# Supplementary material for: Robust ammonia oxidation by “Candidatus Nitrosacidococcus tergens” across a broad pH range
Source: mBio. 2026 Apr 24;17(5):e02975-25. doi: 10.1128/mbio.02975-25 (PMC13170337; doi:10.1128/mbio.02975-25)
Supplement: Supplemental tables part 1 — Tables S1 to S4. [file mbio.02975-25-s0002.xlsx]

## Sheet: Table S1 - N-dynamics
pH	ramp	nh4+_mmol_day	no2-_mmol_day	no3-_mmol_day	N2O_umol_day	NO_mmol_day	prot_ug_ml	stdev_prot
2.5	up	40.1782	1.80826	22.5864	16.6659	11.0992	28.148	1.23971
2.6	up	39.2157	1.97857	25.2342	21.4936	10.7834	36.0385	2.78708
2.7	up	40.4942	2.37514	23.8152	27.8141	10.912	33.7433	4.36662
2.8	up	43.709	3.01696	24.1819	30.472	10.7581	41.3734	2.44002
2.9	up	45.7169	3.28283	27.324	31.0508	11.0556	23.8147	7.43113
3	up	51.3933	3.80619	30.5049	34.9864	11.2123	30.9194	0.675475
3.1	up	53.4338	4.43692	31.2073	37.047	11.0934	20.1448	3.86573
3.2	up	57.3912	5.19832	32.4966	40.6202	11.3861	24.6052	1.09464
3.3	up	57.514	5.9806	32.8277	40.5771	11.0995	23.7601	3.20691
3.4	up	#N/A	7.1654	32.2662	43.7232	11.0959	32.8448	6.18667
3.5	up	58.1511	8.31912	30.6526	64.8898	10.9023	32.7352	5.34247
3.6	up	59.8585	9.64373	30.0031	79.2333	9.82489	38.7707	4.14666
3.7	up	63.1561	11.8516	29.04	126.828	9.61546	39.3604	6.17346
3.8	up	64.3114	13.6853	28.4962	133.332	9.33642	35.7693	2.52676
3.9	up	66.4826	16.3912	27.4512	161.15	9.13407	37.9589	3.58222
4	up	71.5714	18.5013	26.0866	229.764	9.02584	36.5678	0.684661
4.1	up	70.0155	20.4851	24.7336	284.381	8.56996	29.229	10.5192
4.2	up	72.9803	24.1945	22.9079	325.42	8.41946	39.5929	7.20854
4.3	up	74.4556	28.2153	20.2076	333.185	8.05743	24.7754	9.19036
4.4	up	75.5836	32.272	18.9999	376.155	7.79921	38.3341	3.05768
4.5	up	76.8777	41.6067	16.4619	218.46	7.51073	38.5405	7.97527
4.6	up	76.9824	44.6298	14.8739	214.493	6.83112	35.1722	9.49889
4.7	up	77.0203	48.7908	12.8617	204.952	6.2386	54.1865	10.4456
4.8	up	77.359	52.6576	10.9314	194.865	5.51331	47.6389	11.7571
4.9	up	77.3428	55.0519	10.4922	135.146	4.83538	59.3214	11.0212
5	up	77.5034	62.4499	7.66636	135.831	4.26356	76.703	16.7613
5.1	up	77.6908	65.5206	6.74915	189.293	3.50496	47.6437	9.1247
5.2	up	77.4943	68.8078	5.70765	173.692	3.02128	77.98	7.38277
5.3	up	77.5637	69.8799	8.47964	151.819	2.48802	55.3311	28.1857
5.4	up	77.5614	71.8839	4.30829	143.955	1.99685	69.8985	13.5773
5.5	up	55.1859	37.976	2.69239	16.1517	0.669077	100.682	12.0455
5.5	up	50.4221	32.3971	2.37871	49.509	0.698929	93.0807	43.9462
5.5	up	48.7906	32.944	1.4778	133.264	0.84638	93.2748	23.0816
5.5	up	59.0975	44.0655	2.16211	106.98	1.04366	110.896	33.4219
5.5	up	72.4974	60.9227	1.88207	93.8567	1.1884	70.9	19.2868
5.5	up	77.1804	73.4703	3.20205	72.5568	1.26237	111.337	10.0426
5.6	up	77.3707	73.342	2.00281	72.297	1.01639	77.2556	6.71236
5.7	up	77.2807	73.653	2.1799	60.3631	0.771875	68.3222	19.0211
5.8	up	77.1509	73.3004	2.69629	54.747	0.60311	95.8397	39.6211
5.9	up	77.1498	73.4272	2.57366	65.7218	0.472049	111.646	21.1602
6	up	77.5402	76.9018	0.853823	67.1301	0.36768	118.156	20.5466
6.1	up	77.6208	73.9258	0.786081	67.9071	0.324411	76.9795	3.33461
6.2	up	77.6202	76.4318	0.959831	61.0988	0.259979	86.8359	3.63221
6.3	up	77.2958	75.7361	0.87401	62.8252	0.216565	90.7915	22.251
6.4	up	77.1496	75.7689	0.786352	78.1341	0.188282	72.388	8.12566
6.5	up	77.3611	76.968	0.635079	290.866	0.220429	77.9846	6.08869
6.6	up	77.1432	77.4067	0.626316	199.776	0.200611	67.8991	0.862764
6.7	up	77.0569	77.7104	0.55539	249.305	0.184252	67.8103	2.8691
6.8	up	76.9356	77.1123	0.721614	233.69	0.184252	65.9077	15.3235
6.9	up	76.7545	76.2838	0.663525	257.796	0.172866	67.5559	6.91207
7	up	76.7907	78.774	0.637589	271.185	0.222735	54.4571	15.5286
7.5	up	76.952	75.911	0	280.639	0.152063	66.019	24.992
7	down	69.8246	73.1252	0.52482	14.5199	0.0757932	62.1245	1.46512
6.9	down	69.9678	72.2414	0.501894	15.5109	0.0857217	62.603	13.897
6.8	down	69.7912	73.1469	0.434457	17.5252	0.110681	53.5866	2.5184
6.7	down	69.9142	73.3718	0.44662	19.3841	0.142971	64.1432	7.6736
6.6	down	69.8924	73.1659	0.442751	18.5912	0.184641	108.107	10.0844
6.5	down	69.8465	74.6483	0.43201	21.8698	0.242685	81.2759	6.59512
6.4	down	70.0022	74.8711	0.464469	24.8869	0.297521	69.6546	13.5039
6.3	down	70.0734	75.4049	0.498619	24.9126	0.386023	81.879	24.3846
6.2	down	69.9314	73.8823	0.540999	25.6055	0.501988	96.1214	18.2399
6.1	down	70.0554	74.4129	0.596334	24.7894	0.655347	77.3404	3.40677
6	down	70.0377	76.1019	0.764016	24.5198	0.84567	69.4721	7.77059
5.9	down	70.1291	72.76	0.955864	23.6412	1.15843	37.5431	6.3988
5.8	down	70.2271	70.79	1.01237	26.9113	1.40664	76.6826	26.2879
5.7	down	70.1812	70.6232	1.24637	27.0739	1.81259	143.883	8.8961
5.6	down	70.2195	69.1687	1.55027	24.5778	2.28638	85.5441	14.4162
5.5	down	70.1547	67.8882	1.921	27.4257	2.72846	74.332	4.05748
5.4	down	70.0433	67.7142	2.82372	58.0737	3.38705	74.8984	23.0423
5.3	down	70.0343	64.0817	3.5464	46.5973	4.1605	67.0963	22.5268
5.2	down	70.0671	66.7516	4.60234	48.4534	4.90548	73.3946	32.0235
5.1	down	70.1263	61.1984	5.83344	41.3151	5.58453	171.9	4.59711
5	down	70.0918	56.8311	9.04161	40.6646	6.03486	132.379	23.9819
4.9	down	69.9426	50.1724	10.5222	68.1571	6.68419	174.156	38.653
4.8	down	69.8199	44.9662	15.3943	55.4751	7.42516	98.1556	21.5056
4.7	down	69.7816	43.3496	15.8476	64.3953	7.81967	82.3478	3.20695
4.6	down	69.74	36.8126	19.1175	64.5119	8.17781	69.6986	5.05212
4.5	down	69.5483	31.544	23.2579	70.6903	8.24273	58.716	9.24815
4.4	down	69.4219	27.3304	26.5861	134.604	8.765	62.849	9.92523
4.3	down	69.3298	23.0671	28.6353	114.621	9.12934	59.4416	16.8716
4.2	down	68.8197	19.2825	30.9244	106.886	9.79214	60.7256	24.3434
4.1	down	68.8316	16.018	33.303	110.952	9.35574	71.0004	21.2706
4	down	68.4633	13.3636	31.9582	124.005	9.64538	70.9596	9.829
3.9	down	67.3295	11.544	35.4573	175.285	9.67547	56.4973	5.34463
3.8	down	67.0268	8.64608	36.0408	133.494	9.73623	70.6357	12.3004
3.7	down	65.7937	7.58839	37.2443	91.0392	9.9381	68.4178	19.6517
3.6	down	64.8247	5.52979	36.7654	74.4999	8.96736	60.5084	7.81627
3.5	down	59.2287	5.15485	33.9746	77.1869	9.58735	46.6655	9.73841
3.4	down	57.1095	4.88428	31.6908	56.2706	9.38311	50.4132	17.3307
3.3	down	55.8809	4.24767	33.3442	45.2467	9.3528	62.65	17.3209
3.2	down	53.5463	3.55899	31.833	34.039	9.40654	73.1916	17.4276
3.1	down	52.8099	3.32747	31.0451	27.1305	9.15594	54.9494	10.318
3	down	50.2254	2.75311	29.5181	22.9373	8.7694	65.0823	11.7
2.9	down	47.9763	2.36695	28.6076	19.9038	8.45135	62.9578	19.296
2.8	down	44.4305	2.06617	26.1301	22.7534	8.28177	76.4379	3.1067
2.7	down	39.834	1.72945	24.0785	14.3671	7.85716	58.3326	10.5056
2.6	down	36.4248	1.43145	20.2084	11.0154	7.25794	76.2437	7.45054
2.5	down	17.2068	0.600165	9.1567	7.57529	6.09712	43.4322	3.17461

## Sheet: Table S2 - overview bins
Genome ID	Bin	GTDB-tk classification	Bin size (bp)	Mean GC	Completeness (%)	Contamination (%)	Number contigs	Mean contig length (bp)	N50 (bp)
LNGJGBKO	das_tool.binsanity.Bin-0_sub	d__Bacteria;p__Pseudomonadota;c__Gammaproteobacteria;o__Xanthomonadales;f__Rhodanobacteraceae;g__Rhodanobacter;s__Rhodanobacter sp001898415	3818910	67.8	100	0.02	9	424323	708650
OILPLALH	das_tool.binsanity.Bin-3	d__Bacteria;p__Actinomycetota;c__Actinomycetia;o__Mycobacteriales;f__Mycobacteriaceae;g__Mycobacterium;s__	3766764	68.7	100	1.41	49	76872	255222
HNGIEOIL	das_tool.concoct.0_sub	d__Bacteria;p__Pseudomonadota;c__Alphaproteobacteria;o__Rhizobiales;f__Rhizobiaceae;g__Ochrobactrum;s__Ochrobactrum anthropi	5662531	56.6	99.98	9.72	715	7919	11009
ACFBLKGG	das_tool.concoct.1_sub	d__Bacteria;p__Pseudomonadota;c__Gammaproteobacteria;o__Burkholderiales;f__Burkholderiaceae_B;g__Alicycliphilus;s__Alicycliphilus denitrificans	813655	68.3	29.6	1.96	273	2980	3369
EPMBJBCO	das_tool.concoct.13	d__Bacteria;p__Pseudomonadota;c__Gammaproteobacteria;o__Pseudomonadales;f__Pseudomonadaceae;g__Pseudomonas_E;s__Pseudomonas_E alloputida	3036438	61.7	46.6	1.07	1747	1738	1793
CLDFCFII	das_tool.concoct.14	d__Bacteria;p__Pseudomonadota;c__Alphaproteobacteria;o__Rhizobiales;f__Xanthobacteraceae;g__62-47;s__	4085266	61.8	69.22	2.04	1000	4085	4749
JMCPAOKN	das_tool.concoct.15	d__Bacteria;p__Pseudomonadota;c__Alphaproteobacteria;o__Rhizobiales;f__Rhizobiaceae;g__Aminobacter;s__	5530885	64.4	99.99	0.12	47	117678	177566
CNOMCMLN	das_tool.concoct.18_sub	d__Bacteria;p__Pseudomonadota;c__Gammaproteobacteria;o__Burkholderiales;f__Burkholderiaceae_C;g__Castellaniella;s__	3594811	65.9	100	0.65	35	102708	220843
GOBHFFON*	das_tool.concoct.30	d__Bacteria;p__Pseudomonadota;c__Gammaproteobacteria;o__Nitrosococcales;f__Nitrosococcaceae;g__Nitrosacidococcus;s__Nitrosacidococcus tergens	1809971	37	99.41	0	9	201107	373046
BGPGCMEC	das_tool.maxbin2.002	d__Bacteria;p__Pseudomonadota;c__Alphaproteobacteria;o__Rhizobiales;f__Rhizobiaceae;g__Mesorhizobium;s__Mesorhizobium sp004136315	6977561	62.2	100	0.11	35	199358	512590
JMIBKFPM	das_tool.maxbin2.004	d__Bacteria;p__Pseudomonadota;c__Gammaproteobacteria;o__Burkholderiales;f__Burkholderiaceae;g__Ralstonia;s__Ralstonia pickettii_B	4956447	64	100	0	39	127088	506420
IDNOEMLF	das_tool.metabat2.15	d__Bacteria;p__Pseudomonadota;c__Gammaproteobacteria;o__Burkholderiales;f__Burkholderiaceae_B;g__Variovorax;s__Variovorax paradoxus_A	5874641	67.6	76.64	0.85	1671	3515	4015
JHFHEKFF	das_tool_unbinned	Unbinned	8413163						2299
* MAG ID of Ca. Na. tergens during metagenome analysis and in the manuscript is indicated with the identifier NSCAC_RS

## Sheet: Table S3 - Metabolic function
Category	Function	Gene name	Gene abbreviation	Hmm file	Corresponding KO	das_tool.binsanity.Bin.0_sub	das_tool.binsanity.Bin.3	das_tool.concoct.0	das_tool.concoct.13	das_tool.concoct.14	das_tool.concoct.15	das_tool.concoct.18	das_tool.concoct.1_sub	das_tool.concoct.30	das_tool.maxbin2.002	das_tool.maxbin2.004	das_tool.metabat2.15	das_tool_unbinned
Thermophilic specific	Thermophilic specific	reverse gyrase	rgy	TIGR01054.hmm	K03170	Absent	Absent	Absent	Absent	Absent	Absent	Absent	Absent	Absent	Absent	Absent	Absent	Absent
Amino acid utilization	4-aminobutyrate aminotransferase and related aminotransferases	4-aminobutyrate aminotransferase and related aminotransferases	4-aminobutyrate aminotransferase and related aminotransferases	K00823.hmm, K07250.hmm, K13524.hmm, K14268.hmm, K03918.hmm	K00823, K07250, K13524, K14268, K03918	Absent	Absent	Absent	Absent	Absent	Absent	Absent	Absent	Absent	Absent	Absent	Absent	Absent
Amino acid utilization	Aminotransferase class I and II	aminotransferase class I and II	aminotransferase class I and II	K05825.hmm	K05825	Absent	Absent	Absent	Absent	Absent	Absent	Absent	Absent	Absent	Absent	Absent	Absent	Absent
Amino acid utilization	Phosphoserine aminotransferase	phosphoserine aminotransferase	phosphoserine aminotransferase	K00831.hmm	K00831	Absent	Absent	Absent	Absent	Absent	Absent	Absent	Absent	Absent	Absent	Absent	Absent	Absent
Amino acid utilization	Ornithine/acetylornithine aminotransferase	ornithine/acetylornithine aminotransferase	ornithine/acetylornithine aminotransferase	K00819.hmm, K00821.hmm, K05830.hmm, K00840.hmm	K00819, K00821, K05830, K00840	Absent	Absent	Absent	Absent	Absent	Absent	Absent	Absent	Absent	Absent	Absent	Absent	Absent
Amino acid utilization	Branched-chain amino acid aminotransferase/4-amino-4-deoxychorismate lyase	branched-chain amino acid aminotransferase/4-amino-4-deoxychorismate lyase	branched-chain amino acid aminotransferase/4-amino-4-deoxychorismate lyase	K00826.hmm, K02619.hmm, K03342.hmm	K00826, K02619, K03342	Absent	Absent	Absent	Absent	Absent	Absent	Absent	Absent	Absent	Absent	Absent	Absent	Absent
Amino acid utilization	Aspartate/tyrosine/aromatic aminotransferase	aspartate/tyrosine/aromatic aminotransferase	aspartate/tyrosine/aromatic aminotransferase	K00812.hmm, K00813.hmm, K11358.hmm, K00832.hmm	K00812, K00813, K11358, K00832	Absent	Absent	Absent	Absent	Absent	Absent	Absent	Absent	Absent	Absent	Absent	Absent	Absent
Amino acid utilization	Histidinol-phosphate/aromatic aminotransferase	histidinol-phosphate/aromatic aminotransferase	histidinol-phosphate/aromatic aminotransferase	K00817.hmm	K00817	Absent	Absent	Absent	Absent	Absent	Absent	Absent	Absent	Absent	Absent	Absent	Absent	Absent
Amino acid utilization	Serine-pyruvate aminotransferase/archaeal aspartate aminotransferase	serine-pyruvate aminotransferase/archaeal aspartate aminotransferase	serine-pyruvate aminotransferase/archaeal aspartate aminotransferase	K00830.hmm	K00830	Absent	Absent	Absent	Absent	Absent	Absent	Absent	Absent	Absent	Absent	Absent	Absent	Absent
Ethanol fermentation	Acetate => Acetaldehyde	acetate => acetaldehyde	acetate => acetaldehyde	K00129.hmm, K00138.hmm	K00129, K00138	Absent	Absent	Absent	Absent	Absent	Absent	Absent	Absent	Absent	Absent	Absent	Absent	Absent
Ethanol fermentation	Acetaldehyde => Ethanol	acetaldehyde => ethanol	acetaldehyde => ethanol	K13954.hmm, K00001.hmm, K04072.hmm, K00114.hmm, K00002.hmm, K04022.hmm, K22473.hmm	K13954, K00001, K04072, K00114, K00002, K04022, K22473	Absent	Absent	Absent	Absent	Absent	Absent	Absent	Absent	Absent	Absent	Absent	Absent	Absent
Fatty acid degradation	Fatty acid degradation	acyl-CoA dehydrogenase	acyl-CoA dehydrogenase	K00249.hmm, K00255.hmm, K06445.hmm, K06446.hmm, K09456.hmm, K09478.hmm, K11410.hmm, K15980.hmm, K18244.hmm	K00249, K00255, K06445, K06446, K09456, K09478, K11410, K15980, K18244	Absent	Absent	Absent	Absent	Absent	Absent	Absent	Absent	Absent	Absent	Absent	Absent	Absent
Aromatics degradation	Protocatechuate/Catechol degradation	catechol 1,2-dioxygenase	catA	K03381.hmm	K03381	Absent	Absent	Absent	Absent	Absent	Absent	Absent	Absent	Absent	Absent	Absent	Absent	Absent
Aromatics degradation	Phenol => Benzoyl-CoA	flavin prenyltransferase	ubiX	K03186.hmm	K03186	Absent	Absent	Absent	Absent	Absent	Absent	Absent	Absent	Absent	Absent	Absent	Absent	Absent
Aromatics degradation	Phenol => Benzoyl-CoA	vanillate/4-hydroxybenzoate decarboxylase subunit C	bsdC	K01612.hmm	K01612	Absent	Absent	Absent	Absent	Absent	Absent	Absent	Absent	Absent	Absent	Absent	Absent	Absent
Aromatics degradation	Benzoyl-CoA reduction	benzoyl-CoA reductase subunit C	bcrC	K04112.hmm	K04112	Absent	Absent	Absent	Absent	Absent	Absent	Absent	Absent	Absent	Absent	Absent	Absent	Absent
Aromatics degradation	Benzoyl-CoA reduction	benzoyl-CoA reductase subunit B	bcrB	K04113.hmm	K04113	Absent	Absent	Absent	Absent	Absent	Absent	Absent	Absent	Absent	Absent	Absent	Absent	Absent
Aromatics degradation	Benzoyl-CoA reduction	benzoyl-CoA reductase subunit A	bcrA	K04114.hmm	K04114	Absent	Absent	Absent	Absent	Absent	Absent	Absent	Absent	Absent	Absent	Absent	Absent	Absent
Aromatics degradation	Benzoyl-CoA reduction	benzoyl-CoA reductase subunit D	bcrD	K04115.hmm	K04115	Absent	Absent	Absent	Absent	Absent	Absent	Absent	Absent	Absent	Absent	Absent	Absent	Absent
Complex carbon degradation	Cellulose degrading	cellobiosidase	cellobiosidase	K19668.hmm	K19668	Absent	Absent	Absent	Absent	Absent	Absent	Absent	Absent	Absent	Absent	Absent	Absent	Absent
Complex carbon degradation	Cellulose degrading	cellulase	cellulase	K01179.hmm, K20542.hmm	K01179, K20542	Absent	Absent	Absent	Absent	Absent	Absent	Absent	Absent	Absent	Absent	Absent	Absent	Absent
Complex carbon degradation	Cellulose degrading	beta-glucosidase	beta-glucosidase	K01188.hmm, K05349.hmm, K05350.hmm	K01188, K05349, K05350	Absent	Absent	Absent	Absent	Absent	Absent	Absent	Absent	Absent	Absent	Absent	Absent	Absent
Complex carbon degradation	Hemicullulose debranching	arabinosidase	arabinosidase	K01209.hmm, K15921.hmm	K01209, K15921	Absent	Absent	Absent	Absent	Absent	Absent	Absent	Absent	Absent	Absent	Absent	Absent	Absent
Complex carbon degradation	Hemicullulose debranching	beta-glucuronidase	beta-glucuronidase	K01195.hmm	K01195	Absent	Absent	Absent	Absent	Absent	Absent	Absent	Absent	Absent	Absent	Absent	Absent	Absent
Complex carbon degradation	Hemicullulose debranching	alpha-L-rhamnosidase	alpha-L-rhamnosidase	K05989.hmm	K05989	Absent	Absent	Absent	Absent	Absent	Absent	Absent	Absent	Absent	Absent	Absent	Absent	Absent
Complex carbon degradation	Endohemicellulases	mannan endo-1,4-beta-mannosidase	mannan endo-1,4-beta-mannosidase	K01218.hmm, K19355.hmm	K01218, K19355	Absent	Absent	Absent	Absent	Absent	Absent	Absent	Absent	Absent	Absent	Absent	Absent	Absent
Complex carbon degradation	Endohemicellulases	alpha-D-xyloside xylohydrolase	alpha-D-xyloside xylohydrolase	K01811.hmm	K01811	Absent	Absent	Absent	Absent	Absent	Absent	Absent	Absent	Absent	Absent	Absent	Absent	Absent
Complex carbon degradation	Other oligosaccharide degrading	beta-xylosidase	beta-xylosidase	K01198.hmm	K01198	Absent	Absent	Absent	Absent	Absent	Absent	Absent	Absent	Absent	Absent	Absent	Absent	Absent
Complex carbon degradation	Other oligosaccharide degrading	beta-mannosidase	beta-mannosidase	K01192.hmm	K01192	Absent	Absent	Absent	Absent	Absent	Absent	Absent	Absent	Absent	Absent	Absent	Absent	Absent
Complex carbon degradation	Other oligosaccharide degrading	beta-galactosidase	beta-galactosidase	K01190.hmm, K12111.hmm, K12308.hmm	K01190, K12111, K12308	Absent	Absent	Absent	Absent	Absent	Absent	Absent	Absent	Absent	Absent	Absent	Absent	Absent
Complex carbon degradation	Amylolytic enzymes	alpha-amylase	alpha-amylase	K01176.hmm, K05343.hmm, K07405.hmm	K01176, K05343, K07405	Absent	Absent	Absent	Absent	Absent	Absent	Absent	Absent	Absent	Absent	Absent	Absent	Absent
Complex carbon degradation	Amylolytic enzymes	glucoamylase	glucoamylase	K01178.hmm	K01178	Absent	Absent	Absent	Absent	Absent	Absent	Absent	Absent	Absent	Absent	Absent	Absent	Absent
Complex carbon degradation	Amylolytic enzymes	pullulanase	pullulanase	K01200.hmm	K01200	Absent	Absent	Absent	Absent	Absent	Absent	Absent	Absent	Absent	Absent	Absent	Absent	Absent
Complex carbon degradation	Amylolytic enzymes	isoamylase	isoamylase	K01214.hmm	K01214	Absent	Absent	Absent	Absent	Absent	Absent	Absent	Absent	Absent	Absent	Absent	Absent	Absent
Complex carbon degradation	Chitin degrading	chitiniase	chitiniase	K01183.hmm, K13381.hmm	K01183, K13381	Absent	Absent	Absent	Absent	Absent	Absent	Absent	Absent	Absent	Absent	Absent	Absent	Absent
Complex carbon degradation	Chitin degrading	hexosaminidase	hexosaminidase	K01207.hmm, K12373.hmm, K14459.hmm	K01207, K12373, K14459	Absent	Absent	Absent	Absent	Absent	Absent	Absent	Absent	Absent	Absent	Absent	Absent	Absent
Fermentation	Pyruvate oxidation	pyruvate ferredoxin oxidoreductase alpha subunit	porA	K00169.hmm	K00169	Absent	Absent	Absent	Absent	Absent	Absent	Absent	Absent	Absent	Absent	Absent	Absent	Absent
Fermentation	Alcohol utilization	alcohol dehydrogenase	adh	K00001.hmm	K00001	Absent	Absent	Absent	Absent	Absent	Absent	Absent	Absent	Absent	Absent	Absent	Absent	Absent
Fermentation	Lactate utilization	L-lactate dehydrogenase	ldh	K00016.hmm	K00016	Absent	Absent	Absent	Absent	Absent	Absent	Absent	Absent	Absent	Absent	Absent	Absent	Absent
Fermentation	Acetogenesis	acetyl coenzyme A synthetase (ADP forming), alpha domain	acdA	TIGR02717.hmm	K01905	Absent	Absent	Absent	Absent	Absent	Absent	Present	Absent	Absent	Absent	Absent	Absent	Absent
Fermentation	Acetogenesis	acetate kinase	ack	TIGR00016.hmm	K00925	Present	Present	Present	Absent	Present	Present	Present	Absent	Absent	Absent	Present	Present	Present
Fermentation	Acetogenesis	phosphate acetyltransferase	pta	TIGR00651.hmm	K00625	Absent	Present	Present	Absent	Absent	Present	Present	Absent	Absent	Present	Present	Absent	Present
Fermentation	Acetate to acetyl-CoA	acetyl-CoA synthetase	acs	TIGR02188.hmm	K01895	Present	Present	Present	Present	Present	Present	Present	Absent	Present	Present	Present	Present	Present
Fermentation	Pyruvate <=> acetyl-CoA + formate	formate C-acetyltransferase	pflD	K00656.hmm	K00656	Absent	Absent	Absent	Absent	Absent	Absent	Absent	Absent	Absent	Absent	Absent	Absent	Absent
C1 metabolism	Methanol oxidation	methanol dehydrogenase (cytochrome c) subunit 1	mxaF	methanol_dehydrogenase_pqq_xoxF_mxaF.hmm	K14028	Absent	Absent	Absent	Present	Absent	Absent	Absent	Absent	Absent	Absent	Present	Present	Absent
C1 metabolism	Methanol oxidation	methanol dehydrogenase	mdh	TIGR04266.hmm	K00093	Absent	Absent	Absent	Absent	Absent	Absent	Absent	Absent	Absent	Absent	Absent	Absent	Absent
C1 metabolism	Methyl amine -> formaldehyde	methylamine dehydrogenase light chain	mauA	TIGR02659.hmm	K15228	Absent	Absent	Absent	Absent	Absent	Absent	Absent	Absent	Absent	Present	Absent	Absent	Present
C1 metabolism	Methyl amine -> formaldehyde	methylamine dehydrogenase heavy chain	mauB	TIGR02658.hmm	K15229	Absent	Absent	Absent	Absent	Absent	Absent	Absent	Absent	Absent	Present	Absent	Absent	Absent
C1 metabolism	Formaldehyde oxidation	glutathione-independent formaldehyde dehydrogenase	fdhA	TIGR02819.hmm	K00148	Absent	Absent	Present	Present	Absent	Absent	Absent	Absent	Present	Present	Absent	Absent	Absent
C1 metabolism	Formaldehyde oxidation	S-formylglutathione hydrolase	fghA	TIGR02821.hmm	K01070	Present	Absent	Present	Present	Absent	Present	Present	Present	Present	Present	Present	Absent	Absent
C1 metabolism	Formaldehyde oxidation	S-(hydroxymethyl)glutathione dehydrogenase / alcohol dehydrogenase	frmA	TIGR02818.hmm	K00121	Present	Absent	Present	Present	Present	Present	Present	Present	Present	Present	Present	Absent	Present
C1 metabolism	Formaldehyde oxidation	S-(hydroxymethyl)mycothiol dehydrogenase	mycoS_dep_FDH	TIGR03451.hmm	K00153	Absent	Present	Absent	Absent	Absent	Absent	Absent	Absent	Absent	Absent	Absent	Absent	Absent
C1 metabolism	Formaldehyde oxidation	5,6,7,8-tetrahydromethanopterin hydro-lyase	fae	TIGR03126.hmm	K10713	Absent	Absent	Absent	Absent	Absent	Absent	Absent	Absent	Absent	Absent	Absent	Absent	Absent
C1 metabolism	Formate oxidation	formate dehydrogenase major subunit	fdoG	K00123.hmm	K00123	Absent	Absent	Absent	Absent	Absent	Absent	Absent	Absent	Absent	Absent	Absent	Absent	Absent
C1 metabolism	Formate oxidation	formate dehydrogenase beta subunit	fdwB	K22515.hmm	K22515	Absent	Absent	Absent	Absent	Absent	Absent	Absent	Absent	Absent	Absent	Absent	Absent	Absent
C1 metabolism	Formate oxidation	formate dehydrogenase iron-sulfur subunit	fdoH	K00124.hmm	K00124	Absent	Absent	Absent	Absent	Absent	Absent	Absent	Absent	Absent	Absent	Absent	Absent	Absent
C1 metabolism	Formate oxidation	formate dehydrogenase (coenzyme F420) alpha subunit	fdhA	K22516.hmm	K22516	Absent	Absent	Absent	Absent	Absent	Absent	Absent	Absent	Absent	Absent	Absent	Absent	Absent
C1 metabolism	Formate oxidation	formate dehydrogenase (coenzyme F420) beta subunit	fdhB	K00125.hmm	K00125	Absent	Absent	Absent	Absent	Absent	Absent	Absent	Absent	Absent	Absent	Absent	Absent	Absent
C1 metabolism	Aerobic CO oxidation	aerobic carbon-monoxide dehydrogenase small subunit	coxS	K03518.hmm	K03518	Absent	Absent	Absent	Absent	Absent	Absent	Absent	Absent	Absent	Absent	Absent	Absent	Absent
C1 metabolism	Aerobic CO oxidation	aerobic carbon-monoxide dehydrogenase medium subunit	coxM	K03519.hmm	K03519	Absent	Absent	Absent	Absent	Absent	Absent	Absent	Absent	Absent	Absent	Absent	Absent	Absent
C1 metabolism	Aerobic CO oxidation	aerobic carbon-monoxide dehydrogenase large subunit	coxL	K03520.hmm	K03520	Absent	Absent	Absent	Absent	Absent	Absent	Absent	Absent	Absent	Absent	Absent	Absent	Absent
Methane metabolism	Methane oxidation - Partculate methane monooxygenase	methane/ammonia monooxygenase subunit A	pmoA	pmoA.hmm	K10944	Absent	Absent	Absent	Absent	Absent	Absent	Absent	Absent	Present	Absent	Absent	Absent	Absent
Methane metabolism	Methane oxidation - Partculate methane monooxygenase	methane/ammonia monooxygenase subunit B	pmoB	pmoB.hmm	K10945	Absent	Absent	Absent	Absent	Absent	Absent	Absent	Absent	Absent	Absent	Absent	Absent	Absent
Methane metabolism	Methane oxidation - Partculate methane monooxygenase	methane/ammonia monooxygenase subunit C	pmoC	pmoC.hmm	K10946	Absent	Absent	Absent	Absent	Absent	Absent	Absent	Absent	Present	Absent	Absent	Absent	Absent
Methane metabolism	Methane oxidation - Soluble methane monoxygenase	methane monooxygenase regulatory protein B	mmoB	PF02406.hmm	K16160	Absent	Absent	Absent	Absent	Absent	Absent	Absent	Absent	Absent	Absent	Absent	Absent	Present
Methane metabolism	Methane oxidation - Soluble methane monoxygenase	methane monooxygenase component D	mmoD	TIGR04550.hmm	K16162	Absent	Absent	Absent	Absent	Absent	Absent	Absent	Absent	Absent	Absent	Absent	Absent	Absent
Methane metabolism	Methane production	methyl-coenzyme M reductase alpha subunit	mcrA	TIGR03256.hmm	K00399	Absent	Absent	Absent	Absent	Absent	Absent	Absent	Absent	Absent	Absent	Absent	Absent	Absent
Methane metabolism	Methane production	methyl-coenzyme M reductase beta subunit	mcrB	TIGR03257.hmm	K00401	Absent	Absent	Absent	Absent	Absent	Absent	Absent	Absent	Absent	Absent	Absent	Absent	Absent
Methane metabolism	Methane production	methyl-coenzyme M reductase subunit C	mcrC	TIGR03259.hmm	K03421	Absent	Absent	Absent	Absent	Absent	Absent	Absent	Absent	Absent	Absent	Absent	Absent	Absent
Carbon fixation	CBB cycle - Rubisco	Form I RuBisCO large subunit	Form I	rubisco_form_I.hmm	K01601	Absent	Absent	Absent	Absent	Absent	Absent	Absent	Absent	Present	Absent	Absent	Absent	Absent
Carbon fixation	CBB cycle - Rubisco	Form II RuBisCO large subunit	Form II	rubisco_form_II.hmm	K01601	Absent	Absent	Absent	Absent	Absent	Absent	Absent	Absent	Absent	Absent	Absent	Absent	Absent
Carbon fixation	3 Hydroxypropionate cycle	propionyl-CoA synthase	K14469	K14469.hmm	K14469	Absent	Absent	Absent	Absent	Absent	Absent	Absent	Absent	Absent	Absent	Absent	Absent	Absent
Carbon fixation	3 Hydroxypropionate cycle	malonyl-CoA reductase / 3-hydroxypropionate dehydrogenase (NADP+)	mcr	K14468.hmm	K14468	Absent	Absent	Absent	Absent	Absent	Absent	Absent	Absent	Absent	Absent	Absent	Absent	Absent
Carbon fixation	3HP/4HB	4-hydroxybutyrate---CoA ligase (ADP-forming)	K14466	K14466.hmm	K14466	Absent	Absent	Absent	Absent	Absent	Absent	Absent	Absent	Absent	Absent	Absent	Absent	Absent
Carbon fixation	3HP/4HB or DC/4-HB	4-hydroxybutyrate---CoA ligase (ADP-forming)	K18861	K18861.hmm	K18861	Absent	Absent	Absent	Absent	Absent	Absent	Absent	Absent	Absent	Absent	Absent	Absent	Absent
Carbon fixation	DC/4-HB	4-hydroxybutyrate---CoA ligase (ADP-forming)	4hbl	K14467.hmm	K14467	Absent	Absent	Absent	Absent	Absent	Absent	Absent	Absent	Absent	Absent	Absent	Absent	Absent
Carbon fixation	Wood Ljungdahl pathway	acetyl-CoA decarbonylase/synthase, CODH/ACS complex subunit delta	cdhD	K00194.hmm	K00194	Absent	Absent	Absent	Absent	Absent	Absent	Absent	Absent	Absent	Absent	Absent	Absent	Absent
Carbon fixation	Wood Ljungdahl pathway	acetyl-CoA decarbonylase/synthase, CODH/ACS complex subunit gamma	cdhE	K00197.hmm	K00197	Absent	Absent	Absent	Absent	Absent	Absent	Absent	Absent	Absent	Absent	Absent	Absent	Absent
Carbon fixation	Wood Ljungdahl pathway	anaerobic carbon-monoxide dehydrogenase catalytic subunit	cooS	K00198.hmm	K00198	Absent	Absent	Absent	Absent	Absent	Absent	Absent	Absent	Absent	Absent	Absent	Absent	Absent
Carbon fixation	Reverse TCA cycle	ATP-citrate lyase alpha-subunit	aclA	acetate_citrate_lyase_aclA.hmm	K15230	Absent	Absent	Absent	Absent	Absent	Absent	Absent	Absent	Absent	Absent	Absent	Absent	Absent
Carbon fixation	Reverse TCA cycle	ATP-citrate lyase beta-subunit	aclB	acetate_citrate_lyase_aclB.hmm	K15231	Absent	Absent	Absent	Absent	Absent	Absent	Absent	Absent	Absent	Absent	Absent	Absent	Absent
Nitrogen cycling	Ammonia oxidation	methane/ammonia monooxygenase subunit A	amoA	amoA.hmm	K10944	Absent	Absent	Absent	Absent	Absent	Absent	Absent	Absent	Absent	Absent	Absent	Absent	Absent
Nitrogen cycling	Ammonia oxidation	methane/ammonia monooxygenase subunit B	amoB	amoB.hmm	K10945	Absent	Absent	Absent	Absent	Absent	Absent	Absent	Absent	Present	Absent	Absent	Absent	Absent
Nitrogen cycling	Ammonia oxidation	methane/ammonia monooxygenase subunit C	amoC	amoC.hmm	K10946	Absent	Absent	Absent	Absent	Absent	Absent	Absent	Absent	Absent	Absent	Absent	Absent	Absent
Nitrogen cycling	N2 fixation	nitrogenase iron-iron protein, alpha subunit	anfD	TIGR01861.hmm	N/A	Absent	Absent	Absent	Absent	Absent	Absent	Absent	Absent	Absent	Absent	Absent	Absent	Absent
Nitrogen cycling	N2 fixation	nitrogenase iron-iron protein, beta subunit	anfK	TIGR02931.hmm	N/A	Absent	Absent	Absent	Absent	Absent	Absent	Absent	Absent	Absent	Absent	Absent	Absent	Absent
Nitrogen cycling	N2 fixation	nitrogenase iron-iron protein, delta subunit	anfG	TIGR02929.hmm	K00531	Absent	Absent	Absent	Absent	Absent	Absent	Absent	Absent	Absent	Absent	Absent	Absent	Absent
Nitrogen cycling	N2 fixation	nitrogenase molybdenum-iron protein alpha chain	nifD	TIGR01282.hmm	K02586	Absent	Absent	Absent	Absent	Absent	Absent	Absent	Absent	Absent	Absent	Absent	Absent	Absent
Nitrogen cycling	N2 fixation	nitrogenase molybdenum-iron protein beta chain	nifK	TIGR01286.hmm	K02591	Absent	Absent	Absent	Absent	Absent	Absent	Absent	Absent	Absent	Absent	Absent	Absent	Absent
Nitrogen cycling	N2 fixation	nitrogenase vanadium-iron protein, alpha chain	vnfD	TIGR01860.hmm	K22896	Absent	Absent	Absent	Absent	Absent	Absent	Absent	Absent	Absent	Absent	Absent	Absent	Absent
Nitrogen cycling	N2 fixation	nitrogenase vanadium-iron protein, beta chain	vnfK	TIGR02932.hmm	K22897	Absent	Absent	Absent	Absent	Absent	Absent	Absent	Absent	Absent	Absent	Absent	Absent	Absent
Nitrogen cycling	N2 fixation	nitrogenase vanadium-iron protein, delta chain	vnfG	TIGR02930.hmm	K22898	Absent	Absent	Absent	Absent	Absent	Absent	Absent	Absent	Absent	Absent	Absent	Absent	Absent
Nitrogen cycling	N2 fixation	nitrogenase iron protein	nifH	TIGR01287.hmm	K02588	Absent	Absent	Absent	Absent	Absent	Absent	Absent	Absent	Absent	Absent	Absent	Absent	Absent
Nitrogen cycling	Nitrite oxidation	nitrate reductase / nitrite oxidoreductase, alpha subunit	nxrA	nitrite_oxidoreductase_nxrA.hmm	K00370	Absent	Absent	Absent	Absent	Absent	Absent	Absent	Absent	Absent	Absent	Absent	Absent	Absent
Nitrogen cycling	Nitrite oxidation	nitrate reductase / nitrite oxidoreductase, beta subunit	nxrB	nitrite_oxidoreductase_nxrB.hmm	K00371	Absent	Absent	Absent	Absent	Absent	Absent	Absent	Absent	Absent	Absent	Absent	Absent	Absent
Nitrogen cycling	Nitrate reduction	periplasmic nitrate reductase NapA	napA	TIGR01706.hmm	K02567	Absent	Absent	Absent	Absent	Absent	Present	Absent	Absent	Absent	Absent	Present	Absent	Absent
Nitrogen cycling	Nitrate reduction	cytochrome c-type protein NapB	napB	PF03892.hmm	K02568	Absent	Absent	Absent	Absent	Absent	Present	Absent	Absent	Absent	Absent	Present	Absent	Absent
Nitrogen cycling	Nitrate reduction	nitrate reductase / nitrite oxidoreductase, alpha subunit	narG	TIGR01580.hmm	K00370	Absent	Present	Present	Absent	Present	Absent	Present	Present	Absent	Absent	Present	Absent	Present
Nitrogen cycling	Nitrate reduction	nitrate reductase / nitrite oxidoreductase, beta subunit	narH	TIGR01660.hmm	K00371	Absent	Present	Present	Absent	Present	Absent	Present	Present	Absent	Absent	Present	Absent	Absent
Nitrogen cycling	Nitrite reduction to ammonia	cytochrome c nitrite reductase small subunit	nrfH	TIGR03153.hmm	K15876	Absent	Absent	Absent	Absent	Absent	Absent	Absent	Absent	Absent	Absent	Absent	Absent	Absent
Nitrogen cycling	Nitrite reduction to ammonia	nitrite reductase (cytochrome c-552)	nrfA	PF02335.hmm	K03385	Absent	Absent	Absent	Absent	Absent	Absent	Absent	Absent	Absent	Absent	Absent	Absent	Absent
Nitrogen cycling	Nitrite reduction to ammonia	cytochrome c nitrite reductase, NrfD subunit	nrfD	TIGR03148.hmm	K04015	Absent	Absent	Absent	Absent	Absent	Absent	Absent	Absent	Absent	Absent	Absent	Absent	Absent
Nitrogen cycling	Nitrite reduction to ammonia	nitrite reductase (NADH) large subunit	nirB	TIGR02374.hmm	K00362	Absent	Present	Absent	Absent	Absent	Present	Present	Absent	Absent	Present	Present	Present	Present
Nitrogen cycling	Nitrite reduction to ammonia	nitrite reductase (NADH) small subunit	nirD	TIGR02378.hmm	K00363	Absent	Present	Absent	Present	Absent	Present	Present	Absent	Absent	Present	Present	Absent	Present
Nitrogen cycling	Nitrite reduction	nitrite reductase (NO-forming)	nirK	TIGR02376.hmm	K00368	Present	Absent	Present	Absent	Present	Present	Present	Absent	Absent	Absent	Present	Absent	Present
Nitrogen cycling	Nitrite reduction	nitrite reductase (NO-forming) / hydroxylamine reductase	nirS	nitrite_reductase_nirS.hmm	K15864	Absent	Absent	Absent	Absent	Absent	Absent	Absent	Absent	Absent	Absent	Absent	Absent	Absent
Nitrogen cycling	Nitrite reduction	nitrite reductase (Octaheme c-type cytochrome Shewanella-type)	octR	TIGR04315.hmm	N/A	Absent	Absent	Absent	Absent	Absent	Absent	Absent	Absent	Absent	Absent	Absent	Absent	Absent
Nitrogen cycling	Nitric oxide reduction	nitric oxide reductase subunit B	norB	nitric_oxide_reductase_norB.hmm	K04561	Present	Present	Present	Absent	Absent	Present	Present	Absent	Present	Absent	Present	Absent	Present
Nitrogen cycling	Nitric oxide reduction	nitric oxide reductase subunit C	norC	nitric_oxide_reductase_norC.hmm	K02305	Present	Absent	Present	Absent	Absent	Present	Present	Absent	Absent	Absent	Absent	Absent	Absent
Nitrogen cycling	Nitrous oxide reduction	nitrous oxidase accessory protein	nosD	PF05048.hmm	N/A	Absent	Absent	Absent	Absent	Absent	Absent	Absent	Absent	Absent	Absent	Absent	Absent	Absent
Nitrogen cycling	Nitrous oxide reduction	nitrous-oxide reductase	nosZ	TIGR04246.hmm	N/A	Absent	Absent	Absent	Absent	Absent	Absent	Absent	Absent	Absent	Absent	Absent	Absent	Absent
Nitrogen cycling	Anammox	hydroxylamine dehydrogenase, alpha subunit	hzoA	hydrazine_oxidase_hzoA.hmm	K20935	Absent	Absent	Absent	Absent	Absent	Absent	Absent	Absent	Absent	Absent	Absent	Absent	Absent
Nitrogen cycling	Anammox	hydrazine synthase subunit, alpha subunit	hzsA	hydrazine_synthase_hzsA.hmm	K20932	Absent	Absent	Absent	Absent	Absent	Absent	Absent	Absent	Absent	Absent	Absent	Absent	Absent
Sulfur cycling	Sulfide oxidation	flavocytochrome c sulphide dehydrogenase, flavin-binding	fccB	PF09242.hmm	K17229	Absent	Absent	Absent	Absent	Absent	Absent	Absent	Absent	Absent	Absent	Absent	Absent	Absent
Sulfur cycling	Sulfide oxidation	sulfide:quinone oxidoreductase	sqr	sulfide_quinone_oxidoreductase_sqr.hmm	K17218	Present	Present	Absent	Absent	Present	Absent	Absent	Absent	Absent	Absent	Absent	Present	Absent
Sulfur cycling	Sulfite reduction	dissimilatory sulfite reductase delta subunit	dsrD	dsrD.hmm	N/A	Absent	Absent	Absent	Absent	Absent	Absent	Absent	Absent	Absent	Absent	Absent	Absent	Absent
Sulfur cycling	Sulfur oxidation	dissimilatory sulfite reductase alpha subunit	dsrA	dsrA.hmm	K11180	Absent	Absent	Absent	Absent	Absent	Absent	Absent	Absent	Absent	Absent	Absent	Absent	Absent
Sulfur cycling	Sulfur oxidation	dissimilatory sulfite reductase beta subunit	dsrB	dsrB.hmm	K11181	Absent	Absent	Absent	Absent	Absent	Absent	Absent	Absent	Absent	Absent	Absent	Absent	Absent
Sulfur cycling	Sulfur oxidation	sulfur dioxygenase	sdo	sulfur_dioxygenase_sdo.hmm	K17725	Present	Present	Present	Present	Present	Present	Present	Absent	Present	Present	Present	Present	Present
Sulfur cycling	Sulfur oxidation/reduction	sulfur oxygenase/reductase	sor	PF07682.hmm	K16952	Absent	Absent	Absent	Absent	Absent	Absent	Absent	Absent	Absent	Absent	Absent	Absent	Absent
Sulfur cycling	Sulfur reduction	sulfur reductase molybdopterin subunit	sreA	K17219.hmm	K17219	Absent	Absent	Absent	Absent	Absent	Absent	Absent	Absent	Absent	Absent	Absent	Absent	Absent
Sulfur cycling	Sulfur reduction	sulfur reductase FeS subunit	sreB	K17220.hmm	K17220	Absent	Absent	Absent	Absent	Absent	Absent	Absent	Absent	Absent	Absent	Absent	Absent	Absent
Sulfur cycling	Sulfur reduction	sulfur reductase membrane anchor	sreC	K17221.hmm	K17221	Absent	Absent	Absent	Absent	Absent	Absent	Absent	Absent	Absent	Absent	Absent	Absent	Absent
Sulfur cycling	Thiosulfate oxidation	S-sulfosulfanyl-L-cysteine sulfohydrolase	soxB	soxB.hmm	K17224	Absent	Absent	Absent	Absent	Absent	Absent	Absent	Absent	Absent	Absent	Present	Absent	Absent
Sulfur cycling	Thiosulfate oxidation	sulfur-oxidizing protein SoxY	soxY	soxY.hmm	K17226	Absent	Absent	Absent	Absent	Present	Absent	Absent	Absent	Absent	Absent	Present	Absent	Present
Sulfur cycling	Thiosulfate oxidation	sulfane dehydrogenase subunit SoxC	soxC	soxC.hmm	K17225	Absent	Absent	Absent	Absent	Present	Absent	Absent	Absent	Absent	Absent	Absent	Absent	Present
Sulfur cycling	Sulfite reduction	anaerobic sulfite reductase subunit A	asrA	asrA.hmm	K16950	Absent	Absent	Absent	Absent	Absent	Absent	Absent	Absent	Absent	Absent	Absent	Absent	Absent
Sulfur cycling	Sulfite reduction	anaerobic sulfite reductase subunit B	asrB	asrB.hmm	K16951	Absent	Absent	Absent	Absent	Absent	Absent	Absent	Absent	Absent	Absent	Absent	Absent	Absent
Sulfur cycling	Sulfite reduction	anaerobic sulfite reductase subunit C	asrC	asrC.hmm	K00385	Absent	Absent	Absent	Absent	Absent	Absent	Absent	Absent	Absent	Absent	Absent	Absent	Absent
Sulfur cycling	Sulfate reduction	adenylylsulfate reductase, subunit A	aprA	aprA.hmm	K00394	Absent	Absent	Absent	Absent	Absent	Absent	Absent	Absent	Absent	Absent	Absent	Absent	Absent
Sulfur cycling	Sulfate reduction	sulfate adenylyltransferase	sat	TIGR00339.hmm	K00958	Absent	Absent	Absent	Absent	Absent	Absent	Absent	Absent	Absent	Absent	Absent	Absent	Absent
Sulfur cycling	Thiosulfate disproportionation	thiosulfate reductase / polysulfide reductase chain A	phsA	thiosulfate_reductase_phsA.hmm	K08352	Absent	Absent	Absent	Absent	Absent	Absent	Absent	Absent	Absent	Absent	Absent	Absent	Absent
Hydrogenases	FeFe hydrogenase	FeFe hydrogenase, H2-evolution/Electron-bifurcation	fefe-group-a13	fefe-group-a13.hmm	N/A	Absent	Absent	Absent	Absent	Absent	Absent	Absent	Absent	Absent	Absent	Absent	Absent	Absent
Hydrogenases	FeFe hydrogenase	FeFe hydrogenase, H2-uptake	fefe-group-a2	fefe-group-a2.hmm	N/A	Absent	Absent	Absent	Absent	Absent	Absent	Absent	Absent	Absent	Absent	Absent	Absent	Absent
Hydrogenases	FeFe hydrogenase	FeFe hydrogenase, H2-uptake/Electron-bifurcation	fefe-group-a4	fefe-group-a4.hmm	N/A	Absent	Absent	Absent	Absent	Absent	Absent	Absent	Absent	Absent	Absent	Absent	Absent	Absent
Hydrogenases	FeFe hydrogenase	FeFe hydrogenase, H2-evolution	fefe-group-b	fefe-group-b.hmm	N/A	Absent	Absent	Absent	Absent	Absent	Absent	Absent	Absent	Absent	Absent	Absent	Absent	Absent
Hydrogenases	FeFe hydrogenase	FeFe hydrogenase, H2-sensing	fefe-group-c1	fefe-group-c1.hmm	N/A	Absent	Absent	Absent	Absent	Absent	Absent	Absent	Absent	Absent	Absent	Absent	Absent	Absent
Hydrogenases	FeFe hydrogenase	FeFe hydrogenase, H2-sensing	fefe-group-c2	fefe-group-c2.hmm	N/A	Absent	Absent	Absent	Absent	Absent	Absent	Absent	Absent	Absent	Absent	Absent	Absent	Absent
Hydrogenases	FeFe hydrogenase	FeFe hydrogenase, H2-sensing	fefe-group-c3	fefe-group-c3.hmm	N/A	Absent	Absent	Absent	Absent	Absent	Absent	Absent	Absent	Absent	Absent	Absent	Absent	Absent
Hydrogenases	Fe hydrogenase	Fe hydrogenase, Bidirectional	fe	fe.hmm	N/A	Absent	Absent	Absent	Absent	Absent	Absent	Absent	Absent	Absent	Absent	Absent	Absent	Absent
Hydrogenases	Ni-Fe Hydrogenase	Ni-Fe Hydrogenase, H2-uptake	nife-group-1	nife-group-1.hmm	N/A	Absent	Absent	Absent	Absent	Absent	Absent	Absent	Absent	Absent	Absent	Absent	Absent	Absent
Hydrogenases	Ni-Fe Hydrogenase	Ni-Fe Hydrogenase, H2-uptake	nife-group-2ade	nife-group-2ade.hmm	N/A	Absent	Absent	Absent	Absent	Absent	Absent	Absent	Absent	Absent	Absent	Absent	Absent	Absent
Hydrogenases	Ni-Fe Hydrogenase	Ni-Fe Hydrogenase, H2-uptake	nife-group-2bc	nife-group-2bc.hmm	N/A	Absent	Absent	Absent	Absent	Absent	Absent	Absent	Absent	Absent	Absent	Absent	Absent	Absent
Hydrogenases	Ni-Fe Hydrogenase	Ni-Fe Hydrogenase, Bidirectional	nife-group-3abd	nife-group-3abd.hmm	N/A	Absent	Absent	Absent	Absent	Absent	Absent	Absent	Absent	Absent	Absent	Absent	Absent	Absent
Hydrogenases	Ni-Fe Hydrogenase	Ni-Fe Hydrogenase, Electron-bifurcation	nife-group-3c	nife-group-3c.hmm	N/A	Absent	Absent	Absent	Absent	Absent	Absent	Absent	Absent	Absent	Absent	Absent	Absent	Absent
Hydrogenases	Ni-Fe Hydrogenase	Ni-Fe Hydrogenase, H2-evolving	nife-group-4a-g	nife-group-4a-g.hmm	N/A	Absent	Absent	Absent	Absent	Absent	Absent	Absent	Absent	Absent	Absent	Absent	Absent	Absent
Hydrogenases	Ni-Fe Hydrogenase	Ni-Fe Hydrogenase, H2-uptake	nife-group-4hi	nife-group-4hi.hmm	N/A	Absent	Absent	Absent	Absent	Absent	Absent	Absent	Absent	Absent	Absent	Absent	Absent	Absent
Oxidative phosphorylation	Complex I (NADH-quinone oxidoreductase)	NADH-quinone oxidoreductase subunit A	nuoA	K00330.hmm	K00330	Absent	Absent	Absent	Absent	Absent	Absent	Absent	Absent	Absent	Absent	Absent	Absent	Absent
Oxidative phosphorylation	Complex I (NADH-quinone oxidoreductase)	NADH-quinone oxidoreductase subunit B	nuoB	K00331.hmm	K00331	Absent	Absent	Absent	Absent	Absent	Absent	Absent	Absent	Absent	Absent	Absent	Absent	Absent
Oxidative phosphorylation	Complex I (NADH-quinone oxidoreductase)	NADH-quinone oxidoreductase subunit C	nuoC	K00332.hmm	K00332	Absent	Absent	Absent	Absent	Absent	Absent	Absent	Absent	Absent	Absent	Absent	Absent	Absent
Oxidative phosphorylation	Complex I (NAD(P)H-quinone oxidoreductase)	NAD(P)H-quinone oxidoreductase subunit 1	NdhA	K05572.hmm	K05572	Absent	Absent	Absent	Absent	Absent	Absent	Absent	Absent	Absent	Absent	Absent	Absent	Absent
Oxidative phosphorylation	Complex I (NAD(P)H-quinone oxidoreductase)	NAD(P)H-quinone oxidoreductase subunit 2	NdhB	K05573.hmm	K05573	Absent	Absent	Absent	Absent	Absent	Absent	Absent	Absent	Absent	Absent	Absent	Absent	Absent
Oxidative phosphorylation	Complex I (NAD(P)H-quinone oxidoreductase)	NAD(P)H-quinone oxidoreductase subunit 3	NdhC	K05574.hmm	K05574	Absent	Absent	Absent	Absent	Absent	Absent	Absent	Absent	Absent	Absent	Absent	Absent	Absent
Oxidative phosphorylation	Complex II (Succinate dehydrogenase/Fumarate reductase)	succinate dehydrogenase / fumarate reductase, cytochrome b subunit	sdhC	K00241.hmm	K00241	Absent	Absent	Absent	Absent	Absent	Absent	Absent	Absent	Absent	Absent	Absent	Absent	Absent
Oxidative phosphorylation	Complex II (Succinate dehydrogenase/Fumarate reductase)	succinate dehydrogenase / fumarate reductase, membrane anchor subunit	sdhD	K00242.hmm	K00242	Absent	Absent	Absent	Absent	Absent	Absent	Absent	Absent	Absent	Absent	Absent	Absent	Absent
Oxidative phosphorylation	Complex III (Cytochrome c reductase)	ubiquinol-cytochrome c reductase iron-sulfur subunit	petA	K00411.hmm	K00411	Absent	Absent	Absent	Absent	Absent	Absent	Absent	Absent	Absent	Absent	Absent	Absent	Absent
Oxidative phosphorylation	Complex III (Cytochrome c reductase)	ubiquinol-cytochrome c reductase cytochrome b/c1 subunit	petB	K00412.hmm	K00412	Absent	Absent	Absent	Absent	Absent	Absent	Absent	Absent	Absent	Absent	Absent	Absent	Absent
Oxidative phosphorylation	Complex III (Cytochrome c reductase)	ubiquinol-cytochrome c reductase cytochrome b/c1 subunit	fbcH	K00410.hmm	K00410	Absent	Absent	Absent	Absent	Absent	Absent	Absent	Absent	Absent	Absent	Absent	Absent	Absent
Oxidative phosphorylation	Complex V (ATP synthase: V/A-type H+/Na+-transporting ATPase)	V/A-type H+/Na+-transporting ATPase subunit A	atpA (V/A-type)	K02117.hmm	K02117	Absent	Absent	Absent	Absent	Absent	Absent	Absent	Absent	Absent	Absent	Absent	Absent	Absent
Oxidative phosphorylation	Complex V (ATP synthase: V/A-type H+/Na+-transporting ATPase)	V/A-type H+/Na+-transporting ATPase subunit B	atpB (V/A-type)	K02118.hmm	K02118	Absent	Absent	Absent	Absent	Absent	Absent	Absent	Absent	Absent	Absent	Absent	Absent	Absent
Oxidative phosphorylation	Complex V (F-type H+-transporting ATPase)	F-type H+/Na+-transporting ATPase subunit alpha	atpA (F-type)	K02111.hmm	K02111	Absent	Absent	Absent	Absent	Absent	Absent	Absent	Absent	Absent	Absent	Absent	Absent	Absent
Oxidative phosphorylation	Complex V (F-type H+-transporting ATPase)	F-type H+/Na+-transporting ATPase subunit beta	atpD (F-type)	K02112.hmm	K02112	Absent	Absent	Absent	Absent	Absent	Absent	Absent	Absent	Absent	Absent	Absent	Absent	Absent
Oxygen metabolism (Oxidative phosphorylation Complex IV)	Oxygen metabolism - cytochrome c oxidase, caa3-type	cytochrome c oxidase subunit I	coxA	TIGR02891.hmm	K02274	Present	Present	Present	Present	Present	Present	Present	Absent	Present	Present	Present	Absent	Present
Oxygen metabolism (Oxidative phosphorylation Complex IV)	Oxygen metabolism - cytochrome c oxidase, caa3-type	cytochrome c oxidase subunit II	coxB	TIGR02866.hmm	K02275	Present	Absent	Present	Present	Present	Present	Present	Present	Present	Present	Present	Absent	Absent
Oxygen metabolism (Oxidative phosphorylation Complex IV)	Oxygen metabolism - cytochrome c oxidase, cbb3-type	cytochrome c oxidase cbb3-type subunit I	ccoN	TIGR00780.hmm	K00404	Present	Absent	Present	Present	Present	Present	Present	Present	Absent	Present	Present	Present	Present
Oxygen metabolism (Oxidative phosphorylation Complex IV)	Oxygen metabolism - cytochrome c oxidase, cbb3-type	cytochrome c oxidase cbb3-type subunit II	ccoO	TIGR00781.hmm	K00405	Present	Absent	Present	Present	Present	Present	Present	Present	Absent	Present	Present	Absent	Present
Oxygen metabolism (Oxidative phosphorylation Complex IV)	Oxygen metabolism - cytochrome c oxidase, cbb3-type	cytochrome c oxidase cbb3-type subunit III	ccoP	TIGR00782.hmm	K00406	Present	Absent	Present	Present	Present	Present	Present	Present	Absent	Present	Present	Present	Present
Oxygen metabolism (Oxidative phosphorylation Complex IV)	Oxygen metabolism - cytochrome (quinone) oxidase, bo type	cytochrome o ubiquinol oxidase subunit II	cyoA	TIGR01433.hmm	K02297	Absent	Absent	Present	Absent	Absent	Absent	Present	Absent	Absent	Present	Present	Present	Absent
Oxygen metabolism (Oxidative phosphorylation Complex IV)	Oxygen metabolism - cytochrome (quinone) oxidase, bo type	cytochrome o ubiquinol oxidase subunit IV	cyoD	TIGR02847.hmm	K02300	Absent	Absent	Present	Present	Absent	Absent	Present	Absent	Absent	Present	Present	Present	Present
Oxygen metabolism (Oxidative phosphorylation Complex IV)	Oxygen metabolism - cytochrome (quinone) oxidase, bo type	cytochrome o ubiquinol oxidase subunit I	cyoB	K02298.hmm	K02298	Absent	Absent	Absent	Absent	Absent	Absent	Absent	Absent	Absent	Absent	Absent	Absent	Absent
Oxygen metabolism (Oxidative phosphorylation Complex IV)	Oxygen metabolism - cytochrome (quinone) oxidase, bo type	cytochrome o ubiquinol oxidase subunit III	cyoC	K02299.hmm	K02299	Absent	Absent	Absent	Absent	Absent	Absent	Absent	Absent	Absent	Absent	Absent	Absent	Absent
Oxygen metabolism (Oxidative phosphorylation Complex IV)	Oxygen metabolism - cytochrome (quinone) oxidase, bd type	cytochrome bd ubiquinol oxidase subunit I	cydA	PF01654.hmm	K00425	Present	Absent	Present	Present	Present	Present	Present	Absent	Absent	Present	Present	Present	Present
Oxygen metabolism (Oxidative phosphorylation Complex IV)	Oxygen metabolism - cytochrome (quinone) oxidase, bd type	cytochrome bd ubiquinol oxidase subunit II	cydB	TIGR00203.hmm	K00426	Present	Absent	Present	Present	Present	Present	Absent	Absent	Absent	Present	Present	Present	Absent
Oxygen metabolism (Oxidative phosphorylation Complex IV)	Oxygen metabolism - cytochrome (quinone) oxidase, aa3 type, QoxABCD	cytochrome aa3-600 menaquinol oxidase subunit II	qoxA	TIGR01432.hmm	K02826	Absent	Absent	Absent	Absent	Absent	Absent	Absent	Absent	Absent	Absent	Absent	Absent	Absent
Oxygen metabolism (Oxidative phosphorylation Complex IV)	Oxygen metabolism - cytochrome (quinone) oxidase, aa3 type, QoxABCD	cytochrome aa3-600 menaquinol oxidase subunit I	qoxB	TIGR02882.hmm	K02827	Absent	Absent	Absent	Absent	Absent	Absent	Absent	Absent	Absent	Absent	Absent	Absent	Absent
Urea utilization	Urease	urease subunit alpha	ureC	TIGR01792.hmm	K01428	Absent	Present	Present	Absent	Present	Present	Absent	Absent	Present	Present	Present	Present	Absent
Urea utilization	Urease	urease subunit beta	ureB	TIGR00192.hmm	K01429	Absent	Present	Present	Absent	Present	Present	Absent	Absent	Present	Present	Present	Present	Absent
Urea utilization	Urease	urease subunit gamma	ureA	TIGR00193.hmm	K01430	Absent	Present	Present	Absent	Present	Present	Absent	Absent	Present	Present	Present	Absent	Absent
Halogenated compound utilization	Halogenated compounds breakdown	2-haloacid dehalogenase	E3.8.1.2	K01560.hmm	K01560	Absent	Absent	Absent	Absent	Absent	Absent	Absent	Absent	Absent	Absent	Absent	Absent	Absent
Halogenated compound utilization	Halogenated compounds breakdown	tetrachlorohydroquinone reductive dehalogenase	pcpC	K15241.hmm	K15241	Absent	Absent	Absent	Absent	Absent	Absent	Absent	Absent	Absent	Absent	Absent	Absent	Absent
Halogenated compound utilization	Halogenated compounds breakdown	3-chloro-4-hydroxyphenylacetate reductive dehalogenase	cprA	K21566.hmm	K21566	Absent	Absent	Absent	Absent	Absent	Absent	Absent	Absent	Absent	Absent	Absent	Absent	Absent
Halogenated compound utilization	Halogenated compounds breakdown	tetrachloroethene reductive dehalogenase	pceA	K21647.hmm	K21647	Absent	Absent	Absent	Absent	Absent	Absent	Absent	Absent	Absent	Absent	Absent	Absent	Absent
Perchlorate reduction	Perchlorate reduction	perchlorate reductase, subunit alpha	pcrA	TIGR03479.hmm	N/A	Absent	Absent	Present	Absent	Present	Absent	Present	Absent	Absent	Absent	Present	Absent	Absent
Perchlorate reduction	Perchlorate reduction	perchlorate reductase, subunit beta	pcrB	TIGR03478.hmm	N/A	Absent	Absent	Absent	Absent	Absent	Absent	Absent	Absent	Absent	Absent	Absent	Absent	Absent
Chlorite reduction	Chlorite reduction	chlorite dismutase	cld	PF06778.hmm	K09162	Absent	Present	Absent	Absent	Absent	Absent	Absent	Absent	Absent	Absent	Absent	Absent	Absent
As cycling	Dissimilatory arsenate reduction	dissimilatory arsenate reductase	arrA	arrA.hmm	N/A	Absent	Absent	Absent	Absent	Absent	Absent	Absent	Absent	Absent	Absent	Absent	Absent	Absent
As cycling	Arsenate reduction for detoxification	arsenate reductase (glutaredoxin)	arsC (grx)	arsC_glut.hmm	K00537	Present	Present	Present	Present	Present	Present	Present	Present	Present	Present	Present	Present	Present
As cycling	Arsenate reduction for detoxification	arsenate reductase (thioredoxin)	arsC (trx)	arsC_thio.hmm	K03741	Absent	Absent	Absent	Absent	Absent	Absent	Absent	Absent	Absent	Absent	Absent	Absent	Absent
As cycling	Arsenite oxidation for energy metabolism	arsenite oxidase (molybdopterin subunit)	arxA	arxA.hmm	N/A	Absent	Absent	Absent	Absent	Absent	Absent	Absent	Absent	Absent	Absent	Absent	Absent	Absent
As cycling	Arsenite oxidation for detoxification and energy metabolism	arsenite oxidase large subunit	aioA	aioA.hmm	K08356	Absent	Absent	Absent	Absent	Absent	Absent	Absent	Absent	Absent	Absent	Absent	Absent	Absent
As cycling	Arsenite methylation	arsenite methyltransferase	arsM	arsM.hmm	K07755	Absent	Present	Absent	Absent	Absent	Absent	Absent	Absent	Absent	Absent	Absent	Absent	Absent
Selenate reduction	Selenate reduction	putative selenate reductase FAD-binding subunit	ygfM	TIGR03312.hmm	K12529	Absent	Absent	Absent	Absent	Absent	Absent	Absent	Absent	Absent	Absent	Absent	Absent	Absent
Selenate reduction	Selenate reduction	putative selenate reductase molybdopterin-binding subunit	xdhD	TIGR03313.hmm	K12528	Absent	Absent	Absent	Absent	Absent	Absent	Absent	Absent	Absent	Absent	Absent	Absent	Absent
Selenate reduction	Selenate reduction	putative selenate reductase	YgfK	TIGR03315.hmm	K12527	Absent	Absent	Absent	Absent	Absent	Absent	Absent	Absent	Absent	Absent	Absent	Absent	Absent
Nitrile hydration	Nitrile hydratase	nitrile hydratase subunit alpha	nthA	TIGR01323.hmm	K01721	Absent	Absent	Absent	Absent	Absent	Present	Absent	Absent	Absent	Absent	Absent	Absent	Present
Nitrile hydration	Nitrile hydratase	nitrile hydratase subunit beta	nthB	TIGR03888.hmm	K20807	Absent	Absent	Absent	Absent	Present	Present	Absent	Absent	Absent	Absent	Absent	Absent	Present
Iron cycling	Iron oxidation	Cyc1	Cyc1	Cyc1.hmm	N/A	Present	Absent	Absent	Present	Present	Absent	Present	Absent	Present	Absent	Present	Present	Present
Iron cycling	Iron oxidation	Cyc2_repCluster1	Cyc2_repCluster1	Cyc2_repCluster1.hmm	N/A	Present	Absent	Absent	Absent	Absent	Absent	Absent	Absent	Absent	Absent	Absent	Absent	Absent
Iron cycling	Iron oxidation	Cyc2_repCluster2	Cyc2_repCluster2	Cyc2_repCluster2.hmm	N/A	Present	Absent	Absent	Absent	Absent	Absent	Absent	Absent	Absent	Absent	Absent	Absent	Absent
Iron cycling	Iron oxidation	Cyc2_repCluster3	Cyc2_repCluster3	Cyc2_repCluster3.hmm	N/A	Present	Absent	Absent	Absent	Absent	Absent	Absent	Absent	Absent	Absent	Absent	Absent	Absent
Iron cycling	Iron oxidation	FoxA	FoxA	FoxA.hmm	N/A	Absent	Absent	Absent	Absent	Absent	Absent	Absent	Absent	Absent	Absent	Absent	Absent	Absent
Iron cycling	Iron oxidation	FoxB	FoxB	FoxB.hmm	N/A	Absent	Absent	Absent	Absent	Absent	Absent	Absent	Absent	Absent	Absent	Absent	Absent	Absent
Iron cycling	Iron oxidation	FoxC	FoxC	FoxC.hmm	N/A	Absent	Absent	Absent	Absent	Absent	Absent	Absent	Absent	Absent	Absent	Absent	Absent	Absent
Iron cycling	Iron oxidation	FoxE	FoxE	FoxE.hmm	N/A	Absent	Absent	Absent	Absent	Absent	Absent	Absent	Absent	Absent	Absent	Absent	Absent	Absent
Iron cycling	Iron oxidation	FoxY	FoxY	FoxY.hmm	N/A	Absent	Absent	Absent	Absent	Absent	Absent	Absent	Absent	Absent	Absent	Absent	Absent	Absent
Iron cycling	Iron oxidation	FoxZ	FoxZ	FoxZ.hmm	N/A	Absent	Absent	Present	Absent	Absent	Absent	Absent	Absent	Absent	Absent	Absent	Absent	Absent
Iron cycling	Iron oxidation	MtoA	MtoA	MtoA.hmm	N/A	Absent	Absent	Absent	Absent	Absent	Absent	Absent	Absent	Absent	Absent	Absent	Absent	Absent
Iron cycling	Iron oxidation	sulfocyanin	sulfocyanin	sulfocyanin.hmm	N/A	Absent	Absent	Absent	Absent	Absent	Absent	Absent	Absent	Absent	Absent	Absent	Absent	Absent
Iron cycling	Metal (Iron/Manganese) reduction	MtrA	MtrA	MtrA.hmm	N/A	Absent	Absent	Absent	Absent	Absent	Absent	Absent	Absent	Absent	Absent	Absent	Absent	Absent
Iron cycling	Metal (Iron/Manganese) reduction	MtrB_TIGR03509	MtrB_TIGR03509	MtrB_TIGR03509.hmm	N/A	Absent	Absent	Absent	Absent	Absent	Absent	Absent	Absent	Absent	Absent	Absent	Absent	Absent
Iron cycling	Metal (Iron/Manganese) reduction	MtrC_TIGR03507	MtrC_TIGR03507	MtrC_TIGR03507.hmm	N/A	Absent	Absent	Absent	Absent	Absent	Absent	Absent	Absent	Absent	Absent	Absent	Absent	Absent
Iron cycling	Iron reduction	CymA	CymA	CymA.hmm	N/A	Absent	Absent	Absent	Absent	Absent	Absent	Absent	Absent	Absent	Absent	Present	Absent	Absent
Iron cycling	Iron reduction	OmcF	OmcF	OmcF.hmm	N/A	Absent	Absent	Absent	Absent	Absent	Absent	Absent	Absent	Absent	Absent	Absent	Absent	Absent
Iron cycling	Iron reduction	OmcS	OmcS	OmcS.hmm	N/A	Absent	Absent	Absent	Absent	Absent	Absent	Absent	Absent	Absent	Absent	Absent	Absent	Absent
Iron cycling	Iron reduction	OmcZ	OmcZ	OmcZ.hmm	N/A	Absent	Absent	Absent	Absent	Absent	Absent	Absent	Absent	Absent	Absent	Absent	Absent	Absent
Iron cycling	Iron reduction	FmnA	FmnA	FmnA.hmm	N/A	Absent	Present	Absent	Absent	Absent	Absent	Absent	Absent	Absent	Absent	Absent	Absent	Absent
Iron cycling	Iron reduction	DmkA	DmkA	DmkA.hmm	N/A	Absent	Present	Absent	Absent	Absent	Absent	Absent	Absent	Absent	Absent	Absent	Absent	Absent
Iron cycling	Iron reduction	FmnB	FmnB	FmnB.hmm	N/A	Present	Absent	Present	Present	Present	Present	Present	Absent	Present	Absent	Present	Present	Present
Iron cycling	Iron reduction	PplA	PplA	PplA.hmm	N/A	Absent	Absent	Absent	Absent	Absent	Absent	Absent	Absent	Absent	Absent	Absent	Absent	Absent
Iron cycling	Iron reduction	Ndh2	Ndh2	Ndh2.hmm	N/A	Present	Present	Present	Present	Absent	Present	Absent	Absent	Absent	Present	Present	Absent	Present
Iron cycling	Iron reduction	EetA	EetA	EetA.hmm	N/A	Absent	Absent	Absent	Absent	Absent	Absent	Absent	Absent	Absent	Absent	Absent	Absent	Absent
Iron cycling	Iron reduction	EetB	EetB	EetB.hmm	N/A	Absent	Absent	Absent	Absent	Absent	Absent	Absent	Absent	Absent	Absent	Absent	Absent	Absent
Iron cycling	Iron reduction	DmkB	DmkB	DmkB.hmm	N/A	Present	Present	Present	Present	Present	Present	Present	Present	Present	Present	Present	Absent	Present
Iron cycling	Iron reduction	DFE_0448	DFE_0448	DFE_0448.hmm	N/A	Absent	Absent	Absent	Absent	Absent	Absent	Absent	Absent	Absent	Absent	Absent	Absent	Absent
Iron cycling	Iron reduction	DFE_0449	DFE_0449	DFE_0449.hmm	N/A	Absent	Absent	Absent	Absent	Absent	Absent	Absent	Absent	Absent	Absent	Absent	Absent	Absent
Iron cycling	Iron reduction	DFE_0450	DFE_0450	DFE_0450.hmm	N/A	Absent	Absent	Absent	Absent	Absent	Absent	Absent	Absent	Absent	Absent	Absent	Absent	Absent
Iron cycling	Iron reduction	DFE_0451	DFE_0451	DFE_0451.hmm	N/A	Absent	Absent	Absent	Absent	Absent	Absent	Absent	Absent	Absent	Absent	Absent	Absent	Absent
Iron cycling	Iron reduction	DFE_0461	DFE_0461	DFE_0461.hmm	N/A	Absent	Absent	Absent	Absent	Absent	Absent	Absent	Absent	Absent	Absent	Absent	Absent	Absent
Iron cycling	Iron reduction	DFE_0462	DFE_0462	DFE_0462.hmm	N/A	Absent	Absent	Absent	Absent	Absent	Absent	Absent	Absent	Absent	Absent	Absent	Absent	Absent
Iron cycling	Iron reduction	DFE_0463	DFE_0463	DFE_0463.hmm	N/A	Absent	Absent	Absent	Absent	Absent	Absent	Absent	Absent	Absent	Absent	Absent	Absent	Absent
Iron cycling	Iron reduction	DFE_0464	DFE_0464	DFE_0464.hmm	N/A	Absent	Absent	Absent	Absent	Absent	Absent	Absent	Absent	Absent	Absent	Absent	Absent	Absent
Iron cycling	Iron reduction	DFE_0465	DFE_0465	DFE_0465.hmm	N/A	Absent	Absent	Absent	Absent	Absent	Absent	Absent	Absent	Absent	Absent	Absent	Absent	Absent
Manganese cycling	Manganese oxidation	Manganese_oxidase_K06324	Manganese_oxidase_K06324	K06324.hmm	K06324	Absent	Absent	Absent	Absent	Absent	Absent	Absent	Absent	Absent	Absent	Absent	Absent	Absent
Manganese cycling	Manganese oxidation	Manganese_oxidase_K22348	Manganese_oxidase_K22348	K22348.hmm	K22348	Absent	Absent	Absent	Absent	Absent	Absent	Absent	Absent	Absent	Absent	Absent	Absent	Absent
Manganese cycling	Manganese oxidation	Manganese_oxidase_K22349	Manganese_oxidase_K22349	K22349.hmm	K22349	Absent	Absent	Absent	Absent	Absent	Absent	Absent	Absent	Absent	Absent	Absent	Absent	Absent
Manganese cycling	Manganese oxidation	Manganese_oxidase_K22350	Manganese_oxidase_K22350	K22350.hmm	K22350	Absent	Absent	Absent	Absent	Absent	Absent	Absent	Absent	Absent	Absent	Absent	Absent	Absent
Sulfur cycling enzymes (detailed)	Dissimilatory sulfur metabolism | Sulfide oxidation	flavocytochrome c sulphide dehydrogenase, flavin-binding	fccB	PF09242.hmm	K17229	Absent	Absent	Absent	Absent	Absent	Absent	Absent	Absent	Absent	Absent	Absent	Absent	Absent
Sulfur cycling enzymes (detailed)	Dissimilatory sulfur metabolism | Sulfide oxidation	sulfide:quinone oxidoreductase	sqr	sulfide_quinone_oxidoreductase_sqr.hmm	K17218	Present	Present	Absent	Absent	Present	Absent	Absent	Absent	Absent	Absent	Absent	Present	Absent
Sulfur cycling enzymes (detailed)	Dissimilatory sulfur metabolism | Sulfur oxidation/Sulfite reduction	dissimilatory sulfite reductase alpha subunit	dsrA	dsrA.hmm	N/A	Absent	Absent	Absent	Absent	Absent	Absent	Absent	Absent	Absent	Absent	Absent	Absent	Absent
Sulfur cycling enzymes (detailed)	Dissimilatory sulfur metabolism | Sulfur oxidation/Sulfite reduction	dissimilatory sulfite reductase beta subunit	dsrB	dsrB.hmm	N/A	Absent	Absent	Absent	Absent	Absent	Absent	Absent	Absent	Absent	Absent	Absent	Absent	Absent
Sulfur cycling enzymes (detailed)	Dissimilatory sulfur metabolism | Sulfur oxidation/Sulfite reduction	dissimilatory sulfite reductase, subunit C	dsrC	dsrC.hmm	N/A	Absent	Absent	Absent	Absent	Absent	Absent	Absent	Absent	Absent	Absent	Absent	Absent	Absent
Sulfur cycling enzymes (detailed)	Dissimilatory sulfur metabolism | Sulfur oxidation/Sulfite reduction	dissimilatory sulfite reductase delta subunit	dsrD	dsrD.hmm	N/A	Absent	Absent	Absent	Absent	Absent	Absent	Absent	Absent	Absent	Absent	Absent	Absent	Absent
Sulfur cycling enzymes (detailed)	Dissimilatory sulfur metabolism | Sulfur oxidation/Sulfite reduction	dissimilatory sulfite reductase, subunit E	dsrE	dsrE.hmm	N/A	Absent	Absent	Absent	Absent	Absent	Absent	Absent	Absent	Absent	Absent	Absent	Absent	Absent
Sulfur cycling enzymes (detailed)	Dissimilatory sulfur metabolism | Sulfur oxidation/Sulfite reduction	dissimilatory sulfite reductase, subunit F	dsrF	dsrF.hmm	N/A	Absent	Absent	Absent	Absent	Absent	Absent	Absent	Absent	Absent	Absent	Absent	Absent	Absent
Sulfur cycling enzymes (detailed)	Dissimilatory sulfur metabolism | Sulfur oxidation/Sulfite reduction	dissimilatory sulfite reductase, subunit H	dsrH	dsrH.hmm	N/A	Absent	Absent	Absent	Absent	Absent	Absent	Absent	Absent	Absent	Absent	Absent	Absent	Absent
Sulfur cycling enzymes (detailed)	Dissimilatory sulfur metabolism | Sulfur oxidation/Sulfite reduction	dissimilatory sulfite reductase, subunit J	dsrJ	dsrJ.hmm	N/A	Absent	Absent	Absent	Absent	Absent	Absent	Absent	Absent	Absent	Absent	Absent	Absent	Absent
Sulfur cycling enzymes (detailed)	Dissimilatory sulfur metabolism | Sulfur oxidation/Sulfite reduction	dissimilatory sulfite reductase, subunit K	dsrK	dsrK.hmm	N/A	Absent	Absent	Absent	Absent	Absent	Absent	Absent	Absent	Absent	Absent	Absent	Absent	Absent
Sulfur cycling enzymes (detailed)	Dissimilatory sulfur metabolism | Sulfur oxidation/Sulfite reduction	dissimilatory sulfite reductase, subunit M	dsrM	dsrM.hmm	N/A	Absent	Absent	Absent	Absent	Absent	Absent	Absent	Absent	Absent	Absent	Absent	Absent	Absent
Sulfur cycling enzymes (detailed)	Dissimilatory sulfur metabolism | Sulfur oxidation/Sulfite reduction	dissimilatory sulfite reductase, subunit O	dsrO	dsrO.hmm	N/A	Absent	Absent	Absent	Absent	Absent	Absent	Absent	Absent	Absent	Absent	Absent	Absent	Absent
Sulfur cycling enzymes (detailed)	Dissimilatory sulfur metabolism | Sulfur oxidation/Sulfite reduction	dissimilatory sulfite reductase, subunit P	dsrP	dsrP.hmm	N/A	Absent	Absent	Absent	Absent	Absent	Absent	Absent	Absent	Absent	Absent	Absent	Absent	Absent
Sulfur cycling enzymes (detailed)	Dissimilatory sulfur metabolism | Sulfur oxidation/Sulfite reduction	dissimilatory sulfite reductase, subunit R	dsrR	dsrR.hmm	N/A	Absent	Absent	Absent	Absent	Absent	Absent	Absent	Absent	Absent	Absent	Absent	Absent	Absent
Sulfur cycling enzymes (detailed)	Dissimilatory sulfur metabolism | Sulfur oxidation/Sulfite reduction	dissimilatory sulfite reductase, subunit S	dsrS	dsrS.hmm	N/A	Absent	Absent	Absent	Absent	Absent	Absent	Absent	Absent	Absent	Absent	Absent	Absent	Absent
Sulfur cycling enzymes (detailed)	Dissimilatory sulfur metabolism | Sulfur oxidation/Sulfite reduction	dissimilatory sulfite reductase, subunit T	dsrT	dsrT.hmm	N/A	Absent	Absent	Absent	Absent	Absent	Absent	Absent	Absent	Absent	Absent	Absent	Absent	Absent
Sulfur cycling enzymes (detailed)	Dissimilatory sulfur metabolism | Sulfite reduction	anaerobic sulfite reductase subunit A	asrA	asrA.hmm	K16950	Absent	Absent	Absent	Absent	Absent	Absent	Absent	Absent	Absent	Absent	Absent	Absent	Absent
Sulfur cycling enzymes (detailed)	Dissimilatory sulfur metabolism | Sulfite reduction	anaerobic sulfite reductase subunit B	asrB	asrB.hmm	K16951	Absent	Absent	Absent	Absent	Absent	Absent	Absent	Absent	Absent	Absent	Absent	Absent	Absent
Sulfur cycling enzymes (detailed)	Dissimilatory sulfur metabolism | Sulfite reduction	anaerobic sulfite reductase subunit C	asrC	asrC.hmm	K00385	Absent	Absent	Absent	Absent	Absent	Absent	Absent	Absent	Absent	Absent	Absent	Absent	Absent
Sulfur cycling enzymes (detailed)	Dissimilatory sulfur metabolism | Sulfur oxidation	sulfur dioxygenase	sdo	sulfur_dioxygenase_sdo.hmm	K17725	Present	Present	Present	Present	Present	Present	Present	Absent	Present	Present	Present	Present	Present
Sulfur cycling enzymes (detailed)	Dissimilatory sulfur metabolism | Sulfur oxidation/reduction	sulfur oxygenase/reductase	sor	PF07682.hmm	K16952	Absent	Absent	Absent	Absent	Absent	Absent	Absent	Absent	Absent	Absent	Absent	Absent	Absent
Sulfur cycling enzymes (detailed)	Dissimilatory sulfur metabolism | Sulfur reduction	sulfur reductase molybdopterin subunit	sreA	K17219.hmm	K17219	Absent	Absent	Absent	Absent	Absent	Absent	Absent	Absent	Absent	Absent	Absent	Absent	Absent
Sulfur cycling enzymes (detailed)	Dissimilatory sulfur metabolism | Sulfur reduction	sulfur reductase FeS subunit	sreB	K17220.hmm	K17220	Absent	Absent	Absent	Absent	Absent	Absent	Absent	Absent	Absent	Absent	Absent	Absent	Absent
Sulfur cycling enzymes (detailed)	Dissimilatory sulfur metabolism | Sulfur reduction	sulfur reductase membrane anchor	sreC	K17221.hmm	K17221	Absent	Absent	Absent	Absent	Absent	Absent	Absent	Absent	Absent	Absent	Absent	Absent	Absent
Sulfur cycling enzymes (detailed)	Dissimilatory sulfur metabolism | Thiosulfate oxidation	L-cysteine S-thiosulfotransferase	soxA	soxA.hmm	K17222	Absent	Absent	Absent	Absent	Absent	Absent	Absent	Absent	Absent	Absent	Present	Absent	Present
Sulfur cycling enzymes (detailed)	Dissimilatory sulfur metabolism | Thiosulfate oxidation	S-sulfosulfanyl-L-cysteine sulfohydrolase	soxB	soxB.hmm	K17224	Absent	Absent	Absent	Absent	Absent	Absent	Absent	Absent	Absent	Absent	Present	Absent	Absent
Sulfur cycling enzymes (detailed)	Dissimilatory sulfur metabolism | Thiosulfate oxidation	sulfane dehydrogenase subunit SoxC	soxC	soxC.hmm	K17225	Absent	Absent	Absent	Absent	Present	Absent	Absent	Absent	Absent	Absent	Absent	Absent	Present
Sulfur cycling enzymes (detailed)	Dissimilatory sulfur metabolism | Thiosulfate oxidation	S-disulfanyl-L-cysteine oxidoreductase SoxD	soxD	soxD.hmm	K22622	Absent	Absent	Absent	Absent	Present	Absent	Present	Absent	Absent	Absent	Present	Absent	Present
Sulfur cycling enzymes (detailed)	Dissimilatory sulfur metabolism | Thiosulfate oxidation	L-cysteine S-thiosulfotransferase	soxX	soxX.hmm	K17223	Absent	Absent	Absent	Absent	Present	Absent	Absent	Absent	Absent	Absent	Present	Absent	Present
Sulfur cycling enzymes (detailed)	Dissimilatory sulfur metabolism | Thiosulfate oxidation	sulfur-oxidizing protein SoxY	soxY	soxY.hmm	K17226	Absent	Absent	Absent	Absent	Present	Absent	Absent	Absent	Absent	Absent	Present	Absent	Present
Sulfur cycling enzymes (detailed)	Dissimilatory sulfur metabolism | Thiosulfate oxidation	soxYZ_like_carrier	soxYZ	soxYZ_like_carrier.hmm	N/A	Absent	Absent	Absent	Absent	Present	Absent	Absent	Absent	Absent	Absent	Present	Absent	Present
Sulfur cycling enzymes (detailed)	Dissimilatory sulfur metabolism | Thiosulfate oxidation	sulfur-oxidizing protein SoxZ	soxZ	soxZ.hmm	K17227	Absent	Absent	Absent	Absent	Present	Absent	Absent	Absent	Absent	Absent	Present	Absent	Present
Sulfur cycling enzymes (detailed)	Dissimilatory sulfur metabolism | Sulfate reduction	adenylylsulfate reductase, subunit A	aprA	aprA.hmm	K00394	Absent	Absent	Absent	Absent	Absent	Absent	Absent	Absent	Absent	Absent	Absent	Absent	Absent
Sulfur cycling enzymes (detailed)	Dissimilatory sulfur metabolism | Sulfate reduction	adenylylsulfate reductase, subunit B	aprB	aprB.hmm	K00395	Absent	Absent	Absent	Absent	Absent	Absent	Absent	Absent	Absent	Absent	Absent	Absent	Absent
Sulfur cycling enzymes (detailed)	Dissimilatory sulfur metabolism | Sulfate reduction	sulfate adenylyltransferase	sat	TIGR00339.hmm	K00958	Absent	Absent	Absent	Absent	Absent	Absent	Absent	Absent	Absent	Absent	Absent	Absent	Absent
Sulfur cycling enzymes (detailed)	Dissimilatory sulfur metabolism | Thiosulfate disproportionation	thiosulfate reductase / polysulfide reductase chain A	phsA	thiosulfate_reductase_phsA.hmm	K08352	Absent	Absent	Absent	Absent	Absent	Absent	Absent	Absent	Absent	Absent	Absent	Absent	Absent
Sulfur cycling enzymes (detailed)	Assimilatory sulfur metabolism| Sulfate <-> APS (Adenosine 5'-phosphosulfate)	sulfate adenylyltransferase subunit 2	cysD	K00957.hmm	K00957	Absent	Absent	Absent	Absent	Absent	Absent	Absent	Absent	Absent	Absent	Absent	Absent	Absent
Sulfur cycling enzymes (detailed)	Assimilatory sulfur metabolism| Sulfate <-> APS (Adenosine 5'-phosphosulfate)	sulfate adenylyltransferase subunit 1	cysN	K00956.hmm	K00956	Absent	Absent	Absent	Absent	Absent	Absent	Absent	Absent	Absent	Absent	Absent	Absent	Absent
Sulfur cycling enzymes (detailed)	Assimilatory sulfur metabolism| Sulfate <-> APS (Adenosine 5'-phosphosulfate)	bifunctional enzyme CysN/CysC	cysNC	K00955.hmm	K00955	Absent	Absent	Absent	Absent	Absent	Absent	Absent	Absent	Absent	Absent	Absent	Absent	Absent
Sulfur cycling enzymes (detailed)	Assimilatory sulfur metabolism| APS (Adenosine 5'-phosphosulfate) <-> PAPS (3'-Phosphoadenosine 5'-phosphosulfate)	adenylylsulfate kinase	cysC	K00860.hmm	K00860	Absent	Absent	Absent	Absent	Absent	Absent	Absent	Absent	Absent	Absent	Absent	Absent	Absent
Sulfur cycling enzymes (detailed)	Assimilatory sulfur metabolism| APS (Adenosine 5'-phosphosulfate) <-> PAPS (3'-Phosphoadenosine 5'-phosphosulfate)	bifunctional enzyme CysN/CysC	cysNC	K00955.hmm	K00955	Absent	Absent	Absent	Absent	Absent	Absent	Absent	Absent	Absent	Absent	Absent	Absent	Absent
Sulfur cycling enzymes (detailed)	Assimilatory sulfur metabolism| PAPS (3'-Phosphoadenosine 5'-phosphosulfate) <-> Sulfite	phosphoadenosine phosphosulfate reductase	cysH	K00390.hmm	K00390	Absent	Absent	Absent	Absent	Absent	Absent	Absent	Absent	Absent	Absent	Absent	Absent	Absent
Sulfur cycling enzymes (detailed)	Assimilatory sulfur metabolism| Sulfite -> Sulfide	sulfite reductase (NADPH) flavoprotein alpha-component	cysJ	K00380.hmm	K00380	Absent	Absent	Absent	Absent	Absent	Absent	Absent	Absent	Absent	Absent	Absent	Absent	Absent
Sulfur cycling enzymes (detailed)	Assimilatory sulfur metabolism| Sulfide -> Cysteine	cysteine synthase	cysK	K01738.hmm	K01738	Absent	Absent	Absent	Absent	Absent	Absent	Absent	Absent	Absent	Absent	Absent	Absent	Absent
Sulfur cycling enzymes (detailed)	Assimilatory sulfur metabolism| Sulfide -> Cysteine	S-sulfo-L-cysteine synthase (O-acetyl-L-serine-dependent)	cysM	K12339.hmm	K12339	Absent	Absent	Absent	Absent	Absent	Absent	Absent	Absent	Absent	Absent	Absent	Absent	Absent
Sulfur cycling enzymes (detailed)	DMSO metabolism | DMSO (Dimethyl sulfoxide) -> Methanesulfonate	DMS oxygenase alpha subunit	dsoA	PF06099.hmm	N/A	Absent	Absent	Absent	Absent	Absent	Absent	Absent	Absent	Absent	Absent	Absent	Absent	Present
Sulfur cycling enzymes (detailed)	DMSO metabolism | DMSO (Dimethyl sulfoxide) -> Methanesulfonate	DMS oxygenase beta subunit	dsoB	PF02332.hmm	N/A	Absent	Absent	Absent	Absent	Absent	Absent	Absent	Absent	Absent	Absent	Absent	Absent	Present
Sulfur cycling enzymes (detailed)	DMSO metabolism | DMSO (Dimethyl sulfoxide) -> Methanesulfonate	dimethylsulfone monooxygenase	sfnG	K17228.hmm	K17228	Absent	Absent	Absent	Absent	Absent	Absent	Absent	Absent	Absent	Absent	Absent	Absent	Absent
Sulfur cycling enzymes (detailed)	DMSO metabolism | DMSO (Dimethyl sulfoxide) -> Methanesulfonate	methanesulfonate monooxygenase	msuD	PF00296.hmm	N/A	Absent	Absent	Absent	Absent	Absent	Absent	Absent	Absent	Absent	Present	Present	Present	Absent
Sulfur cycling enzymes (detailed)	DMSO metabolism | DMSO (Dimethyl sulfoxide) <-> DMS (Dimethyl sulfide)	DMS oxygenase alpha subunit	dsoA	PF06099.hmm	N/A	Absent	Absent	Absent	Absent	Absent	Absent	Absent	Absent	Absent	Absent	Absent	Absent	Present
Sulfur cycling enzymes (detailed)	DMSO metabolism | DMSO (Dimethyl sulfoxide) <-> DMS (Dimethyl sulfide)	DMS oxygenase beta subunit	dsoB	PF02332.hmm	N/A	Absent	Absent	Absent	Absent	Absent	Absent	Absent	Absent	Absent	Absent	Absent	Absent	Present
Sulfur cycling enzymes (detailed)	DMSO metabolism | DMSO (Dimethyl sulfoxide) <-> DMS (Dimethyl sulfide)	dimethylsulfide dehydrogenase subunit alpha	ddhA	K16964.hmm	K16964	Absent	Absent	Absent	Absent	Absent	Absent	Absent	Absent	Absent	Absent	Absent	Absent	Absent
Sulfur cycling enzymes (detailed)	DMSO metabolism | DMSO (Dimethyl sulfoxide) <-> DMS (Dimethyl sulfide)	anaerobic dimethyl sulfoxide reductase subunit A	dmsA	K07306.hmm	K07306	Absent	Absent	Absent	Absent	Absent	Absent	Absent	Absent	Absent	Absent	Absent	Absent	Absent
Sulfur cycling enzymes (detailed)	DMSO metabolism | DMS (Dimethyl sulfide) <-> Methanethiol	dimethyl-sulfide monooxygenase subunit A	dmoA	K16967.hmm	K16967	Absent	Absent	Absent	Absent	Absent	Absent	Absent	Absent	Absent	Absent	Absent	Absent	Absent
Sulfur cycling enzymes (detailed)	DMSO metabolism | DMS (Dimethyl sulfide) <-> Methanethiol	dimethyl-sulfide monooxygenase subunit B	dmoB	PF01613.hmm	N/A	Absent	Present	Present	Present	Present	Present	Present	Present	Absent	Present	Present	Present	Present
Sulfur cycling enzymes (detailed)	DMSO metabolism | DMS (Dimethyl sulfide) <-> Methanethiol	methanethiol S-methyltransferase	mddA	K21310.hmm	K21310	Absent	Absent	Absent	Absent	Absent	Absent	Absent	Absent	Absent	Absent	Absent	Absent	Absent
Sulfur cycling enzymes (detailed)	Sulfite production from organic sulfur | Taurine -> Sulfite	taurine dioxygenase	tauD	K03119.hmm	K03119	Absent	Absent	Absent	Absent	Absent	Absent	Absent	Absent	Absent	Absent	Absent	Absent	Absent
Sulfur cycling enzymes (detailed)	Sulfite production from organic sulfur | Alkylsulfonate/Isethionate -> Sulfite	alkanesulfonate monooxygenase	ssuD	K04091.hmm	K04091	Absent	Absent	Absent	Absent	Absent	Absent	Absent	Absent	Absent	Absent	Absent	Absent	Absent
Sulfur cycling enzymes (detailed)	Sulfite production from organic sulfur | Methanesulfonate -> Sulfite	methanesulfonate monooxygenase	msmA	K16968.hmm	K16968	Absent	Absent	Absent	Absent	Absent	Absent	Absent	Absent	Absent	Absent	Absent	Absent	Absent
Sulfur cycling enzymes (detailed)	Metabolism of organic sulfur | Cysteine <-> Cystathionine	cystathionine gamma-synthase	metB	K01739.hmm	K01739	Absent	Absent	Absent	Absent	Absent	Absent	Absent	Absent	Absent	Absent	Absent	Absent	Absent
Sulfur cycling enzymes (detailed)	Metabolism of organic sulfur | Cysteine <-> 3-mercaptopyruvate	aspartate aminotransferase	aspB	K00812.hmm	K00812	Absent	Absent	Absent	Absent	Absent	Absent	Absent	Absent	Absent	Absent	Absent	Absent	Absent
Sulfur cycling enzymes (detailed)	Metabolism of organic sulfur | OAHS (O-acetylhomoserine) + Sulfide -> Homocysteine	O-acetylhomoserine (thiol)-lyase	metY	K01740.hmm	K01740	Absent	Absent	Absent	Absent	Absent	Absent	Absent	Absent	Absent	Absent	Absent	Absent	Absent
Sulfur cycling enzymes (detailed)	Metabolism of organic sulfur | Cystathionine -> Homocysteine	cysteine-S-conjugate beta-lyase	malY	K14155.hmm	K14155	Absent	Absent	Absent	Absent	Absent	Absent	Absent	Absent	Absent	Absent	Absent	Absent	Absent
Sulfur cycling enzymes (detailed)	Metabolism of organic sulfur | Cystathionine -> Homocysteine	cysteine-S-conjugate beta-lyase	metC	K01760.hmm	K01760	Absent	Absent	Absent	Absent	Absent	Absent	Absent	Absent	Absent	Absent	Absent	Absent	Absent
Sulfur cycling enzymes (detailed)	Metabolism of organic sulfur | MHO (L-methionine (R)-S-oxide) -> Methionine)	L-methionine (R)-S-oxide reductase	msrC	K08968.hmm	K08968	Absent	Absent	Absent	Absent	Absent	Absent	Absent	Absent	Absent	Absent	Absent	Absent	Absent
Sulfur cycling enzymes (detailed)	Metabolism of organic sulfur | Homocysteine -> Methionine	5-methyltetrahydrofolate--homocysteine methyltransferase	metH	K00548.hmm	K00548	Absent	Absent	Absent	Absent	Absent	Absent	Absent	Absent	Absent	Absent	Absent	Absent	Absent
Sulfur cycling enzymes (detailed)	Metabolism of organic sulfur | Homocysteine <-> Methionine	5-methyltetrahydropteroyltriglutamate--homocysteine methyltransferase	metE	K00549.hmm	K00549	Absent	Absent	Absent	Absent	Absent	Absent	Absent	Absent	Absent	Absent	Absent	Absent	Absent
Sulfur cycling enzymes (detailed)	Metabolism of organic sulfur | SAH (S-adenosyl-L-homocysteine) -> Homocysteine	adenosylhomocysteinase	ahcY	K01251.hmm	K01251	Absent	Absent	Absent	Absent	Absent	Absent	Absent	Absent	Absent	Absent	Absent	Absent	Absent
Sulfur cycling enzymes (detailed)	Metabolism of organic sulfur | SRH (S-ribosylhomocysteine) -> Homocysteine	S-ribosylhomocysteine lyase	luxS	K07173.hmm	K07173	Absent	Absent	Absent	Absent	Absent	Absent	Absent	Absent	Absent	Absent	Absent	Absent	Absent
Sulfur cycling enzymes (detailed)	Metabolism of organic sulfur | SAH (S-adenosyl-L-homocysteine) -> SRH (S-ribosylhomocysteine)	adenosylhomocysteine nucleosidase	mtnN	K01243.hmm	K01243	Absent	Absent	Absent	Absent	Absent	Absent	Absent	Absent	Absent	Absent	Absent	Absent	Absent
Sulfur cycling enzymes (detailed)	Sulfur-related amino acid metabolism | Cysteine -> Sulfide	cysteine synthase	cysK	K01738.hmm	K01738	Absent	Absent	Absent	Absent	Absent	Absent	Absent	Absent	Absent	Absent	Absent	Absent	Absent
Sulfur cycling enzymes (detailed)	Sulfur-related amino acid metabolism | Cysteine -> Sulfide	S-sulfo-L-cysteine synthase (O-acetyl-L-serine-dependent)	cysM	K12339.hmm	K12339	Absent	Absent	Absent	Absent	Absent	Absent	Absent	Absent	Absent	Absent	Absent	Absent	Absent
Sulfur cycling enzymes (detailed)	Sulfur-related amino acid metabolism | Cysteine -> Sulfide	cysteine-S-conjugate beta-lyase	malY	K14155.hmm	K14155	Absent	Absent	Absent	Absent	Absent	Absent	Absent	Absent	Absent	Absent	Absent	Absent	Absent
Sulfur cycling enzymes (detailed)	Sulfur-related amino acid metabolism | Cysteine -> Sulfide	D-cysteine desulfhydrase	dcyD	K05396.hmm	K05396	Absent	Absent	Absent	Absent	Absent	Absent	Absent	Absent	Absent	Absent	Absent	Absent	Absent
Sulfur cycling enzymes (detailed)	Sulfur-related amino acid metabolism | Cysteine -> Sulfide	cysteine-S-conjugate beta-lyase	metC	K01760.hmm	K01760	Absent	Absent	Absent	Absent	Absent	Absent	Absent	Absent	Absent	Absent	Absent	Absent	Absent
Sulfur cycling enzymes (detailed)	Sulfur-related amino acid metabolism | Methionine -> Methanethiol	methionine gamma-lyase	megL	PF01053.hmm	N/A	Present	Present	Present	Present	Present	Present	Present	Absent	Present	Present	Present	Present	Absent
Sulfur cycling enzymes (detailed)	Sulfur-related amino acid metabolism | Methionine -> SAMe (S-adenosyl-L-methionine)	S-adenosylmethionine synthetase	metK	K00789.hmm	K00789	Absent	Absent	Absent	Absent	Absent	Absent	Absent	Absent	Absent	Absent	Absent	Absent	Absent
Sulfur cycling enzymes (detailed)	Sulfur-related amino acid metabolism | SAMe (S-adenosyl-L-methionine) -> SAH (S-adenosyl-L-homocysteine)	DNA (cytosine-5)-methyltransferase 1	dcm	K00558.hmm	K00558	Absent	Absent	Absent	Absent	Absent	Absent	Absent	Absent	Absent	Absent	Absent	Absent	Absent

## Sheet: S4 Transcriptome Ca. Na tergens
						transcripts per million (TPM)
locus_tag_refseq	locus_tag_old	Annotation	RD_3_1	RD_3_2	RD_3_3	AV_RD_3	STDEV_RD_3	RU_3_1	RU_3_2	RU_3_3	AV_RU_3	STDEV_RU_3	RD_4_1	RD_4_2	RD_4_3	AV_RD_4	STDEV_RD_4	RU_4_1	RU_4_2	RU_4_3	AV_RU_4	STDEV_RU_4	RD_45_1	RD_45_2	RD_45_3	AV_RD_45	STDEV_RD_45	RU_45_1	RU_45_2	RU_45_3	AV_RU_45	STDEV_RU_45	RD_55_1	RD_55_2	RD_55_3	AV_RD_55	STDEV_RD_55	RU_55_1	RU_55_2	RU_55_3	AV_RU_55	STDEV_RU_55	RD_65_1	RD_65_2	RD_65_3	AV_RD_65	STDEV_RD_65	RU_65_1	RU_65_2
NSCAC_RS00005	NSCAC_0001	DNA polymerase III subunit beta dnaN	34.2913	47.8826	48.1746	43.4495	7.93257	24.526	28.2803	28.8343	27.2135	2.3439	27.8914	35.6515	29.6104	31.0511	4.07574	32.0183	30.5704	29.4795	30.6894	1.27358	27.0186	26.4121	32.4007	28.6105	3.29638	23.1037	22.6569	16.3646	20.7084	3.76849	15.3548	18.5017	19.271	17.7092	2.07492	18.4486	18.5772	11.5422	16.1893	4.02505	18.3774	17.3992	14.0407	16.6057	2.27461	17.3523	12.3993
NSCAC_RS00010	NSCAC_0002	DNA topoisomerase (ATP-hydrolyzing) subunit B gyrB	38.1199	44.803	48.2485	43.7238	5.14982	53.5821	49.1977	54.7816	52.5205	2.93947	48.5544	49.1365	46.1584	47.9498	1.57842	42.2184	45.7472	46.2775	44.7477	2.20644	47.7876	45.9194	45.0497	46.2522	1.39896	58.6692	58.655	58.134	58.4861	0.305005	32.4636	33.0869	35.7127	33.7544	1.72435	65.4486	62.6095	63.4971	63.8517	1.45241	36.7067	33.6662	33.6488	34.6739	1.7605	58.4671	56.4952
NSCAC_RS00015	NSCAC_0003	(5-formylfuran-3-yl)methyl phosphate synthase	6.82501	26.3732	28.8891	20.6958	12.0781	18.5496	21.9716	24.6581	21.7264	3.06159	21.8244	44.3756	43.526	36.5753	12.7817	44.4635	50.4239	40.7583	45.2152	4.87649	49.7865	49.8053	44.7545	48.1154	2.91065	38.9797	37.6757	26.9917	34.549	6.57727	23.1052	29.076	35.5337	29.2383	6.21585	24.4309	24.0214	18.7466	22.3996	3.17023	13.0952	9.72285	16.2848	13.0343	3.28142	19.7145	14.6582
NSCAC_RS00020	NSCAC_0004	class 1 fructose-bisphosphatase	249.761	251.654	269.8	257.071	11.0635	265.784	254.19	251.391	257.122	7.63093	265.269	262.355	281.248	269.624	10.1716	294.094	301.359	313.516	302.99	9.81346	238.696	264.938	272.703	258.779	17.8205	273.533	268.057	235.948	259.179	20.3042	161.183	176.254	188.03	175.156	13.4572	209.272	196.88	193.966	200.039	8.1273	159.663	157.204	156.672	157.847	1.59567	211.482	215.874
NSCAC_RS00025	NSCAC_0005	formylmethanofuran dehydrogenase subunit C	30.6148	36.1863	37.27	34.6903	3.57087	39.7614	35.5797	35.1502	36.8304	2.54736	32.2718	31.6791	47.9934	37.3148	9.25272	37.7137	33.5063	35.5903	35.6034	2.10371	34.0514	36.561	37.7731	36.1285	1.89816	30.0625	28.0157	37.7175	31.9319	5.11394	24.2768	27.5094	27.105	26.297	1.76124	30.9778	30.231	29.9405	30.3831	0.535157	25.0459	25.1222	22.1789	24.1157	1.67771	32.1681	29.2881
NSCAC_RS00030	NSCAC_0006	formylmethanofuran--tetrahydromethanopterin N-formyltransferase fhcD	10.1009	10.3948	9.94819	10.148	0.226973	11.2238	8.72331	7.82571	9.2576	1.76091	9.6742	10.9755	14.7122	11.7873	2.61529	9.53307	8.57564	9.65886	9.25586	0.592429	9.63619	11.2724	11.0843	10.6643	0.895327	7.69757	8.04395	8.42634	8.05595	0.364537	5.79878	6.63784	7.72775	6.72146	0.967201	4.5909	5.22454	3.37923	4.39822	0.93762	5.83461	4.28466	4.59552	4.90493	0.819994	4.37883	2.9061
NSCAC_RS00035	NSCAC_0007	formylmethanofuran dehydrogenase subunit A	19.4125	17.2334	19.2769	18.6409	1.22083	11.6767	10.8998	11.484	11.3535	0.404605	16.5216	16.0385	15.3184	15.9595	0.605449	13.507	15.1112	14.5628	14.3937	0.815356	17.0091	17.2651	18.4329	17.569	0.758993	14.4818	14.331	12.572	13.7949	1.06181	7.87062	9.85759	10.8755	9.53457	1.52826	5.70085	5.91252	3.72392	5.11243	1.20714	8.68322	7.73902	7.4743	7.96551	0.635487	6.46739	4.01553
NSCAC_RS00040	NSCAC_0008	formylmethanofuran dehydrogenase subunit B	31.6674	39.4723	42.45	37.8632	5.5685	28.0095	31.5681	31.1396	30.2391	1.94271	37.1236	43.0677	48.854	43.0151	5.86537	36.758	37.2754	37.2728	37.1021	0.297958	45.9305	48.1027	46.8754	46.9695	1.08913	35.7742	35.4727	32.4245	34.5571	1.85303	23.0394	27.9039	30.918	27.2871	3.97533	17.9254	19.4484	11.9026	16.4254	3.99024	26.3947	22.8117	23.2261	24.1442	1.96002	20.4892	12.8941
NSCAC_RS00045	NSCAC_0009	SPOR domain-containing protein	299.362	270.986	277.749	282.699	14.8219	187.124	209.761	238.336	211.741	25.6632	196.746	190.436	101.747	162.976	53.1201	201.204	182.162	187.556	190.307	9.8148	180.917	175.463	196.136	184.172	10.714	194.846	182.951	107.526	161.774	47.3556	129.634	143.903	141.749	138.429	7.69217	165.651	157.741	109.749	144.38	30.251	173.668	165.311	153.116	164.032	10.3356	198.306	156.09
NSCAC_RS00050	NSCAC_0010	arginine--tRNA ligase argS	50.9254	61.7184	62.3948	58.3462	6.43552	62.8628	60.5708	59.6967	61.0434	1.63511	46.328	53.0783	62.8594	54.0886	8.31183	57.5108	55.6309	56.0954	56.4124	0.979231	50.9839	55.5589	58.4772	55.0067	3.77707	51.8134	47.3416	47.3751	48.8434	2.57215	30.6405	36.1222	40.6838	35.8155	5.02869	36.6243	38.0843	26.3437	33.6841	6.39873	30.1393	28.2462	27.3799	28.5885	1.41118	32.0197	21.5959
NSCAC_RS00055	NSCAC_0011	primosomal protein N'	29.4329	26.9453	28.7897	28.3893	1.29124	23.1304	23.5706	25.714	24.1383	1.38221	22.8508	25.7121	26.1194	24.8941	1.78124	23.4092	23.9331	25.7205	24.3543	1.21184	26.6928	27.2493	29.711	27.8844	1.60622	24.5842	23.3902	22.0364	23.3369	1.27476	16.3242	18.1968	21.5076	18.6762	2.62472	16.2109	16.6066	12.1352	14.9842	2.47527	14.6578	13.7825	13.4377	13.9593	0.628961	14.9671	10.3085
NSCAC_RS00060	NSCAC_0012	DJ-1 family glyoxalase III	82.9871	110.262	108.255	100.501	15.201	139.148	116.324	113.814	123.095	13.9586	121.96	119.707	171.208	137.625	29.1055	105.414	99.7545	99.2341	101.468	3.42787	131.899	141.605	139.65	137.718	5.13325	112.652	113.274	157.688	127.871	25.8235	89.1603	93.9218	106.846	96.6428	9.15154	94.0832	96.7648	78.5977	89.8152	9.80678	87.0684	79.3925	79.6304	82.0305	4.36463	84.2691	67.7206
NSCAC_RS00065	NSCAC_0013	S41 family peptidase	347.616	289.232	294.948	310.599	32.1852	373.038	335.758	335.52	348.106	21.5927	322.323	295.649	289.524	302.499	17.4393	315.933	318.072	318.998	317.668	1.57183	293.193	286.933	293.531	291.219	3.71596	322.863	321.937	335.017	326.605	7.29915	260.265	279.215	288.522	276.001	14.4003	290.621	294.448	276.935	287.334	9.20748	265.281	236.403	228.887	243.523	19.2132	257.985	242.553
NSCAC_RS00070	NSCAC_0014	rhodanese-like domain-containing protein	96.9454	115.886	117.368	110.067	11.3875	181.26	181.914	183.235	182.136	1.00603	128.154	116.608	112.745	119.169	8.0174	120.894	125.061	118.485	121.48	3.32665	111.625	109.839	115.718	112.394	3.01419	124.211	119.009	102.097	115.105	11.5619	94.6454	98.4007	100.605	97.8839	3.01343	171.37	167.805	152.877	164.017	9.81128	125.155	119.836	114.87	119.954	5.14328	168.685	155.9
NSCAC_RS00075	NSCAC_0015	glutaredoxin 3 grxC	201.25	156.024	155.749	171.007	26.1908	142.117	152.951	180.765	158.611	19.9359	133.941	123.889	162.031	139.954	19.7689	78.5606	94.3226	98.4879	90.457	10.511	79.6157	93.7805	80.2991	84.5651	7.98807	99.7713	111.098	115.726	108.865	8.2083	55.2901	63.8022	76.5653	65.2192	10.7081	137.542	127.769	111.2	125.504	13.3163	64.3831	70.2398	54.4011	63.008	8.00838	129.508	98.7367
NSCAC_RS00080	NSCAC_0016	protein-export chaperone SecB secB	141.536	199.08	195.574	178.73	32.259	217.291	213.316	247.927	226.178	18.9394	173.02	179.731	85.2604	146.004	52.7125	155.917	142.975	155.316	151.403	7.30476	169.91	155.014	167.935	164.287	8.0903	161.512	155.607	93.9162	137.012	37.4385	126.716	129.217	133.666	129.867	3.52023	301.754	274.656	261.488	279.299	20.5307	161.556	160.661	149.177	157.131	6.90359	305.355	298.052
NSCAC_RS00085	NSCAC_0017	NAD(P)H-dependent glycerol-3-phosphate dehydrogenase	76.5196	64.963	74.3365	71.9397	6.13979	112.172	96.9732	101.94	103.695	7.75007	71.929	66.1099	61.2355	66.4248	5.35367	65.6695	71.249	71.0634	69.3273	3.16912	62.7487	60.82	64.5946	62.7211	1.88745	84.5554	78.1551	71.3912	78.0339	6.58295	41.1245	43.8428	49.9461	44.9712	4.51774	84.0875	95.5628	74.0391	84.5631	10.7697	46.2738	44.1482	44.6595	45.0272	1.10948	90.0485	62.1414
NSCAC_RS00090	NSCAC_0018	SHOCT domain-containing protein	104.118	108.612	112.181	108.304	4.04032	91.9216	94.8762	96.8789	94.5589	2.49382	75.2524	73.181	72.1326	73.522	1.5876	74.9431	70.881	78.6843	74.8361	3.90277	74.6109	76.026	80.5129	77.0499	3.08138	73.5906	74.4598	71.1704	73.0736	1.70452	49.8798	53.6045	59.6773	54.3872	4.94543	85.8439	88.9306	64.9577	79.9107	13.0414	80.4955	82.3049	74.8982	79.2329	3.86143	87.5366	74.4691
NSCAC_RS00095	NSCAC_0019	class I SAM-dependent methyltransferase	60.2403	48.7429	51.191	53.3914	6.05635	28.2534	34.504	35.7826	32.8467	4.02896	42.229	42.4777	33.8817	39.5295	4.8927	29.1983	37.3425	38.9026	35.1478	5.21113	32.2311	36.4032	41.9995	36.8779	4.90143	32.3354	32.5562	29.2476	31.3798	1.84976	17.4896	21.1154	23.8991	20.8347	3.21396	18.907	20.6788	13.845	17.8103	3.54641	15.1923	13.8801	13.2847	14.119	0.975962	16.1441	10.981
NSCAC_RS00100	NSCAC_0020	2-amino-4-hydroxy-6-hydroxymethyldihydropteridine diphosphokinase folK	80.0768	108.382	96.777	95.0786	14.2289	51.6734	57.9394	60.2967	56.6365	4.45689	70.1235	87.5122	73.3922	77.0093	9.24145	68.5739	65.4706	69.3055	67.7834	2.03601	92.0947	93.78	95.4717	93.7821	1.6885	71.2646	69.522	62.2653	67.684	4.77288	44.6803	47.6085	65.6463	52.645	11.3542	49.0885	53.8715	29.3649	44.1083	12.9902	41.6394	40.4775	34.8024	38.9731	3.65834	46.1081	23.4323
NSCAC_RS00105	NSCAC_0021	dihydroneopterin aldolase folB	140.22	227.914	227.859	198.665	50.6142	145.078	154.882	189.629	163.196	23.4102	147.068	177.768	128.614	151.15	24.8299	158.628	148.827	143.786	150.414	7.54729	149.648	138.14	168.769	152.185	15.4713	127.028	119.42	72.6886	106.379	29.4236	99.2173	119.476	121.594	113.429	12.3534	146.129	143.935	97.0194	129.028	27.742	134.771	123.043	115.713	124.509	9.61324	132.985	86.7528
NSCAC_RS00110	NSCAC_0022	glycerol-3-phosphate 1-O-acyltransferase PlsY plsY	241.684	272.485	282.39	265.52	21.2281	265.747	264.384	243.866	257.999	12.2583	190.164	203.923	279.048	224.378	47.8421	228.935	228.043	230.485	229.154	1.23589	194.397	196.586	195.638	195.54	1.09741	169.395	172.116	195.118	178.876	14.1311	138.741	156.306	165.131	153.392	13.4341	111.29	112.975	109.102	111.123	1.94208	140.378	126.384	136.519	134.427	7.22766	122.367	105.177
NSCAC_RS00115	NSCAC_0024	tRNA (adenosine(37)-N6)-threonylcarbamoyltransferase complex transferase subunit TsaD tsaD	35.5968	33.9295	35.1925	34.9063	0.869693	31.94	30.2982	31.9689	31.4024	0.956344	32.0576	37.7797	32.4877	34.1083	3.18674	26.8188	26.563	29.4793	27.6204	1.61499	28.2639	30.8738	32.6489	30.5955	2.20572	23.9315	25.03	20.7018	23.2211	2.24985	18.5257	20.491	24.4277	21.1481	3.00533	15.6891	16.1719	12.2864	14.7158	2.11775	17.5078	16.4823	15.4222	16.4708	1.04284	15.7412	9.5818
NSCAC_RS00120	NSCAC_0025	30S ribosomal protein S21 rpsU	284.95	524.896	537.674	449.174	142.365	723.662	688.839	629.231	680.577	47.7546	554.54	642.81	1127.28	774.875	308.363	762.674	658.238	664.293	695.068	58.6267	795.642	886.062	693.805	791.836	96.185	503.677	602.548	905.039	670.421	209.112	478.699	429.449	500.983	469.71	36.6047	571.661	629.745	479.082	560.163	75.987	432.912	464.727	464.948	454.196	18.4329	617.557	513.033
NSCAC_RS00125	NSCAC_0026	GatB/YqeY domain-containing protein	181.797	298.509	292.095	257.467	65.6105	337.195	368.667	410.591	372.151	36.8217	211.971	257.674	176.988	215.544	40.4616	233.869	247.053	263.031	247.984	14.6032	228.953	238.205	233.639	233.599	4.62615	205.443	202.663	134.613	180.906	40.1155	144.466	151.494	157.308	151.089	6.43041	192.909	195.146	155.322	181.126	22.3746	145.86	146.9	131.035	141.265	8.87486	219.152	170.927
NSCAC_RS00130	NSCAC_0027	DNA primase dnaG	130.389	155.117	163.695	149.734	17.2934	105.84	104.884	103.941	104.888	0.949893	136.584	148.801	211.007	165.464	39.9119	139.02	138.457	144.241	140.572	3.18941	153.844	160.65	171.134	161.876	8.7103	141.213	141.038	161.391	147.881	11.7008	79.3811	91.717	110.4	93.8328	15.6174	65.0878	64.0753	45.4451	58.2027	11.06	67.3557	56.8782	61.0551	61.763	5.2745	57.5422	36.1268
NSCAC_RS00135	NSCAC_0028	RNA polymerase sigma factor RpoD rpoD	273.878	298.014	326.261	299.384	26.2183	291.546	296.269	305.652	297.822	7.1804	285.073	301.761	288.105	291.646	8.88946	324.456	345.501	359.705	343.22	17.7346	269.572	281.343	287.719	279.545	9.20619	282.332	278.823	247.488	269.548	19.1847	167.674	195.255	203.968	188.966	18.947	146.355	147.596	122.358	138.77	14.2263	158.361	137.939	132.022	142.774	13.8191	129.02	104.278
NSCAC_RS00145	NSCAC_0029	hypothetical protein	1792.46	1531.41	1481.36	1601.74	167.054	1272.03	1483.61	1285.56	1347.07	118.442	1553.83	1527.23	2367.72	1816.26	477.763	1415.51	1205.41	1121.07	1247.33	151.628	1687.47	1816.86	1898.62	1800.98	106.47	1055.66	1016.63	1132.59	1068.29	59.0076	1106.45	1156.43	1284.58	1182.49	91.8783	778.471	767.036	470.237	671.915	174.751	866.45	837.493	849.228	851.057	14.5649	631.35	487.171
NSCAC_RS00155	NSCAC_0030	FxsA family protein	472.008	429.249	416.357	439.205	29.1306	213.133	258.321	262.014	244.489	27.2179	362.581	364.083	368.011	364.892	2.80398	291.936	289.436	296.728	292.7	3.70582	333.031	326.739	340.014	333.261	6.6404	270.341	263.746	293.372	275.82	15.5545	245.753	258.574	285.988	263.439	20.5536	199.323	207.503	167.157	191.328	21.3284	220.106	190.437	193.307	201.283	16.3642	210.244	171.791
NSCAC_RS00160	NSCAC_0031	co-chaperone GroES groES	1892.47	1682.45	1745.13	1773.35	107.815	3393.28	2665.78	2397.68	2818.91	515.163	2401.35	1904.85	3223.52	2509.91	666.001	2429.13	2158.74	2007.93	2198.6	213.41	1511.08	1449.2	1343.48	1434.59	84.7523	1821.18	1798.37	2780.32	2133.29	560.459	2138.65	1816.81	1910.56	1955.34	165.524	2816.34	2840.51	2906.44	2854.43	46.6361	2395.64	2624.93	2359.45	2460.01	143.968	6442.5	6845.16
NSCAC_RS00165	NSCAC_0032	chaperonin GroEL groL	974.271	783.866	1054.68	937.605	139.079	1820.15	1576.33	1621.29	1672.59	129.755	1476.47	1486.55	2091.14	1684.72	352.004	1473.14	2052.01	2031.88	1852.34	328.554	1105.8	1269.81	1221.54	1199.05	84.2862	1749.02	1788.8	1971.45	1836.42	118.618	1234.99	1342.65	1337.01	1304.88	60.596	1249.85	1296.74	1477.31	1341.3	120.097	1504.78	1366.54	1531.77	1467.7	88.6355	2583.84	2781.15
NSCAC_RS00170	NSCAC_0033	DoxX family protein	428.568	457.685	459.489	448.58	17.3548	519.042	543.913	582.953	548.636	32.2159	406.18	386.637	377.084	389.967	14.8311	377.77	388.885	385.473	384.043	5.69399	296.313	286.045	313.152	298.503	13.6854	484.494	450.473	454.132	463.033	18.6755	390.244	359.707	354.868	368.273	19.1808	726.147	654.966	707.852	696.322	36.9649	538.796	512.908	491.263	514.322	23.7979	835.97	912.659
NSCAC_RS00175	NSCAC_0034	hypothetical protein	6292.24	24992.1	20837.5	17373.9	9819.26	8486.29	13480.9	15138	12368.4	3462.62	11193.4	21919.8	9093.59	14068.9	6879.66	20774.2	24922.7	25160.7	23619.2	2466.69	19955.2	19121.3	17448.7	18841.8	1276.44	17915.8	17868.1	9069.92	14951.3	5093.47	16687.4	17249.3	16000.4	16645.7	625.475	11751.9	10969.3	9662.59	10794.6	1055.55	19820	20244.7	19586.6	19883.8	333.675	11849.2	14427.8
NSCAC_RS00180	NSCAC_0035	hypothetical protein	801.014	2100.72	1936.78	1612.84	707.82	838.395	1000.2	1082.6	973.732	124.236	951.827	1505.78	1328.09	1261.9	282.844	855.328	914.069	911.02	893.472	33.0689	1303.18	1219.23	1272.9	1265.1	42.5145	784.081	781.273	749.097	771.484	19.4384	975.939	1129.92	1088.19	1064.68	79.637	625.607	574.533	521.927	574.022	51.8418	996.025	969.08	889.164	951.423	55.5755	414.889	403.359
NSCAC_RS00185	NSCAC_0036	EF-hand domain-containing protein	1447.26	1457.03	1428.44	1444.24	14.5316	1197.59	1169.06	1225.96	1197.54	28.4526	1399.87	1401.21	1190.18	1330.42	121.454	867.341	832.545	855.504	851.797	17.6919	1466.21	1392.07	1387.78	1415.36	44.0937	920.526	955.209	967.862	947.866	24.5072	1434.47	1458.06	1408.43	1433.65	24.8254	885.46	944.578	764.379	864.806	91.8579	999.17	1020.95	826.834	948.984	106.344	545.482	433.415
NSCAC_RS00190	NSCAC_0037	EF-hand domain-containing protein	2042.09	2444.35	2541.11	2342.52	264.637	2176.56	2232.73	2150.34	2186.54	42.0922	2779.01	2567.72	3517.93	2954.89	498.926	2031.47	1939.92	1930.79	1967.4	55.6781	3402.25	3360.28	3188.43	3316.99	113.297	1957.7	1945.05	2539.47	2147.41	339.593	2893.24	2855.36	2897.63	2882.08	23.2417	1751.92	1754.31	1430.76	1645.66	186.119	2041.94	2002.78	1815.03	1953.25	121.291	1098.51	940.585
NSCAC_RS00195	NSCAC_0039	hypothetical protein	10903.4	9270.63	7869.34	9347.78	1518.49	4417.16	4578.8	4761.12	4585.69	172.084	6708.43	6170.12	4503.08	5793.88	1149.81	6149.58	5343.63	5309.54	5600.92	475.458	8942.86	8318.38	8636.58	8632.61	312.263	3987.84	4068.46	2975.98	3677.43	608.804	8132.49	7773.72	7371.4	7759.2	380.757	2539.73	2429.51	2158.87	2376.04	195.981	5273.27	5052.03	5182.87	5169.39	111.235	1249.81	1215.22
NSCAC_RS00200	NSCAC_0040	TSUP family transporter	68.2561	67.9573	71.2327	69.1487	1.81097	36.0497	39.2679	42.24	39.1858	3.09595	61.501	72.3318	63.9518	65.9282	5.67946	60.9922	66.7087	69.6612	65.7874	4.40735	68.5611	69.7842	82.1703	73.5052	7.52904	54.0506	52.7059	43.0922	49.9496	5.97662	31.1682	41.1352	46.0673	39.4569	7.59003	22.4317	29.0377	16.0165	22.4953	6.51082	48.4489	45.374	38.8655	44.2295	4.89314	26.131	17.0296
NSCAC_RS00205	NSCAC_0041	efflux RND transporter periplasmic adaptor subunit	8.9921	6.6316	7.36897	7.66422	1.20763	7.11864	5.47982	5.99925	6.19924	0.837514	9.41525	8.40534	7.06213	8.29424	1.18049	5.80235	5.82543	5.99507	5.87428	0.105237	5.4912	6.07658	7.96361	6.51046	1.29205	6.03502	6.94175	5.08352	6.0201	0.929204	3.68906	3.89924	5.05436	4.21422	0.735132	4.82459	5.1899	3.21378	4.40943	1.05144	3.36266	3.35717	2.96505	3.22829	0.227988	5.2685	3.03553
NSCAC_RS00210	NSCAC_0042	TolC family protein	44.6279	45.3892	51.52	47.179	3.77859	50.625	44.0808	45.3639	46.6899	3.46777	41.4113	42.0809	45.0235	42.8386	1.92163	44.7059	46.1058	44.6501	45.1539	0.824816	39.7166	39.1411	43.2771	40.7116	2.24035	37.7138	37.1366	38.6103	37.8202	0.742628	24.9998	27.165	31.4338	27.8662	3.27383	20.4561	20.7157	16.5757	19.2492	2.3189	21.9227	18.0711	19.9623	19.9854	1.92594	19.0646	12.8779
NSCAC_RS00215	NSCAC_0043	fluoride efflux transporter CrcB crcB	148.694	186.475	171.865	169.011	19.0512	92.8281	107.021	111.949	103.933	9.92773	113.16	150.97	114.754	126.295	21.3842	104.643	128.545	123.068	118.752	12.5222	132.088	117.743	128.458	126.096	7.45825	101.333	96.4468	73.6189	90.4661	14.7932	58.5188	71.2083	82.8996	70.8756	12.1938	47.8305	50.2619	34.8526	44.315	8.28438	52.9663	43.962	42.4917	46.4733	5.67092	36.471	22.7366
NSCAC_RS00220	NSCAC_0044	EF-hand domain-containing protein	4033.1	8534.12	7748.48	6771.9	2404.18	2172.69	2730.93	2974.54	2626.05	411.086	4970.69	6527.33	5205.31	5567.78	839.235	3306.66	3402.9	3383.6	3364.39	50.913	8475.8	8538.93	8982.76	8665.83	276.276	3011.39	3039.85	2734.16	2928.47	168.877	9061.38	10406.6	9809.78	9759.25	674.021	2099.83	1910.01	1796.24	1935.36	153.375	6746.97	6561.46	5872.92	6393.78	460.522	1335.4	1370.57
NSCAC_RS00225	NSCAC_0045	EF-hand domain-containing protein	11059.4	32945.8	28122.2	24042.5	11499.4	18463.2	26879.1	27562.8	24301.7	5067.87	10951.7	18947.3	15190.5	15029.8	4000.26	16851.9	19944.6	19253.8	18683.5	1623.31	14412.8	14162.4	11694.9	13423.3	1502.14	16169.7	15364.1	15083.2	15539	563.937	14040.3	15522	15038.4	14866.9	755.586	27059.8	25526.5	24484.1	25690.1	1295.66	18564.9	19320.5	18365.5	18750.3	503.757	18602.5	22848.2
NSCAC_RS00230	NSCAC_0046	EF-hand domain-containing protein	8470.41	12825.8	13193.1	11496.4	2627.05	16010.9	18958.3	19703.9	18224.4	1952.84	7797.8	10042.7	9028.08	8956.2	1124.18	10172.5	11131.6	11260.8	10855	594.554	8593.56	8652.73	7558.75	8268.34	615.242	10507.2	10609.9	10284.4	10467.2	166.397	11091.2	11357.7	11060.3	11169.8	163.52	21095.2	19278.5	20525.7	20299.8	929.189	16021.7	17180.5	15367.9	16190	917.961	14935.1	17952.2
NSCAC_RS00235	NSCAC_0047	hypothetical protein	84.5535	73.0814	87.3265	81.6538	7.55229	77.1303	74.157	74.3329	75.2067	1.66818	94.9267	99.9096	109.603	101.48	7.46281	71.2855	77.0168	76.4319	74.9114	3.15372	134.822	126.669	123.765	128.419	5.73222	83.0671	81.6116	71.8706	78.8498	6.0878	53.8179	66.2276	75.5281	65.1912	10.8922	61.8768	60.4656	46.1304	56.1576	8.71243	57.2985	52.2094	54.2065	54.5715	2.56408	63.1663	48.2821
NSCAC_RS00240	NSCAC_0048	prolipoprotein diacylglyceryl transferase lgt	94.4738	91.6057	99.3358	95.1384	3.90767	110.394	98.7463	94.6363	101.259	8.17399	85.1547	80.1997	104.526	89.9601	12.8554	63.6384	62.5906	64.9322	63.7204	1.17293	76.4262	79.2366	76.8267	77.4965	1.52023	68.2134	67.3351	77.4277	70.9921	5.59067	44.5043	52.4465	57.9247	51.6252	6.74778	47.5401	51.1718	43.4143	47.3754	3.88137	46.6816	43.522	38.2733	42.8256	4.24715	52.9851	36.9443
NSCAC_RS00245	NSCAC_0049	thymidylate synthase thyA	80.6284	61.5365	68.7352	70.3	9.64163	48.7046	51.9824	62.8468	54.5113	7.40248	61.6572	65.0012	42.175	56.2778	12.3273	45.1835	54.6318	54.9048	51.5734	5.53543	58.77	55.2111	64.6201	59.5337	4.75075	54.7588	59.53	39.2938	51.1942	10.5786	39.8688	48.5668	51.4277	46.6211	6.02008	42.9283	42.3869	32.4862	39.2671	5.87866	48.3053	44.8847	41.017	44.7356	3.64644	44.5395	33.4923
NSCAC_RS00250	NSCAC_0050	dihydrofolate reductase	40.0804	48.5081	48.7304	45.773	4.93115	27.3843	24.5577	27.0033	26.3151	1.53385	51.1295	50.6632	61.8472	54.5466	6.32681	33.2488	35.9708	33.1884	34.136	1.58928	55.6569	64.1857	71.0056	63.616	7.6902	34.6297	40.8658	35.9789	37.1582	3.28104	32.123	39.7534	50.6452	40.8405	9.30884	22.1062	22.9326	16.26	20.4329	3.63741	40.998	34.0463	35.4769	36.8404	3.67096	23.0935	16.1642
NSCAC_RS00255	NSCAC_0051	RadC family protein radC	28.7493	27.3762	30.0808	28.7355	1.35236	21.6603	21.2402	16.5547	19.8184	2.83426	40.3062	44.5564	41.5851	42.1492	2.18052	32.9901	38.5075	39.784	37.0939	3.61079	40.9852	45.1263	54.2716	46.7944	6.79844	37.5555	35.1346	33.3137	35.3346	2.12797	23.6482	27.1554	30.0809	26.9615	3.22074	12.9609	15.6516	9.41308	12.6752	3.12905	20.4445	15.3673	15.7796	17.1971	2.81986	13.8717	9.78649
NSCAC_RS00260	NSCAC_0052	tRNA (N6-isopentenyl adenosine(37)-C2)-methylthiotransferase MiaB miaB	301.78	298.977	331.043	310.6	17.76	482.921	393.879	373.765	416.855	58.0919	355.848	339.012	442.608	379.156	55.5919	359.715	338.457	356.303	351.492	11.4163	364.201	383.791	371.341	373.111	9.91433	354.672	340.053	410.509	368.411	37.1833	248.419	266.969	308.531	274.639	30.7812	242.42	253.513	201.435	232.456	27.4315	273.155	234.58	239.294	249.01	21.043	218.207	152.791
NSCAC_RS00265	NSCAC_0054	PhoH family protein	67.0571	68.5057	72.4705	69.3444	2.80242	41.9299	45.8879	49.8557	45.8912	3.96293	42.9866	45.4468	32.4049	40.2794	6.92963	30.1233	28.3572	34.4146	30.965	3.11521	34.9326	33.6581	43.7524	37.4477	5.49707	26.4929	26.2249	15.6181	22.7787	6.20266	18.083	21.4085	24.9494	21.4803	3.43376	26.2569	27.4648	14.8972	22.873	6.93356	23.7684	21.3312	20.873	21.9909	1.55636	26.7899	15.4178
NSCAC_RS00270	NSCAC_0055	rRNA maturation RNase YbeY ybeY	42.3858	48.5356	46.7605	45.894	3.16515	33.147	32.7444	34.4924	33.4613	0.915403	29.0035	26.4043	21.1641	25.524	3.99315	24.2711	27.1192	24.5697	25.32	1.56527	21.689	19.3062	30.3088	23.768	5.78843	19.0447	18.4033	12.2807	16.5762	3.73386	12.8925	15.9249	16.7661	15.1945	2.03746	22.3761	18.6814	11.9228	17.6601	5.30096	14.418	15.6074	15.8664	15.2973	0.772383	17.2875	9.76111
NSCAC_RS00275	NSCAC_0056	HlyC/CorC family transporter	43.4477	49.2859	53.0237	48.5858	4.82622	38.8193	44.4134	45.1972	42.8099	3.47817	30.8933	37.3007	37.2304	35.1415	3.67919	29.0974	31.9671	33.4953	31.5199	2.23275	32.2429	33.7775	32.52	32.8468	0.8178	30.4082	28.6925	28.2791	29.1266	1.12901	19.6362	23.1685	24.2701	22.3582	2.42085	40.0198	37.6564	32.0804	36.5855	4.07655	23.6499	21.668	22.7735	22.6972	0.993138	31.8147	27.7365
NSCAC_RS00280	NSCAC_0057	bile acid:sodium symporter family protein	23.9667	28.3707	30.4463	27.5946	3.30876	33.6727	28.874	30.2064	30.9177	2.47719	24.0126	24.9946	30.2745	26.4272	3.36785	26.6598	26.5473	27.5901	26.9324	0.572344	25.1498	24.5764	30.2403	26.6555	3.11775	27.3019	26.117	27.5058	26.9749	0.749936	17.9808	19.4157	22.4425	19.9463	2.27768	28.3951	29.3711	22.1519	26.6393	3.91679	15.5563	14.8014	16.0063	15.4546	0.608862	24.2381	17.1837
NSCAC_RS00285	NSCAC_0058	apolipoprotein N-acyltransferase lnt	47.247	44.1523	47.2138	46.2043	1.77721	58.5806	49.2721	49.9315	52.5947	5.19437	42.7919	41.8445	49.0443	44.5602	3.9121	39.0596	39.6684	40.1684	39.6321	0.555261	45.0924	46.4654	46.6502	46.0693	0.851084	47.6027	46.2696	49.2509	47.7078	1.49343	25.2849	29.6395	34.2357	29.72	4.47592	40.8774	42.4394	35.2152	39.5107	3.80111	26.8126	23.8481	22.4838	24.3815	2.21312	35.9843	26.3123
NSCAC_RS00290	NSCAC_0059	TrkH family potassium uptake protein	112.203	137.374	135.041	128.206	13.9081	133.696	142.801	144.967	140.488	5.98075	99.8197	113.552	115.25	109.541	8.46116	100.01	108.415	110.272	106.232	5.46819	102.395	100.996	100.915	101.435	0.832115	114.494	111.645	106.086	110.742	4.27613	75.663	80.2102	87.5926	81.1553	6.02071	105.878	105.835	93.8746	101.863	6.9178	87.9554	84.5652	81.6494	84.7233	3.15597	100.277	84.3237
NSCAC_RS00295	NSCAC_0060	50S ribosomal protein L31 rpmE	149.639	427.884	428.471	335.331	160.815	629.413	643.486	568.874	613.924	39.6445	305.707	410.158	315.465	343.776	57.6945	534.02	459.461	445.809	479.763	47.4812	481.419	476.851	385.055	447.775	54.3651	486.371	489.585	404.632	460.196	48.147	493.808	453.197	434.416	460.474	30.3576	824.335	774.258	642.995	747.196	93.6499	558.018	569.927	589.811	572.585	16.0624	721.208	692.461
NSCAC_RS00300	NSCAC_0061	malic enzyme-like NAD(P)-binding protein	106.793	80.2797	89.473	92.1818	13.4625	121.472	95.6859	99.8542	105.671	13.8423	118.965	103.564	98.0248	106.851	10.8504	80.6716	81.2713	81.5153	81.1527	0.434153	109.437	113.193	122.347	114.993	6.64049	106.936	106.714	94.0853	102.579	7.35615	78.6224	80.6275	89.1296	82.7932	5.57834	119.969	124.344	108.038	117.45	8.43958	85.3246	86.2371	82.24	84.6005	2.09462	121.844	92.9245
NSCAC_RS00305	NSCAC_0062	hypothetical protein	95.0773	70.1769	67.9192	77.7245	15.0703	32.8463	35.4289	36.8931	35.0561	2.04899	49.5394	49.1701	51.9239	50.2111	1.49475	32.499	29.1633	30.2078	30.6234	1.70628	46.7116	47.5003	53.8075	49.3398	3.8892	26.3861	28.0353	24.9833	26.4682	1.52766	27.2714	32.2924	34.0045	31.1894	3.49942	23.8732	24.8088	16.1746	21.6189	4.73801	29.6417	25.4608	26.9118	27.3381	2.12279	20.0891	14.6109
NSCAC_RS00310	NSCAC_0063	penicillin-binding protein 1A	56.0631	60.9635	65.3921	60.8062	4.6665	53.7012	51.3857	54.3595	53.1488	1.56198	49.9898	53.2977	40.5268	47.9381	6.62804	43.7311	42.0156	43.389	43.0452	0.907988	51.8441	52.3927	56.7153	53.6507	2.66817	39.8335	39.3932	33.8899	37.7056	3.31174	34.0809	38.94	41.7555	38.2588	3.88236	30.1261	28.0956	23.0718	27.0978	3.63147	35.949	34.2618	30.7959	33.6689	2.62718	28.127	21.2849
NSCAC_RS00315	NSCAC_0064	type IV pilus assembly protein PilM pilM	44.1186	56.8302	54.9774	51.9754	6.86696	23.8074	26.2029	30.0478	26.686	3.14816	43.2444	53.6741	40.561	45.8265	6.92738	40.7072	41.343	41.2419	41.0973	0.341668	54.8232	55.7379	56.1727	55.5779	0.688782	44.8391	46.0349	35.2133	42.0291	5.93285	26.7893	30.3636	31.7136	29.6221	2.54449	19.9979	21.3912	12.7094	18.0328	4.66256	23.6945	22.6361	21.9126	22.7477	0.896218	21.3848	14.9351
NSCAC_RS00320	NSCAC_0065	PilN domain-containing protein	19.4068	17.5087	18.2638	18.3931	0.955636	9.18521	10.521	11.8935	10.5332	1.35419	14.2845	13.4261	10.9951	12.9019	1.70623	14.9909	17.2917	17.8397	16.7074	1.51163	13.3192	12.8946	15.2985	13.8374	1.283	16.1152	15.3786	9.91542	13.8031	3.38687	7.19654	8.93002	11.2421	9.12288	2.02966	7.0062	8.39657	4.349	6.58392	2.05656	8.5691	9.71755	8.85565	9.04743	0.59776	9.35411	6.10751
NSCAC_RS00325	NSCAC_0066	type 4a pilus biogenesis protein PilO	18.6774	34.8955	38.5728	30.7153	10.586	21.635	22.8467	27.7577	24.0798	3.24227	18.4464	25.9777	13.9969	19.4736	6.05609	24.8617	23.5529	26.0861	24.8336	1.26682	25.2527	21.1573	30.2054	25.5385	4.53081	24.5014	24.1396	13.1163	20.5858	6.4713	13.9883	16.1847	17.6772	15.9501	1.85558	16.4444	13.8039	10.2811	13.5098	3.09216	21.5141	19.9363	17.2292	19.5599	2.1671	19.5187	15.6762
NSCAC_RS00330	NSCAC_0067	pilus assembly protein PilP	48.6636	36.3759	38.6968	41.2454	6.52832	30.3562	30.3996	28.0262	29.594	1.3579	28.7094	32.7662	32.7676	31.4144	2.34258	37.2791	34.3152	41.1419	37.5787	3.42318	30.6369	29.3308	32.5697	30.8458	1.62954	28.3876	28.675	24.0059	27.0229	2.61669	16.1567	18.8668	20.6802	18.5679	2.27651	18.3106	16.7211	12.041	15.6909	3.2593	17.8561	16.1887	19.0396	17.6948	1.43228	21.1181	15.6585
NSCAC_RS00335	NSCAC_0068	type IV pilus secretin PilQ pilQ	28.6954	29.0857	30.3758	29.3856	0.87943	26.3351	24.844	26.1546	25.7779	0.813824	22.9137	25.2243	22.8978	23.6786	1.33861	23.8313	25.0583	24.0962	24.3286	0.645664	24.568	23.4152	25.2005	24.3945	0.905193	26.781	25.231	23.477	25.163	1.65305	14.0151	15.8767	17.9503	15.9474	1.96856	19.4411	19.797	15.1161	18.1181	2.60585	21.1014	19.235	17.9	19.4121	1.608	25.6762	19.1876
NSCAC_RS00340	NSCAC_0069	shikimate kinase	108.541	169.459	166.959	148.32	34.4722	75.5173	87.7115	102.607	88.6119	13.5673	90.3282	113.815	64.9794	89.7077	24.4239	67.9058	67.5299	73.7287	69.7215	3.47545	83.0866	76.382	87.2135	82.2273	5.46663	72.9528	71.9434	49.5793	64.8252	13.213	53.366	65.3541	67.7708	62.1636	7.71419	55.2669	61.9394	39.5059	52.2374	11.5195	55.1852	52.6404	45.5294	51.1183	5.00458	48.6619	27.0242
NSCAC_RS00345	NSCAC_0070	3-dehydroquinate synthase aroB	77.8158	80.76	80.6803	79.752	1.67729	78.6962	83.7848	85.2809	82.5873	3.45185	63.0089	74.9133	56.3999	64.774	9.38206	85.4468	102.648	98.2971	95.4641	8.94392	67.1121	79.9573	81.2955	76.1216	7.83114	90.4243	86.3567	62.2105	79.6638	15.2512	49.9646	57.2497	73.1317	60.1153	11.8464	55.4698	59.5366	40.0569	51.6878	10.2758	58.8767	46.5596	59.0494	54.8285	7.16166	58.4498	51.5922
NSCAC_RS00350	NSCAC_0071	hypothetical protein	25.928	29.8421	28.3073	28.0258	1.97217	10.2963	10.6965	11.2397	10.7442	0.473525	21.6913	26.5991	20.2908	22.8604	3.31267	13.4486	14.9944	10.4219	12.9549	2.32586	31.5671	29.0866	37.4423	32.6987	4.29125	19.1532	10.1688	10.9432	13.4217	4.97867	15.0787	14.6669	22.6459	17.4638	4.4925	10.4761	13.6543	5.20452	9.7783	4.26787	9.71013	7.61067	5.41501	7.5786	2.14774	10.6219	2.81056
NSCAC_RS00355	NSCAC_0074	ice-binding family protein	148.837	151.013	173.837	157.895	13.8484	166.649	155.053	161.845	161.182	5.82607	136.737	143.803	138.76	139.767	3.63919	158.824	155.048	173.133	162.335	9.53997	147.368	149.151	153.644	150.054	3.23397	222.406	209.749	175.288	202.481	24.3853	131.313	138.794	146.627	138.911	7.65769	590.531	554.033	595.57	580.044	22.6671	176.884	178.701	175.162	176.916	1.76981	306.966	321.59
NSCAC_RS00360	NSCAC_0075	choice-of-anchor A family protein	121.566	145.924	140.213	135.901	12.7383	119.392	125.61	136.232	127.078	8.51554	97.5704	126.201	106.699	110.157	14.6249	211.055	227.009	237.147	225.071	13.1538	133.743	136.782	131.19	133.905	2.79923	375.093	354.023	303.3	344.139	36.903	162.175	177.161	180.436	173.258	9.73628	232.676	236.302	213.66	227.546	12.1614	211.117	169.996	170.321	183.811	23.6481	391.601	377.033
NSCAC_RS00365	NSCAC_0076	amino acid kinase	37.7003	34.6907	34.6539	35.6816	1.74834	13.9001	17.149	16.3393	15.7961	1.69117	24.8643	26.4291	28.5474	26.6136	1.84848	20.6961	20.6494	20.8538	20.7331	0.107108	27.5386	28.4869	32.1939	29.4065	2.46012	22.4565	24.9349	20.1846	22.5254	2.37589	20.534	18.5935	23.2299	20.7858	2.32843	17.3232	15.5319	9.10079	13.9853	4.32387	19.6171	17.0861	15.6198	17.441	2.02215	14.1542	8.91219
NSCAC_RS00370	NSCAC_0077	aminodeoxychorismate synthase component I pabB	25.9769	20.5978	21.4203	22.665	2.89753	11.5892	9.95337	11.21	10.9175	0.856233	26.9747	32.561	28.459	29.3316	2.89357	23.7989	27.5704	26.9417	26.1037	2.02062	30.4926	29.314	33.5647	31.1238	2.19449	29.98	30.0617	24.8615	28.3011	2.97903	18.7854	19.9739	20.432	19.7304	0.849881	8.1855	7.68177	6.65287	7.50671	0.781166	11.147	9.83564	9.32945	10.104	0.938054	4.6777	3.91053
NSCAC_RS00375	NSCAC_0078	hydantoinase/oxoprolinase family protein	22.9876	15.2559	15.127	17.7902	4.50161	15.9384	13.2957	14.4048	14.5463	1.32703	20.1268	16.6379	16.674	17.8129	2.00397	13.8799	15.2683	15.9738	15.0407	1.06536	18.3357	18.1942	20.7732	19.101	1.44986	16.7232	16.6665	15.5426	16.3108	0.665841	11.1518	12.3294	14.8421	12.7744	1.88495	9.41039	10.1117	7.57685	9.03297	1.30887	11.5195	10.1307	9.34814	10.3328	1.09969	8.69763	6.91978
NSCAC_RS00380	NSCAC_0079	ATP-grasp domain-containing protein	7.90738	10.9865	10.5076	9.80049	1.65687	6.66277	6.44496	6.55728	6.55501	0.108924	10.0509	12.8137	14.5741	12.4796	2.28	8.21291	7.61708	7.08561	7.63853	0.563955	14.6759	13.5105	14.6007	14.2624	0.652211	8.9773	7.53663	7.96846	8.1608	0.739343	7.33657	9.41041	10.6583	9.13511	1.67791	4.82459	5.54068	2.63486	4.33338	1.51391	6.70898	6.11227	6.21178	6.34435	0.31968	4.84821	2.83138
NSCAC_RS00385	NSCAC_0080	HisA/HisF-related TIM barrel protein	19.3164	31.5515	28.6151	26.4943	6.38735	19.5021	20.2967	20.4185	20.0724	0.497634	19.9791	23.0738	20.4767	21.1765	1.66179	17.2984	17.3499	17.1802	17.2761	0.0869794	19.9986	17.0584	22.242	19.7663	2.59958	14.4181	15.3198	13.1616	14.2998	1.0839	11.1965	13.5395	14.3114	13.0158	1.62212	11.8721	12.5406	8.08977	10.8341	2.40009	11.7677	11.2188	10.9134	11.2999	0.432862	12.8718	7.97682
NSCAC_RS00390	NSCAC_0081	RimK family alpha-L-glutamate ligase	10.5567	11.3276	12.8154	11.5666	1.14815	8.19947	8.83133	9.57622	8.86901	0.689144	11.8342	11.1019	7.82763	10.2546	2.13343	8.04118	9.12005	9.57414	8.91179	0.787415	12.299	11.3288	13.618	12.4153	1.149	8.99829	8.77844	7.57642	8.45105	0.765386	8.05231	9.40063	10.1252	9.19272	1.05197	7.15791	7.72069	4.45445	6.44435	1.74613	8.00419	6.76532	6.9531	7.24087	0.667689	6.66294	4.53107
NSCAC_RS00395	NSCAC_0082	ATP-grasp domain-containing protein	9.58269	13.4656	15.0206	12.6896	2.80076	7.14398	6.92991	6.97416	7.01602	0.113005	12.0449	15.1375	14.6863	13.9562	1.67057	9.69933	10.9028	10.5408	10.381	0.617468	17.8735	19.0816	19.4142	18.7898	0.810749	11.0107	12.7029	8.93037	10.8813	1.88961	8.79118	9.81012	11.1884	9.9299	1.20309	4.55773	5.42754	3.6813	4.55553	0.873124	6.84598	6.78315	6.56847	6.73253	0.145511	5.4425	3.75384
NSCAC_RS00400	NSCAC_0083	Re/Si-specific NAD(P)(+) transhydrogenase subunit beta pntB	322.673	188.961	219.656	243.763	70.0399	456.349	364.096	364.879	395.108	53.038	351.919	281.946	380.949	338.271	50.8932	349.592	374.554	362.575	362.24	12.4841	263.373	264.389	266.781	264.848	1.74944	459.427	456.199	584.151	499.926	72.9594	224.538	223.635	242.357	230.177	10.5583	443.904	462.787	489.9	465.531	23.1206	281.814	274.787	268.79	275.13	6.51902	482.22	483.35
NSCAC_RS00405	NSCAC_0084	Re/Si-specific NAD(P)(+) transhydrogenase subunit alpha	259.83	211.968	225.829	232.542	24.6273	293.738	249.265	282.676	275.226	23.1535	284.832	270.812	213.14	256.261	37.9967	296.304	315.798	294.233	302.111	11.898	218.099	200.086	230.493	216.226	15.2895	379.841	375.327	320.85	358.673	32.833	179.837	193.026	196.472	189.778	8.78029	392.855	388.224	366.236	382.439	14.2216	228.404	222.917	207.294	219.539	10.9529	439.322	394.929
NSCAC_RS00410	NSCAC_0085	glutamate--tRNA ligase gltX	72.3965	54.8389	56.201	61.1455	9.76746	72.8945	69.4624	74.6166	72.3245	2.62391	64.5059	58.3094	44.388	55.7344	10.3032	73.4603	82.6671	78.9177	78.3484	4.6297	57.8584	55.3828	62.6681	58.6364	3.70444	77.0966	73.1976	62.07	70.7881	7.79772	65.6125	65.1705	67.3347	66.0392	1.14348	74.9721	68.2204	73.7558	72.3161	3.59873	70.8003	64.4562	72.7769	69.3445	4.34719	80.8915	82.42
NSCAC_RS00415	NSCAC_0086	epoxyqueuosine reductase QueH	61.9249	48.5085	54.2671	54.9002	6.73055	54.7181	49.6554	47.9795	50.7843	3.50828	50.4328	44.074	44.0942	46.2003	3.66546	38.1701	37.7844	39.1144	38.3563	0.68426	46.2154	45.3628	49.5176	47.032	2.19444	41.7237	41.4885	38.7017	40.638	1.68093	32.3809	35.2697	39.2749	35.6418	3.46204	52.9579	52.5586	41.5736	49.03	6.46055	45.5113	45.1439	43.5216	44.7256	1.05875	63.3064	45.0657
NSCAC_RS00420	NSCAC_0087	ClpXP protease specificity-enhancing factor	43.3084	59.8218	56.3371	53.1558	8.70424	49.5119	47.643	53.0332	50.0627	2.73699	56.0337	55.1493	60.7499	57.311	3.01083	40.9388	32.8443	33.1928	35.6587	4.57607	49.9891	48.9932	55.5854	51.5226	3.5536	43.1878	47.3422	41.7762	44.1021	2.89343	33.0226	33.4053	43.8746	36.7675	6.15788	66.6882	75.1244	52.4818	64.7648	11.4432	41.0149	41.2231	36.8559	39.6979	2.46349	85.2659	48.8065
NSCAC_RS00425	NSCAC_0088	hypothetical protein	78.4289	104.548	104.757	95.9114	15.1406	116.959	102.917	100.921	106.932	8.74085	133.061	127.184	137.886	132.711	5.35975	92.676	74.5962	77.7099	81.6607	9.66572	138.08	128.636	134.023	133.58	4.73764	103.395	93.5895	92.7996	96.5948	5.90257	93.3307	87.0762	86.7917	89.0662	3.69589	165.985	176.466	122.403	154.951	28.6706	106.25	115.792	103.875	108.639	6.30736	202.935	164.637
NSCAC_RS00430	NSCAC_0089	cytochrome c1	1444.49	1087.74	1122.92	1218.38	196.605	1696.45	1437.52	1398.42	1510.8	161.968	1354.38	1099.22	1235.8	1229.8	127.685	1338.27	1335.94	1313.79	1329.34	13.5093	1099.79	1087.41	1084.55	1090.58	8.09905	1439.86	1471.46	1653.53	1521.62	115.329	1025.14	969.531	974.331	989.667	30.8133	1686.45	1645.49	1840.06	1724	102.576	1034.74	1023.21	1055.83	1037.93	16.5401	1887.6	1959.28
NSCAC_RS00435	NSCAC_0090	cytochrome b	431.491	321.674	364.741	372.636	55.3326	620.821	433.986	406.883	487.23	116.484	709.023	509.117	770.48	662.873	136.656	566.083	518.091	471.367	518.514	47.3594	556.178	539.932	551.261	549.124	8.33134	709.711	718.022	936.274	788.003	128.474	562.622	534.06	500.692	532.458	30.996	950.015	938.124	1044.18	977.441	58.1058	551.265	537.297	569.483	552.682	16.1395	1138.26	1160.73
NSCAC_RS00440	NSCAC_0091	ubiquinol-cytochrome c reductase iron-sulfur subunit petA	918.221	578.505	667.909	721.545	176.095	1205.14	985.387	1022.82	1071.11	117.567	1124.18	891.381	900.24	971.934	131.924	977.733	1047.29	978.903	1001.31	39.824	945.376	954.43	994.555	964.787	26.1742	1367.66	1337.2	1296.12	1333.66	35.8994	1094.45	1056.09	1005.09	1051.88	44.8255	1519.23	1562.13	1774.96	1618.77	136.949	969.888	947.653	1042.09	986.542	49.3706	1945.6	2027.49
NSCAC_RS00445	NSCAC_0092	FmdB family zinc ribbon protein	137.468	123.072	124.137	128.226	8.0217	122.952	124	118.28	121.744	3.0456	178.047	149.577	131.849	153.158	23.3062	149.868	118.648	116.176	128.23	18.7792	162.57	157.445	159.388	159.801	2.58733	127.262	133.381	121.092	127.245	6.1442	148.561	143.794	139.571	143.976	4.49795	241.918	227.879	202.834	224.211	19.7985	183.171	181.02	174.034	179.408	4.77685	220.556	247.656
NSCAC_RS00450	NSCAC_0093	aspartate--tRNA ligase aspS	61.1745	41.699	49.7897	50.8877	9.78405	70.0422	57.2361	64.1225	63.8003	6.40913	61.9003	55.2997	41.3764	52.8588	10.4774	54.882	59.426	58.9119	57.74	2.48836	52.0901	47.6212	54.6034	51.4383	3.53645	72.3023	71.0429	59.2902	67.5451	7.17669	42.5064	45.1086	48.0619	45.2256	2.7796	91.9952	90.4528	88.2819	90.2433	1.8655	49.9435	49.6101	49.1132	49.5556	0.417841	107.501	92.4599
NSCAC_RS00455	NSCAC_0094	quinolinate synthase NadA nadA	108.773	81.9099	94.3901	95.0243	13.4427	163.349	127.531	136.439	142.44	18.6479	115.495	101.557	103.716	106.923	7.50193	126.819	127.625	129.8	128.081	1.54219	109.251	113.464	118.843	113.853	4.80816	146.753	150.281	146.618	147.884	2.07707	93.0402	97.4766	99.9778	96.8315	3.51349	139.099	141.38	136.852	139.11	2.26418	111.012	100.899	96.7047	102.872	7.35498	134.27	113.417
NSCAC_RS00460	NSCAC_0095	zinc-finger domain-containing protein	206.438	199.399	191.196	199.011	7.62831	163.01	166.808	160.66	163.493	3.10218	164.132	169.408	150.307	161.282	9.86401	158.063	154.989	167.351	160.134	6.43613	191.553	193.518	190.95	192.007	1.34296	155.38	160.866	134.292	150.179	14.0296	170.086	157.281	180.528	169.298	11.6436	228.766	264.981	188.429	227.392	38.2946	217.004	270.735	215.856	234.532	31.3583	335.704	287.814
NSCAC_RS00465	NSCAC_0096	DUF2905 domain-containing protein	133.362	153.005	139.304	141.89	10.0738	112.451	97.6603	87.0568	99.0561	12.7547	189.608	137.278	315.687	214.191	91.7097	171.449	149.791	160.677	160.639	10.8291	177.971	213.304	188.052	193.109	18.2011	167.881	179.11	227.963	191.651	31.9442	95.0881	119.237	133.481	115.936	19.4084	111.839	114.735	84.1291	103.568	16.8967	108.728	123.09	95.9874	109.268	13.5593	134.537	94.8786
NSCAC_RS00470	NSCAC_0097	Nudix family hydrolase	29.4786	27.462	28.5757	28.5054	1.01013	22.1468	23.0583	20.8418	22.0156	1.11409	22.9356	21.7446	26.3308	23.6704	2.37974	20.5431	18.904	20.2459	19.8977	0.873303	19.6701	19.5235	20.7391	19.9776	0.663582	17.4458	17.0164	16.075	16.8457	0.701153	9.05479	11.3448	13.3635	11.2543	2.15575	19.0296	18.452	11.96	16.4805	3.92554	13.5132	11.0913	9.42568	11.3434	2.05541	20.6715	15.6583
NSCAC_RS00475	NSCAC_0098	DNA gyrase inhibitor YacG yacG	247.769	188.004	184.947	206.907	35.4208	78.4188	96.384	103.579	92.794	12.9587	180.751	229.693	335.005	248.483	78.8248	126.185	193.409	180.316	166.637	35.6391	197.662	221.799	218.021	212.494	12.9833	162.66	164.616	237.278	188.185	42.5274	108.877	105.078	129.517	114.491	13.1511	54.4351	66.2908	51.5639	57.43	7.80687	108.755	129.28	124.238	120.758	10.6957	57.2379	52.8035
NSCAC_RS00480	NSCAC_0099	dephospho-CoA kinase coaE	16.4996	15.4162	16.7511	16.2223	0.709294	11.9899	12.2455	12.4867	12.2407	0.248429	20.4127	19.5734	22.1466	20.7109	1.31231	15.4066	16.168	15.686	15.7535	0.385138	24.5253	22.9375	23.3282	23.597	0.827293	19.477	20.422	19.6641	19.8544	0.500413	13.2026	17.3112	18.4558	16.3232	2.76246	12.3719	12.9072	8.84957	11.3762	2.20447	13.2764	11.2281	10.6481	11.7175	1.3808	15.4645	10.0458
NSCAC_RS00485	NSCAC_0100	prepilin peptidase	50.3279	41.1717	40.7664	44.0887	5.4071	45.0273	42.9238	42.5576	43.5029	1.33279	41.5965	45.5897	35.0735	40.7532	5.30857	40.4564	42.569	41.9124	41.6459	1.08117	43.278	44.4017	47.2837	44.9878	2.06617	50.3046	49.279	43.896	47.8265	3.44234	29.188	33.2396	36.0371	32.8216	3.44365	38.5425	38.6524	33.5587	36.9178	2.90964	31.6141	34.7562	30.8138	32.3947	2.08388	51.3515	42.728
NSCAC_RS00490	NSCAC_0101	type II secretion system F family protein	37.9581	38.5649	44.4324	40.3184	3.57566	32.5994	30.6916	29.9447	31.0786	1.369	39.62	40.6836	41.0538	40.4524	0.744335	30.8021	32.6902	32.462	31.9848	1.03053	44.8472	45.4128	50.4156	46.8919	3.06471	37.8811	36.4806	37.3721	37.2446	0.708879	30.0638	33.9143	37.9382	33.9721	3.93756	30.1853	29.7699	25.8543	28.6032	2.38967	36.4414	35.3852	33.1244	34.9837	1.69453	41.7169	33.9123
NSCAC_RS00495	NSCAC_0102	type IV-A pilus assembly ATPase PilB pilB	14.6763	14.5088	15.9169	15.034	0.769182	13.1655	12.4287	12.6877	12.7607	0.373788	12.8706	13.6561	11.9245	12.8171	0.867028	12.8884	13.6982	13.6763	13.421	0.461355	12.4775	13.3286	13.4276	13.0779	0.522289	19.3196	18.9983	16.1257	18.1479	1.75858	8.5847	9.14089	10.2059	9.31048	0.823777	16.005	13.6365	13.3345	14.3253	1.46248	10.4323	9.92542	9.23173	9.86314	0.602688	23.1461	18.307
NSCAC_RS00500	#N/A	LPS translocon maturation chaperone LptM lptM	86.7082	41.2944	40.8529	56.2852	26.3481	32.4137	27.6153	17.8739	25.9676	7.40863	24.1549	38.1646	98.7739	53.6978	39.6605	31.2333	22.0392	38.8798	30.7174	8.43218	39.3661	25.9008	37.2041	34.157	7.23136	27.253	33.837	27.8979	29.6626	3.62945	14.9288	12.5609	42.4944	23.328	16.6407	18.527	27.4323	20.1391	22.0328	4.74506	24.5153	21.5691	13.5506	19.8783	5.67449	23.3317	17.962
NSCAC_RS00505	NSCAC_0103	diaminopimelate decarboxylase lysA	49.6541	45.4346	49.691	48.2599	2.44684	40.4899	40.4432	45.4956	42.1429	2.90361	38.8026	44.6205	27.6102	37.0111	8.64553	44.2458	46.4697	47.9412	46.2189	1.86044	37.7996	38.916	46.1194	40.945	4.51582	63.0673	61.2768	45.0426	56.4622	9.93012	37.1223	42.8511	47.9937	42.6557	5.43831	39.1981	43.201	33.8756	38.7582	4.67824	45.1478	43.4179	39.9378	42.8345	2.65359	57.637	43.4913
NSCAC_RS00510	NSCAC_0104	O-methyltransferase	68.6092	59.4651	61.3934	63.1559	4.82008	70.2307	63.1449	64.1763	65.8506	3.82815	76.3179	69.74	70.1606	72.0728	3.68236	75.7518	78.8129	84.2356	79.6001	4.29633	71.3419	76.4033	82.4566	76.734	5.56474	107.711	105.553	90.5497	101.271	9.34767	51.5951	59.2428	63.8884	58.2421	6.20743	62.64	63.4567	51.5112	59.2026	6.6735	71.3346	58.0681	65.1995	64.8674	6.63953	83.1775	65.2312
NSCAC_RS00515	NSCAC_0105	diaminopimelate epimerase dapF	69.7269	67.9876	66.4654	68.06	1.63192	50.5833	52.8578	56.5849	53.342	3.02995	53.572	66.8782	62.5042	60.9848	6.78199	75.0268	80.2588	83.7804	79.6887	4.40456	64.526	63.7646	64.9063	64.399	0.58133	82.0294	78.2022	66.7116	75.6477	7.972	29.0654	31.276	37.9661	32.7692	4.63441	40.0611	42.1103	26.6859	36.2858	8.37662	31.1242	27.8468	28.5316	29.1675	1.72878	44.8655	30.745
NSCAC_RS00520	NSCAC_0106	tyrosine recombinase XerC xerC	107.039	108.437	123.155	112.877	8.92834	108.202	113.522	118.435	113.387	5.11767	105.339	111.856	117.077	111.424	5.8809	109.335	126.954	127.029	121.106	10.1938	115.872	114.655	111.432	113.986	2.29413	156.798	151.152	145.362	151.104	5.71812	61.7922	73.8963	84.849	73.5125	11.5332	123.617	126.359	105.787	118.588	11.1698	78.8804	70.7264	64.8057	71.4708	7.06682	161.079	136.952
NSCAC_RS00525	NSCAC_0107	c-type cytochrome	15927.4	10866.8	10442	12412.1	3051.74	10789.2	11559.3	9836	10728.2	863.288	10525.2	9582.82	9599.24	9902.41	539.388	14653.7	13163.6	13311	13709.4	821.09	9893.18	10196.7	9809.27	9966.39	203.84	10151.8	10147	10640.7	10313.2	283.648	9937.83	10148.8	10047.4	10044.7	105.516	10491.2	10377.2	10238.2	10368.9	126.705	11275.5	10569.5	12237.3	11360.8	837.113	9283.73	10917.1
NSCAC_RS00530	NSCAC_0108	hypothetical protein	96.6407	92.9807	93.8911	94.5042	1.90542	61.7037	58.4667	67.3796	62.5167	4.5117	100.125	104.258	62.2146	88.8659	23.1731	74.5557	77.1768	78.3881	76.7069	1.95894	93.1983	88.7379	98.8839	93.6067	5.08532	85.1733	87.8573	54.1662	75.7323	18.725	70.801	83.4023	86.2681	80.1571	8.2284	52.2629	55.4657	41.3632	49.6973	7.39299	55.639	47.7374	46.8417	50.0727	4.84133	47.9173	34.3722
NSCAC_RS00535	NSCAC_0109	prepilin-type N-terminal cleavage/methylation domain-containing protein	77.1515	77.1165	83.0788	79.1156	3.43226	53.9611	60.5965	63.7918	59.4498	5.01468	59.5723	63.0455	58.936	60.5179	2.21195	41.4148	51.9242	52.3541	48.5644	6.19545	54.7929	53.8123	57.6548	55.42	1.99651	51.5367	51.7053	53.6661	52.3027	1.18379	32.7267	37.2973	41.1902	37.0714	4.23625	32.2111	39.6283	29.7151	33.8515	5.15616	37.6509	37.1857	33.353	36.0632	2.35861	36.2631	29.4855
NSCAC_RS00540	NSCAC_0110	general secretion pathway protein GspK	95.5309	75.5289	78.7168	83.2589	10.7467	75.8941	73.1199	84.7808	77.9316	6.09162	86.4589	81.3611	70.6357	79.4852	8.07667	61.4689	68.1446	70.4306	66.6814	4.65656	69.0546	68.4361	79.2412	72.244	6.06766	66.8003	67.0804	54.1753	62.6853	7.37125	45.4648	52.2806	57.8838	51.8764	6.21934	60.2364	58.5753	49.163	55.9916	5.97177	53.1161	49.5509	47.3059	49.991	2.92999	61.4981	50.4014
NSCAC_RS00545	NSCAC_0111	PilN domain-containing protein	65.7999	57.9817	64.207	62.6629	4.13154	45.6246	42.4899	42.844	43.6529	1.71677	68.837	67.048	66.9798	67.6216	1.05315	41.9699	40.8728	43.7349	42.1925	1.44396	64.5214	70.9011	74.3188	69.9138	4.97281	47.9038	49.3592	49.0077	48.7569	0.759419	35.3319	41.1947	44.6785	40.4017	4.72352	34.3083	34.7699	24.2338	31.104	5.95425	35.8574	33.2821	31.7264	33.622	2.0864	29.7762	21.9748
NSCAC_RS00550	NSCAC_0112	type II secretion system protein GspM gspM	45.7718	59.0369	56.5765	53.7951	7.05637	29.3699	30.5722	29.3562	29.7661	0.698101	44.0357	45.7668	42.6054	44.136	1.58308	29.3883	29.2614	31.1688	29.9395	1.06651	42.9087	45.538	45.3605	44.6024	1.46946	28.8331	32.8955	27.4117	29.7134	2.84593	18.1631	22.9317	25.6063	22.2337	3.77039	18.8299	20.3388	14.1608	17.7765	3.22088	19.5679	16.8357	17.3475	17.917	1.45242	18.1669	11.2352
NSCAC_RS00555	NSCAC_0113	hypothetical protein	65.7386	91.5048	92.017	83.0868	15.0262	44.0473	50.0292	50.4662	48.1809	3.58645	69.915	81.0215	73.9355	74.9573	5.62333	59.9013	64.4886	59.6759	61.3553	2.71589	95.6862	100.006	99.6259	98.4395	2.39192	56.7463	53.31	53.3138	54.4567	1.98284	48.4283	56.4608	63.0279	55.9723	7.31203	32.9553	34.9449	23.2627	30.3877	6.25007	33.7462	31.2468	31.5733	32.1888	1.3586	34.7664	19.6129
NSCAC_RS00560	NSCAC_0114	type II secretion system secretin GspD gspD	120.996	82.203	90.1992	97.7995	20.483	100.658	87.2861	93.1925	93.712	6.70084	89.5479	88.1474	94.1351	90.6102	3.13199	74.5071	80.1695	82.5913	79.0893	4.14896	83.0641	87.8989	89.9437	86.9689	3.53285	93.7417	92.2185	88.7649	91.575	2.55005	66.3713	72.1589	78.611	72.3804	6.12286	68.8899	71.1795	66.7858	68.9518	2.19747	71.8324	69.4753	67.5753	69.6277	2.13263	80.2845	63.2387
NSCAC_RS00565	NSCAC_0115	hypothetical protein	2850.72	1838.59	1826.53	2171.94	587.868	1076.82	1147.85	1394.25	1206.31	166.594	2166.67	1932.16	979.297	1692.71	628.859	1187.55	1326.57	1209.67	1241.27	74.7013	1561.17	1381.6	1629.89	1524.22	128.2	1889.68	1860.44	1132.35	1627.49	429.054	1518.96	1477.62	1451.47	1482.69	34.0277	2055.14	1986.94	1721.16	1921.08	176.464	2161.29	2228.63	2030.81	2140.25	100.576	3090	2937.04
NSCAC_RS00570	NSCAC_0116	hypothetical protein	1643.77	848.388	952.503	1148.22	432.305	1716.27	1200.91	1399.7	1438.96	259.912	2229.48	1738.96	1132.9	1700.45	549.3	1457.84	1594.62	1412.16	1488.21	94.9478	1611.69	1416.77	1555.15	1527.87	100.286	2872.58	2805.06	2007.49	2561.71	481.156	2303.71	2142.68	2070.62	2172.34	119.342	4312.38	4214.16	4823.97	4450.17	327.425	3464.09	3330.1	3699.26	3497.81	186.877	6795.98	7096.38
NSCAC_RS00575	NSCAC_0117	peptidylprolyl isomerase	204.634	202.614	215.331	207.526	6.83429	166.621	168.576	172.718	169.305	3.11325	209.724	213.472	181.864	201.687	17.269	161.567	151.715	149.178	154.153	6.54445	183.419	178.791	207.54	189.917	15.4365	182.144	176.661	157.469	172.092	12.9565	132.33	136.121	155.978	141.476	12.701	226.675	222.533	165.081	204.763	34.4281	200.43	209.033	174.859	194.774	17.7755	283.507	196.918
NSCAC_RS00580	NSCAC_0118	hypothetical protein	849.451	430.888	512.527	597.622	221.877	1042.69	798.028	799.02	879.911	140.968	823.914	686.85	755.956	755.573	68.5326	747.844	809.039	776.487	777.79	30.6185	675.479	676.5	682.408	678.129	3.74071	1130.35	1149.62	1116.14	1132.04	16.8056	848.632	799.313	791.074	813.006	31.1264	1482.61	1525.4	1715.66	1574.56	124.058	1232.24	1186.16	1339.35	1252.59	78.5926	2006.57	2047.64
NSCAC_RS00585	NSCAC_0119	ABC transporter permease	156.618	112.992	105.75	125.12	27.5175	85.5285	88.3669	95.9848	89.9601	5.40714	100.285	87.8803	72.3997	86.8549	13.9707	67.7281	63.817	62.4256	64.6569	2.74919	75.8831	75.9805	84.8944	78.9193	5.17477	72.6215	73.4714	59.2558	68.4496	7.97337	55.9631	55.7457	64.1971	58.6353	4.8179	89.0703	91.7741	78.0691	86.3045	7.25908	56.6739	59.7198	58.7954	58.3963	1.56166	90.6103	72.9953
NSCAC_RS00590	NSCAC_0120	ABC transporter ATP-binding protein	20.9117	12.3371	13.7264	15.6584	4.60221	17.0078	15.0266	17.1398	16.3914	1.18379	16.3058	15.5924	12.2085	14.7022	2.18892	12.8735	13.3939	13.658	13.3085	0.399192	12.0974	12.2734	14.7406	13.0371	1.47786	16.8466	15.8403	12.7843	15.1571	2.11556	8.54996	9.38401	9.716	9.21666	0.600767	15.9209	18.1612	13.0507	15.7109	2.56174	8.3235	8.4439	7.80782	8.19174	0.337894	17.7298	12.41
NSCAC_RS00595	NSCAC_0121	hypothetical protein	18.855	10.9716	15.3321	15.0529	3.94915	19.8819	14.9378	18.6965	17.8387	2.58125	16.9261	14.0369	10.8768	13.9466	3.02567	14.8525	19.5564	19.7866	18.0652	2.78464	13.9017	15.6798	16.2874	15.2896	1.2398	17.8202	18.389	12.5932	16.2675	3.19468	12.8011	12.6564	15.5508	13.6695	1.63089	15.2842	17.7428	15.9585	16.3285	1.27034	13.7013	12.8729	14.9176	13.8306	1.02848	18.3043	14.7926
NSCAC_RS00600	NSCAC_0122	acyltransferase	24.5576	16.2522	19.688	20.1659	4.17331	16.78	16.1959	23.1468	18.7076	3.85556	20.3482	20.9577	9.9851	17.097	6.16664	15.8108	21.5366	18.6634	18.6703	2.86291	19.3668	18.8712	22.7666	20.3348	2.1205	21.46	20.2672	12.2706	17.9992	4.99687	10.3016	14.6041	12.9758	12.6272	2.17231	13.0907	15.2846	11.604	13.3264	1.8516	10.9193	10.5656	10.6351	10.7067	0.187369	16.5197	9.88803
NSCAC_RS00605	NSCAC_0123	methyltransferase domain-containing protein	24.0754	29.4585	30.5221	28.0187	3.45611	26.5468	22.5298	22.1772	23.7513	2.42743	32.254	36.0354	34.1395	34.143	1.89074	29.7665	29.607	29.8318	29.7351	0.115611	39.361	42.3641	44.2105	41.9786	2.44763	30.8043	29.639	24.8158	28.4197	3.17496	19.6698	23.3373	27.1849	23.3973	3.75791	15.0953	15.5613	9.5491	13.4019	3.34475	19.7603	17.5214	16.3692	17.8836	1.7243	14.1012	7.92836
NSCAC_RS00610	NSCAC_0124	glycosyltransferase	28.3232	28.4184	30.5641	29.1019	1.26719	31.4676	29.0006	30.018	30.1621	1.23976	22.3566	24.5887	23.4767	23.474	1.11607	23.1536	25.4353	26.0527	24.8805	1.5271	23.1922	24.0615	25.0668	24.1068	0.938089	25.341	23.2375	22.6636	23.7474	1.40964	14.3409	17.1866	18.8108	16.7794	2.26262	18.2611	19.7569	15.4838	17.8339	2.16836	19.0245	17.0161	16.9094	17.65	1.19155	19.6662	13.8503
NSCAC_RS00615	NSCAC_0125	quaternary ammonium compound efflux SMR transporter SugE sugE	348.349	275.472	333.697	319.173	38.5488	307.384	302.486	311.358	307.076	4.44411	396.629	320.154	588.475	435.086	138.233	359.934	419.569	554.129	444.544	99.4774	229.734	318.32	335.672	294.575	56.8208	427.7	342.663	478.664	416.342	68.708	201.146	190.152	237.536	209.611	24.8003	160.783	168.107	166.261	165.05	3.80925	203.465	202.749	200.229	202.148	1.69972	196.189	194.712
NSCAC_RS00620	NSCAC_0126	type 1 glutamine amidotransferase	103.711	91.412	91.0869	95.4032	7.19629	90.7155	93.9333	106.295	96.9813	8.22489	83.0131	75.0799	54.9302	71.0077	14.4775	68.4917	71.6806	69.2844	69.8189	1.66029	66.0695	58.9921	73.8996	66.3204	7.45694	78.157	70.9774	51.1697	66.768	13.9774	51.1929	54.6708	56.2841	54.0493	2.60188	82.9933	79.5082	75.6422	79.3812	3.67724	69.7967	68.3929	59.0773	65.7557	5.82606	76.6909	68.426
NSCAC_RS00625	NSCAC_0127	4a-hydroxytetrahydrobiopterin dehydratase	163.146	392.491	391.185	315.607	132.037	204.963	280.207	258.17	247.78	38.6831	233.939	341.414	350.13	308.494	64.7139	280.539	272.85	293.736	282.375	10.5637	339.485	352.204	318.103	336.597	17.2329	294.08	279.276	295.062	289.472	8.84438	229.991	248.001	250.756	242.916	11.278	222.884	223.196	186.429	210.836	21.1378	303.355	293.896	254.635	283.962	25.8343	187.67	207.219
NSCAC_RS00630	NSCAC_0128	metal-dependent hydrolase	118.693	114.564	118.068	117.108	2.22567	103.026	83.8659	86.9705	91.2873	10.2835	105.558	112.636	148.489	122.228	23.0168	83.2477	86.3668	87.3613	85.6586	2.1463	136.43	147.054	149.931	144.472	7.11147	97.3963	106.907	139.393	114.566	22.0209	96.1814	98.2335	121.942	105.452	14.3172	73.1627	82.2617	62.5184	72.6476	9.88175	98.1504	97.9612	92.5799	96.2305	3.16294	86.5006	64.592
NSCAC_RS00635	NSCAC_0129	NAD-dependent epimerase/dehydratase family protein	34.7418	33.5422	35.1671	34.4837	0.842626	28.4938	26.3677	25.2205	26.694	1.66085	23.9812	25.7962	23.5182	24.4318	1.204	20.3376	17.9695	19.8716	19.3929	1.25457	22.3531	22.6358	24.3331	23.1074	1.07093	18.1762	16.408	17.8008	17.4617	0.931589	13.2798	13.9271	15.1202	14.1091	0.933597	16.5388	16.8397	11.9922	15.1236	2.71599	17.1987	16.187	14.763	16.0496	1.22363	17.1479	11.4484
NSCAC_RS00640	NSCAC_0130	glycosyltransferase family 2 protein	41.6679	30.8589	32.4618	34.9962	5.83321	31.8317	30.632	27.1035	29.8557	2.45781	33.2371	28.9178	32.1808	31.4452	2.25165	28.5084	27.5573	27.6592	27.9083	0.522184	30.8142	29.7909	32.3896	30.9982	1.30909	31.2927	30.3174	29.1136	30.2413	1.09152	18.461	22.6201	24.7935	21.9582	3.21769	25.206	21.4455	19.3394	21.9969	2.97196	22.44	18.2371	19.245	19.974	2.19427	24.1597	16.7758
NSCAC_RS00645	NSCAC_0131	3-isopropylmalate dehydratase large subunit leuC	51.3618	36.3918	41.0384	42.9307	7.66229	58.8403	51.6721	53.9433	54.8186	3.6634	62.2929	53.7906	48.8564	54.9799	6.79678	50.3412	56.8005	56.7856	54.6424	3.72495	54.6372	54.304	58.9063	55.9492	2.56633	67.9719	67.1632	60.1391	65.0914	4.3078	50.6209	51.0933	59.1073	53.6072	4.76914	55.8238	53.8867	53.7101	54.4735	1.17268	54.8823	53.4617	52.2275	53.5238	1.32848	61.3522	56.2034
NSCAC_RS00650	NSCAC_0132	tRNA dihydrouridine(20/20a) synthase DusA dusA	27.0897	23.5108	26.9988	25.8664	2.04058	18.1427	15.9338	16.3572	16.8112	1.17234	24.6603	21.8107	23.2818	23.2509	1.42506	17.7084	17.2315	19.022	17.9873	0.927286	23.0274	23.5981	28.7216	25.1157	3.13581	18.2767	18.3582	19.0532	18.5627	0.426732	13.5148	14.5103	18.2683	15.4312	2.50696	11.6786	13.2547	9.3213	11.4182	1.97959	13.67	11.4585	11.1899	12.1061	1.36099	12.3956	8.46256
NSCAC_RS00655	NSCAC_0133	LysM peptidoglycan-binding domain-containing protein	59.4285	57.6825	61.9664	59.6925	2.15409	59.8986	55.5843	54.5729	56.6853	2.82839	55.7017	53.4479	47.0247	52.0581	4.50239	50.173	46.0552	49.2498	48.4927	2.16077	51.795	50.4006	57.934	53.3765	4.008	50.606	48.0605	40.9587	46.5417	4.99976	34.2567	39.4738	43.2539	38.9948	4.51766	42.83	41.6044	31.0218	38.4854	6.49267	47.265	44.9867	40.0315	44.0944	3.69838	43.8911	28.756
NSCAC_RS00660	NSCAC_0134	pyridoxal phosphate-dependent decarboxylase family protein	28.6339	28.3371	28.8565	28.6092	0.260578	21.2295	20.3182	22.9955	21.5144	1.36121	27.532	27.8275	29.2892	28.2162	0.940884	21.6636	23.3302	22.6278	22.5405	0.836699	29.2422	27.3297	30.19	28.9206	1.457	25.0522	24.162	25.1515	24.7886	0.544858	17.51	18.9242	21.7777	19.404	2.17394	21.6421	20.8512	15.6427	19.3787	3.25949	18.9242	17.829	17.5437	18.099	0.728757	22.7812	18.1576
NSCAC_RS00665	NSCAC_0136	cytochrome C oxidase subunit II	1678.17	1634.5	1613.36	1642.01	33.0508	2164.9	2049.4	2313.22	2175.84	132.251	2716.79	2539.94	1649.92	2302.22	571.786	3417.81	3491.52	3354.34	3421.22	68.6537	1995.15	1787.35	1790.29	1857.6	119.133	3251.25	3171.94	2273.28	2898.82	543.185	1808.05	1692	1586.03	1695.36	111.046	3087.43	2900.02	3077.14	3021.53	105.358	2057.1	1989.92	2012	2019.68	34.2436	3356.55	3702.06
NSCAC_RS00670	NSCAC_0137	cbb3-type cytochrome c oxidase subunit I	944.057	613.103	692.47	749.877	172.784	1758.73	1291.04	1237.63	1429.13	286.684	1835.64	1427.91	1831.9	1698.48	234.331	1875.99	1806.02	1726.74	1802.91	74.676	1224.04	1188.32	1206.59	1206.32	17.8601	1984.35	1957.41	2277.23	2073	177.384	1220.33	1134.26	1126.4	1160.33	52.112	2196.37	2173.9	2476.48	2282.25	168.586	1346.77	1294.01	1397.77	1346.18	51.8838	2470.85	2616.64
NSCAC_RS00675	NSCAC_0138	SCO family protein	28.7615	36.9914	39.4128	35.0552	5.58338	42.4217	38.6316	44.1181	41.7238	2.80903	73.2098	81.0855	71.6121	75.3024	5.07156	69.4824	69.8994	63.4714	67.6177	3.59689	77.6386	68.1141	69.946	71.8996	5.05383	84.5272	90.1066	70.3372	81.657	10.1924	51.8757	55.2754	51.0894	52.7468	2.22483	104.648	107.494	89.9159	100.686	9.43501	56.1913	52.517	54.0055	54.238	1.84814	113.256	91.0959
NSCAC_RS00680	NSCAC_0139	hypothetical protein	73.5955	69.8601	75.4551	72.9702	2.84941	62.2552	63.7069	59.0979	61.6867	2.35652	96.2505	96.2959	115.805	102.784	11.2767	65.9712	62.9754	69.4557	66.1341	3.24324	98.8621	97.5468	93.1689	96.5259	2.98073	79.8321	79.7491	94.7341	84.7718	8.62773	59.6196	59.1817	68.3328	62.378	5.16162	81.8659	89.4738	70.8266	80.7221	9.37609	57.8834	53.8267	50.9575	54.2226	3.47989	91.0022	62.2002
NSCAC_RS00685	NSCAC_0140	RrF2 family transcriptional regulator	105.294	192.104	174.797	157.398	45.9461	122.584	139.925	141.513	134.674	10.5002	192.724	242.103	204.507	213.111	25.7895	175.994	174.275	179.272	176.514	2.53879	289.577	284.91	284.589	286.359	2.79191	168.98	170.046	134.098	157.708	20.4535	183.231	204.817	205.258	197.769	12.592	128.379	131.23	100.62	120.076	16.9097	128.226	123.407	115.228	122.287	6.57128	117.39	104.106
NSCAC_RS00690	NSCAC_0141	HU family DNA-binding protein	1060.78	4309.13	3515.46	2961.79	1693.47	2460.51	3588.54	3408.28	3152.44	605.972	1838.03	3145.03	2188.19	2390.42	676.559	4530.75	4202.61	3843.67	4192.34	343.658	4071.61	3651.92	3279.42	3667.65	396.328	3143.68	3056.55	2212.44	2804.22	514.35	2788.79	2897.5	2900.01	2862.1	63.5037	3605.4	2918.1	2374.84	2966.11	616.683	3669.57	3719.44	3823.99	3737.67	78.8092	2920.77	3430.24
NSCAC_RS00695	NSCAC_0142	hypothetical protein	307.245	224.891	246.247	259.461	42.7377	333.229	289.936	273.007	298.724	31.0579	276.485	238.847	290.376	268.569	26.6607	220.607	201.759	207.179	209.848	9.70324	233.874	232.177	243.846	236.632	6.30496	246.519	243.173	260.108	249.933	8.96905	183.407	198.001	225.071	202.159	21.141	295.334	280.896	257.835	278.022	18.9138	218.148	222.536	204.027	214.904	9.67152	290.288	257.429
NSCAC_RS00705	NSCAC_0143	ribonuclease R rnr	61.8387	62.099	67.8402	63.926	3.39236	56.5669	56.2145	57.094	56.6251	0.442619	52.2579	55.0357	59.1914	55.495	3.48948	46.3073	47.4216	48.1351	47.288	0.921189	56.8644	57.4134	60.1484	58.142	1.7591	52.1732	49.9379	48.9538	50.3549	1.64973	37.1023	41.7673	47.943	42.2709	5.43786	49.7317	50.154	37.8552	45.9136	6.98201	45.6611	40.5867	38.8229	41.6902	3.55015	46.7433	35.7959
NSCAC_RS00710	NSCAC_0144	archaetidylserine decarboxylase asd	87.075	93.7901	101.285	94.0502	7.10873	75.962	80.1081	81.1161	79.0621	2.73165	75.0172	82.5803	81.329	79.6421	4.05389	72.7826	73.5481	77.7314	74.6874	2.66388	84.9001	90.9308	97.7219	91.1843	6.41464	75.4976	73.9901	64.7827	71.4235	5.80025	60.2165	63.2733	74.5328	66.0075	7.53969	82.1281	78.2231	64.6492	75.0001	9.17437	65.8853	61.4049	59.8663	62.3855	3.12699	78.8976	64.2641
NSCAC_RS00715	NSCAC_0145	type II secretion system ATPase GspE gspE	83.4838	63.4142	69.8622	72.2534	10.2462	79.8209	71.0231	67.7011	72.8484	6.26268	78.3489	74.2786	101.212	84.613	14.5181	60.3679	63.9666	65.1945	63.1764	2.50846	69.0819	80.8366	86.3191	78.7459	8.80677	64.1701	62.6792	79.4817	68.777	9.3005	55.187	61.1638	67.8	61.3836	6.30933	49.6554	52.4126	43.0611	48.3764	4.80512	51.8989	46.1206	52.6206	50.2134	3.5628	51.2858	41.2665
NSCAC_RS00720	NSCAC_0146	type II secretion system F family protein	64.8362	56.7989	64.7946	62.1432	4.62838	58.2191	56.1361	66.1738	60.1764	5.29735	64.6397	65.9822	62.2523	64.2914	1.88917	33.1652	43.5054	42.6899	39.7868	5.74897	55.4645	55.4016	52.8216	54.5625	1.50804	55.0122	54.6997	58.7415	56.1511	2.24876	45.3315	53.1864	47.3163	48.6114	4.08444	44.2544	48.9699	44.6434	45.9559	2.61743	50.5613	46.0899	47.4253	48.0255	2.29532	49.6159	44.2599
NSCAC_RS00725	NSCAC_0147	type II secretion system major pseudopilin GspG gspG	158.765	176.198	189.58	174.848	15.452	216.057	210.628	204.849	210.511	5.60482	178.84	181.062	217.844	192.582	21.9054	86.9639	116.451	115.611	106.342	16.7869	141.852	150.431	131.484	141.256	9.48737	135.146	132.898	152.046	140.03	10.4669	115.603	113.773	122.054	117.143	4.35027	147.871	152.094	161.588	153.851	7.02519	180.676	166.558	175.367	174.201	7.13102	156.056	178.355
NSCAC_RS00730	NSCAC_0148	GspH/FimT family protein	162.504	285.983	284.111	244.199	70.7561	274.732	274.607	262.11	270.483	7.25126	190.013	239.138	335.653	254.935	74.0938	137.274	171.121	177.797	162.064	21.7268	196.302	198.998	182.015	192.439	9.12679	178.48	187.858	268.304	211.547	49.3758	176.915	178.101	202.425	185.814	14.3981	222.088	214.463	207.058	214.536	7.51522	209.838	216.704	198.474	208.339	9.20696	217.984	227.48
NSCAC_RS00735	NSCAC_0149	type IV pilus modification PilV family protein	40.7905	44.1516	43.0078	42.65	1.7089	24.6435	24.4962	37.8809	29.0069	7.68547	40.9061	47.0421	33.6122	40.5201	6.72327	21.1057	22.3621	21.142	21.5366	0.71514	41.9043	38.5414	45.58	42.0086	3.5205	31.1126	33.4483	23.4072	29.3227	5.25441	33.363	32.5376	33.1174	33.006	0.423834	39.5655	41.2813	32.9248	37.9239	4.41348	38.896	36.1089	28.2157	34.4069	5.53986	54.2819	36.4206
NSCAC_RS00740	NSCAC_0150	DMT family transporter	108.468	122.098	125.193	118.586	8.8984	140.913	120.563	103.912	121.796	18.5316	142.583	152.296	253.969	182.949	61.6962	118.692	110.962	118.479	116.044	4.4029	204.819	197.877	189.131	197.276	7.86136	118.747	131.87	157.31	135.976	19.6064	123.981	138.44	161.107	141.176	18.7136	106.428	114.022	69.8989	96.7831	23.59	150.356	127.955	132.652	136.988	11.8132	132.819	75.2776
NSCAC_RS00745	NSCAC_0151	hypothetical protein	135.388	162.445	175.41	157.748	20.4201	106.75	112.915	131.244	116.969	12.7405	126.506	139.673	101.48	122.553	19.4009	112.307	107.21	111.14	110.219	2.67028	121.289	117.617	139.615	126.174	11.7845	97.894	94.1974	58.6949	83.5954	21.6436	86.8562	90.0683	100.962	92.6288	7.39329	87.121	96.4053	63.2351	82.2538	17.1124	110.499	107.891	101.33	106.574	4.72424	113.105	93.3684
NSCAC_RS00750	NSCAC_0152	glutaredoxin family protein	311.137	251.199	263.074	275.136	31.7375	194.965	205.121	201.707	200.597	5.16833	261.218	247.667	222.353	243.746	19.7269	209.315	201.224	204.648	205.062	4.06144	299.888	297.93	290.361	296.06	5.03126	213.775	201.197	161.573	192.181	27.2437	175.559	194.121	213.159	194.28	18.8002	204.72	214.452	139.035	186.069	41.0223	219.172	246.586	193.274	219.677	26.6597	221.959	180.812
NSCAC_RS00755	NSCAC_0153	deoxyribonuclease V nfi	51.4798	51.2568	51.522	51.4195	0.142535	48.1971	50.5924	48.523	49.1042	1.29909	48.2464	46.2401	43.6771	46.0545	2.29029	36.2047	34.5412	37.5435	36.0965	1.50406	40.5143	46.1953	46.6425	44.4507	3.41632	31.1435	32.3409	30.1504	31.2116	1.09683	23.0804	26.7303	32.3696	27.3934	4.67999	32.1682	35.4534	27.0191	31.5469	4.25134	24.8803	25.5942	24.8525	25.109	0.420414	33.9573	23.2144
NSCAC_RS00760	NSCAC_0154	23S rRNA (guanosine(2251)-2'-O)-methyltransferase RlmB rlmB	46.6694	40.5034	43.9726	43.7151	3.09106	28.4516	29.1901	32.3704	30.004	2.08238	36.2462	40.0743	31.6987	36.0064	4.19298	30.1378	30.3777	35.0505	31.8554	2.76967	39.1856	39.0783	46.2676	41.5105	4.12014	30.2386	29.1623	24.6503	28.0171	2.96495	23.4816	23.5464	26.9615	24.6632	1.99072	19.4846	20.297	15.8991	18.5603	2.3401	21.6087	20.8213	18.0404	20.1568	1.87466	19.7426	15.1428
NSCAC_RS00765	NSCAC_0155	30S ribosomal protein S6 rpsF	645.707	954.843	929.409	843.32	171.61	701.121	810.888	877.979	796.662	89.2829	592.875	681.209	720.881	664.989	65.5264	581.244	729.524	719.636	676.801	82.9023	502.642	578.537	564.572	548.584	40.3948	594.496	590.846	621.932	602.425	16.9919	382.265	395.493	437.104	404.954	28.6171	591.862	621.207	571.934	595.001	24.786	509.08	502.234	474.436	495.25	18.3473	653.162	665.495
NSCAC_RS00770	NSCAC_0156	30S ribosomal protein S18 rpsR	389.566	986.146	902.092	759.268	322.918	1151.3	1151.96	1061.26	1121.5	52.1765	631.817	834.019	745.628	737.155	101.367	1038.83	886.945	859.352	928.374	96.6439	933.012	875.184	834.812	881.003	49.358	752.874	736.006	591.175	693.352	88.889	743.329	756.644	720.455	740.142	18.3037	1178.97	1196.31	908.681	1094.65	161.291	905.247	1023.99	923.817	951.018	63.875	1304.3	1240.53
NSCAC_RS00775	NSCAC_0157	50S ribosomal protein L9 rplI	288.576	363.893	373.804	342.091	46.6096	550.918	462.788	467.451	493.719	49.5908	346.28	332.023	388.678	355.66	29.4692	374.908	349.396	358.9	361.068	12.8932	324.579	336.144	349.249	336.657	12.3429	337.231	338.591	378.364	351.395	23.3653	267.542	278.445	288.429	278.139	10.4471	448.547	434.889	451.376	444.937	8.81666	363.896	346.256	318.981	343.044	22.6291	481.013	473.083
NSCAC_RS00780	NSCAC_0158	replicative DNA helicase dnaB	98.323	88.4653	96.3247	94.371	5.21118	92.6042	83.2905	88.509	88.1346	4.66811	83.6965	84.6966	89.4074	85.9335	3.04979	71.9601	78.5306	79.6283	76.7063	4.14684	94.0527	99.1575	109.494	100.901	7.86711	80.4549	77.8709	72.5384	76.9547	4.03696	56.3452	65.0475	73.0806	64.8244	8.36994	78.5212	81.9227	59.4147	73.2862	12.1329	62.2315	57.3361	57.6261	59.0646	2.74651	87.1799	53.1632
NSCAC_RS00785	NSCAC_0159	alanine racemase alr	103.579	88.4656	89.2854	93.7765	8.49875	39.7965	43.5096	46.6412	43.3158	3.42645	110.482	121.552	97.1282	109.72	12.2294	59.1916	62.7111	62.6741	61.5256	2.02139	136.668	146.857	161.826	148.451	12.6544	68.5569	67.0069	53.3686	62.9775	8.35751	61.4636	69.7285	73.0425	68.0782	5.96328	28.3728	29.7015	21.6257	26.5667	4.3303	44.6461	38.3238	38.6389	40.5363	3.56269	24.065	17.0523
NSCAC_RS00790	NSCAC_0160	DNA repair protein RadA radA	61.3567	34.2968	38.9199	44.8578	14.4742	35.9113	33.8381	34.8194	34.8563	1.03714	44.1849	36.3289	32.694	37.736	5.87324	31.7889	39.4787	38.7147	36.6608	4.23641	41.1123	40.2328	45.545	42.2967	2.84728	41.7393	42.1675	39.6739	41.1936	1.3334	30.4962	31.1218	36.3146	32.6442	3.19399	29.8387	29.7191	25.8072	28.455	2.29379	29.9063	27.3682	26.0662	27.7802	1.95291	27.7274	22.7446
NSCAC_RS00795	NSCAC_0161	aldo/keto reductase	159.29	96.7471	111.578	122.538	32.6803	158.869	150.363	155.049	154.76	4.26016	115.25	104.172	103.927	107.783	6.46799	100.453	116.169	118.515	111.712	9.82104	87.3223	89.3705	98.8026	91.8318	6.12312	125.704	123.04	111.741	120.162	7.41304	79.924	85.1787	95.9362	87.013	8.16214	103.304	111.845	94.8423	103.33	8.50146	77.0198	73.8663	76.9215	75.9358	1.79297	95.2786	71.4488
NSCAC_RS00800	NSCAC_0162	protoporphyrinogen oxidase HemJ hemJ	258.628	301.359	311.053	290.347	27.8939	308.627	334.499	332.538	325.221	14.4048	247.058	289.201	381.658	305.972	68.8494	253.566	249.131	266.199	256.299	8.8559	256.882	268.942	259.009	261.611	6.43722	224.062	215.191	259.462	232.905	23.423	148.734	171.432	196.756	172.307	24.023	135.031	147.739	96.075	126.282	26.9203	127.478	122.835	111.721	120.678	8.09703	117.3	74.1631
NSCAC_RS00805	NSCAC_0163	UDP-3-O-(3-hydroxymyristoyl)glucosamine N-acyltransferase lpxD	165.457	130.871	150.415	148.915	17.3415	202.04	175.806	156.553	178.133	22.8324	150.821	133.627	163.447	149.298	14.9681	130.352	121.14	129.405	126.965	5.0673	151.214	155.959	157.658	154.944	3.34	134.226	133.493	147.102	138.274	7.65436	107.777	124.864	131.507	121.383	12.242	104.545	114.792	90.0382	103.125	12.4378	109.575	104.06	99.7694	104.468	4.91568	98.3828	73.994
NSCAC_RS00810	NSCAC_0164	beta-barrel assembly-enhancing protease	41.0504	39.5122	40.8936	40.4854	0.846476	29.0206	30.6124	33.322	30.985	2.17478	29.9734	29.7134	26.5051	28.7307	1.93176	21.8079	24.7675	24.5299	23.7018	1.64443	26.7372	29.295	29.895	28.6424	1.677	23.8382	21.7558	19.1006	21.5649	2.37459	17.6138	20.4668	22.6254	20.2354	2.51382	17.4639	18.4556	12.6616	16.1937	3.09882	19.143	17.5297	17.8646	18.1791	0.851395	17.3236	11.1628
NSCAC_RS00815	NSCAC_0165	sulfurtransferase TusA family protein	108.199	159.705	132.614	133.506	25.7643	74.7308	88.7182	88.095	83.848	7.90185	86.3034	96.0524	102.299	94.8851	8.06164	84.8294	73.7721	73.9006	77.5007	6.34715	109.05	110.114	117.466	112.21	4.58309	57.7685	60.6497	52.1411	56.8531	4.32753	63.1868	66.4326	77.2835	68.9676	7.38234	61.9836	77.5079	37.9186	59.1367	19.9476	57.336	57.3337	64.5636	59.7444	4.17351	68.8586	41.2216
NSCAC_RS00820	NSCAC_0166	protein-L-isoaspartate O-methyltransferase family protein	172.896	161.165	177.035	170.365	8.23215	152.462	141.771	146.131	146.788	5.37549	148.786	148.955	114.965	137.569	19.5756	117.006	99.5309	108.352	108.296	8.73743	152.809	146.1	166.378	155.096	10.3308	111.01	104.859	79.7626	98.5439	16.5533	85.3822	91.7042	111.182	96.0895	13.4473	136.188	136.647	108.6	127.145	16.0624	114.673	116.192	113.702	114.856	1.25534	146.502	131.088
NSCAC_RS00825	NSCAC_0167	TolC family outer membrane protein	88.1514	67.5857	73.7479	76.495	10.5545	118.503	107.963	121.24	115.902	7.01002	44.2893	42.5195	27.1906	37.9998	9.40277	40.4418	39.9879	42.614	41.0145	1.4036	30.5448	28.9609	32.0535	30.5197	1.54646	41.7727	39.0014	25.5345	35.4362	8.68637	32.7281	34.0159	35.6427	34.1289	1.46055	70.9308	69.87	60.8423	67.2144	5.54381	38.9544	33.4668	30.9327	34.4513	4.10048	74.9047	60.9658
NSCAC_RS00830	NSCAC_0168	lipid IV(A) 3-deoxy-D-manno-octulosonic acid transferase waaA	20.9269	16.0224	18.1735	18.3743	2.4584	12.5162	12.7788	13.9286	13.0745	0.751213	14.0398	12.4852	11.2661	12.597	1.39022	11.098	11.4486	11.9174	11.488	0.411106	13.7405	13.2595	15.5046	14.1682	1.18208	12.4511	10.6113	9.54098	10.8678	1.47193	7.98113	8.26355	10.884	9.04288	1.60067	12.9472	11.4357	10.7585	11.7138	1.12052	8.99396	7.98778	8.2168	8.39951	0.527391	12.7483	8.2613
NSCAC_RS00835	NSCAC_0169	ADP-glyceromanno-heptose 6-epimerase rfaD	32.7324	53.9771	59.234	48.6478	14.0316	48.9177	52.5071	56.5995	52.6748	3.84361	40.7399	53.39	57.0661	50.3987	8.56432	43.4872	48.1208	48.6965	46.7682	2.85597	53.2546	56.2218	55.2606	54.9123	1.51392	52.5197	52.0951	46.5705	50.3951	3.31898	29.8923	37.1923	40.5111	35.8652	5.43239	48.5325	47.8218	38.9575	45.1039	5.33478	42.1509	39.4096	39.8859	40.4821	1.46471	51.031	45.1689
NSCAC_RS00840	NSCAC_0170	bifunctional D-glycero-beta-D-manno-heptose-7-phosphate kinase/D-glycero-beta-D-manno-heptose 1-phosphate adenylyltransferase HldE hldE	72.8647	60.3247	66.7284	66.6393	6.27045	61.822	60.1041	57.7963	59.9075	2.02003	50.2039	52.7248	49.126	50.6849	1.84697	45.5864	49.8273	52.0478	49.1538	3.28295	44.642	49.0504	50.6784	48.1236	3.12313	48.7869	46.2086	44.0925	46.3627	2.35097	34.4831	34.8277	41.4916	36.9341	3.95067	34.735	39.1219	29.265	34.3739	4.93835	38.1123	34.3995	35.6547	36.0555	1.88855	41.8494	32.1896
NSCAC_RS00845	NSCAC_0171	DEAD/DEAH box helicase	200.691	200.952	214.826	205.49	8.08638	212.831	212.714	248.97	224.838	20.8986	200.71	222.951	130.464	184.708	48.2749	146.601	169.761	168.186	161.516	12.9412	190.512	188.107	193.825	190.815	2.87084	234.424	227.029	158.007	206.487	42.1473	134.97	144.596	156.738	145.435	10.9084	241.326	234.48	215.848	230.551	13.1857	182.39	175.612	167.222	175.075	7.59789	287.861	251.248
NSCAC_RS00850	NSCAC_0172	RNA recognition motif domain-containing protein	563.787	736.047	772.906	690.914	111.626	1296.56	1181.85	1023.4	1167.27	137.166	854.787	847.636	1250.52	984.316	230.571	789.065	721.753	741.94	750.92	34.5424	997.823	991.734	905.805	965.12	51.459	815.973	835.108	1140	930.36	181.805	840.213	815.042	882.299	845.851	33.9814	1224.08	1345.8	969.101	1179.66	192.236	927.57	1037.47	1025.11	996.718	60.2027	1383	1190.98
NSCAC_RS00855	NSCAC_0173	cold-shock protein	42518	65833	55898.4	54749.8	11699.8	27386.2	43937.8	43934.9	38419.6	9555.2	26868.5	35180.9	14564.5	25538	10372.4	44924.1	44065.2	44474	44487.8	429.646	32594	29246.1	28333.7	30057.9	2243.16	27469	26708.6	16269.7	23482.4	6257.94	20436.5	21990.1	20783.7	21070.1	815.467	17284.8	16934.2	12678.6	15632.6	2564.21	24673.4	26176.2	22191.7	24347.1	2012.2	16690.9	15751.4
NSCAC_RS00865	NSCAC_0174	30S ribosomal protein S9 rpsI	761.029	498.593	510.375	589.999	148.234	814.907	749.785	798.752	787.814	33.9106	552.828	448.453	313.108	438.13	120.193	446.16	522.778	509.457	492.798	40.9355	288.919	291	341.057	306.992	29.5194	490.856	476.383	350.145	439.128	77.4003	221.116	251.185	269.943	247.415	24.6309	585.908	589.354	503.346	559.536	48.6923	318.865	318.962	273.735	303.854	26.0841	730.354	650.974
NSCAC_RS00870	NSCAC_0175	50S ribosomal protein L13 rplM	1499.76	1093.13	1185.2	1259.37	213.22	1191.55	1316	1601.16	1369.57	209.997	1000.01	934.8	422.99	785.934	316.005	816.054	849.098	882.027	849.059	32.9867	598.67	560.033	703.04	620.581	73.9786	837.423	811.418	438.157	695.666	223.388	487.754	513.153	532.825	511.244	22.5961	1190.69	1110.05	932.327	1077.69	132.186	725.437	764.057	607.625	699.039	81.4886	1282.97	1172.72
NSCAC_RS00875	NSCAC_0177	undecaprenyl-diphosphate phosphatase	168.09	140.058	154.561	154.236	14.0185	215.383	184.173	185.394	194.983	17.6768	171.027	153.037	197.056	173.707	22.1316	139.879	151.044	153.675	148.199	7.32514	161.285	168.91	164.99	165.062	3.81299	176.016	179.868	200.772	185.552	13.3212	132.587	136.703	148.332	139.207	8.16564	151.349	159.472	147.473	152.765	6.12333	124.594	119.41	115.509	119.838	4.55764	167.742	154.646
NSCAC_RS00880	NSCAC_0178	ABC transporter permease	174.434	156.765	161.741	164.314	9.11062	172.282	160.064	146.156	159.501	13.0721	138.622	132.031	170.191	146.948	20.3972	158.27	146.188	144.135	149.531	7.63757	138.811	152.747	152.604	148.054	8.00497	141.542	134.435	165.081	147.019	16.0403	120.883	132.325	134.84	129.349	7.43886	122.17	114.086	111.364	115.874	5.62033	119.835	112.578	114.977	115.797	3.69699	117.75	112.181
NSCAC_RS00885	NSCAC_0179	ABC transporter ATP-binding protein	65.9308	55.3998	64.1128	61.8145	5.62915	92.2505	72.8576	64.2024	76.4368	14.3626	94.1201	79.3279	110.168	94.5387	15.4244	68.5838	60.0848	59.6353	62.768	5.04169	80.2651	78.9411	85.415	81.5404	3.42018	66.9707	68.2635	81.7697	72.3346	8.19657	62.4206	69.1504	69.6004	67.0571	4.02165	58.7707	62.8044	50.5074	57.3608	6.26857	61.5691	62.1194	53.509	59.0658	4.82019	59.0849	43.5277
NSCAC_RS00895	NSCAC_0184	class I SAM-dependent methyltransferase	17.5386	45.6048	42.2962	35.1465	15.3384	36.5909	40.1178	38.6054	38.438	1.76942	31.9059	49.0888	51.1022	44.0323	10.5499	39.1038	31.7264	32.4855	34.4386	4.058	61.1327	64.4971	64.4746	63.3682	1.93599	34.9898	35.1709	29.267	33.1426	3.35756	45.5343	46.5152	54.4139	48.8211	4.86829	51.6638	51.8	31.6186	45.0275	11.6126	40.4053	39.0227	52.7791	44.069	7.57476	57.3103	39.8848
NSCAC_RS00900	NSCAC_0186	hypothetical protein	277.232	380.389	377.434	345.018	58.7231	315.603	328.198	398.147	347.316	44.4689	373.481	507.878	805.095	562.151	220.866	372.453	508.778	512.69	464.641	79.8607	542.505	532.271	602.785	559.187	38.1019	746.069	782.423	987.378	838.623	130.101	353.57	415.13	517.934	428.878	83.0401	498.659	485.292	467.593	483.848	15.5833	351.671	332.246	378.914	354.277	23.443	509.382	502.849
NSCAC_RS00910	NSCAC_0188	FkbM family methyltransferase	388.092	513.903	533.776	478.591	79.0013	501.06	536.668	586.142	541.29	42.7285	484.108	551.699	446.058	493.955	53.5047	396.074	425.69	427.064	416.276	17.5088	519.574	500.62	515.892	512.029	10.0502	456.263	450.402	359.093	421.92	54.4882	448.595	468.293	467.166	461.351	11.0615	501.798	484.824	431.967	472.863	36.4197	608.618	593.444	563.466	588.51	22.9766	471.434	445.14
NSCAC_RS00915	NSCAC_0189	DNA mismatch repair endonuclease MutH mutH	74.231	69.9928	77.9907	74.0715	4.00135	32.855	37.4187	39.8018	36.6918	3.53	62.9656	68.6719	60.5286	64.0554	4.1796	41.5601	48.8819	52.3677	47.6032	5.51607	83.792	82.4353	84.7084	83.6452	1.14363	51.4237	50.4313	42.4482	48.1011	4.92061	43.8894	48.2323	55.6442	49.2553	5.94376	30.9586	32.3322	21.6277	28.3061	5.82436	52.1334	44.6675	46.6077	47.8029	3.8738	31.645	18.9248
NSCAC_RS00920	NSCAC_0190	lysine-epsilon-oxidase maturase LodB lodB	68.2237	48.8786	51.8576	56.3199	10.416	45.2674	44.4436	43.8828	44.5313	0.696434	62.2462	56.9545	65.6059	61.6022	4.36154	49.6561	59.6981	57.1589	55.5043	5.22146	60.8661	67.572	65.3874	64.6085	3.42013	86.9669	84.5228	96.1046	89.1981	6.10478	43.9011	50.1483	58.3358	50.795	7.23904	49.6231	54.5953	42.2922	48.8369	6.1891	43.6438	43.3986	44.4717	43.838	0.562324	71.6641	52.7336
NSCAC_RS00925	NSCAC_0191	CTQ-dependent lysine 6-oxidase LodA lodA	52.4322	37.1721	43.5746	44.393	7.66289	40.6955	38.8601	46.2257	41.9271	3.83413	52.445	51.465	30.7123	44.8741	12.2743	58.489	65.9904	65.4525	63.3106	4.18428	44.9441	46.6101	47.8154	46.4565	1.44182	106.279	99.5757	66.5602	90.805	21.2624	52.8315	54.7544	53.9352	53.8403	0.96494	70.1317	69.3755	64.4046	67.9706	3.11134	63.8793	65.0977	62.4274	63.8015	1.33683	113.949	97.2467
NSCAC_RS00935	NSCAC_0194	ROK family protein	68.3626	53.1718	59.0325	60.189	7.66116	76.3017	66.4929	70.7851	71.1932	4.91715	75.1451	68.3622	63.7377	69.0817	5.73762	70.5185	72.9762	72.9717	72.1555	1.41764	60.8911	57.0525	62.5142	60.1526	2.80474	84.9944	83.2168	76.8298	81.6803	4.29365	45.7894	48.8839	57.3728	50.682	5.99739	48.4425	53.1634	44.7716	48.7925	4.20682	43.3153	46.7984	39.1409	43.0848	3.83395	60.043	42.0681
NSCAC_RS00940	NSCAC_0195	phosphomethylpyrimidine synthase ThiC thiC	130.616	79.92	88.8227	99.7862	27.0678	107.153	90.1816	90.215	95.8498	9.78874	117.152	97.203	105.757	106.704	10.0084	122.153	120.424	123.569	122.049	1.57519	76.631	83.3106	88.8121	82.9179	6.10002	115.349	115.621	131.339	120.77	9.15434	68.6301	69.7992	70.1435	69.5242	0.793283	107.752	99.8864	112.778	106.805	6.49756	64.873	63.1537	59.0874	62.3714	2.9711	104.528	106.891
NSCAC_RS00945	NSCAC_0196	phosphoribosylamine--glycine ligase purD	78.7605	60.0039	65.0716	67.9453	9.70288	96.6196	84.4145	93.4982	91.5107	6.34063	80.1011	71.5948	70.3102	74.002	5.32087	76.1208	78.1673	80.0824	78.1235	1.98116	72.4083	70.5526	71.5449	71.5019	0.928585	96.0125	94.4547	84.4956	91.6543	6.24835	51.6778	56.5799	61.6772	56.645	4.99999	81.2996	84.1894	70.0002	78.4964	7.49845	61.0275	62.0098	52.227	58.4215	5.38694	90.5708	66.8559
NSCAC_RS00950	NSCAC_0197	phosphoribulokinase	200.032	156.531	178.492	178.352	21.751	237.256	220.848	254.48	237.528	16.8175	181.323	167.373	118.681	155.792	32.8874	191.444	211.059	207.221	203.241	10.3956	145.638	137.797	151.308	144.914	6.78451	213.194	202.954	161.127	192.425	27.5843	113.784	114.767	122.616	117.056	4.84053	238.29	232.802	233.264	234.786	3.04363	156.107	153.887	140.531	150.175	8.42527	259.337	258.577
NSCAC_RS00955	NSCAC_0198	L-threonylcarbamoyladenylate synthase	163.835	130.94	145.122	146.632	16.4993	128.576	125.217	138.153	130.649	6.71257	141.307	137.858	101.541	126.902	22.0308	120.365	126.157	120.845	122.455	3.21432	127.718	127.074	142	132.264	8.43771	133.777	133.283	106.328	124.463	15.707	83.3692	89.1581	112.072	94.8663	15.1788	133.491	153.498	118.096	135.028	17.7507	101.793	96.2384	93.2324	97.0878	4.34286	146.215	107.929
NSCAC_RS00960	NSCAC_0199	oxygen-dependent coproporphyrinogen oxidase hemF	114.865	99.0725	105.751	106.563	7.92763	119.822	110.799	136.56	122.394	13.0719	88.9559	94.7753	64.4222	82.7178	16.1094	74.0787	89.7123	88.4359	84.0757	8.68109	77.7565	77.4909	85.1734	80.1403	4.36082	102.373	96.9552	62.8756	87.4013	21.4119	64.4383	72.9063	73.2592	70.2012	4.994	90.4939	91.1795	81.1684	87.6139	5.59251	59.9785	61.4608	58.0354	59.8249	1.71786	100.466	83.6242
NSCAC_RS00965	NSCAC_0200	tRNA (uridine(34)/cytosine(34)/5-carboxymethylaminomethyluridine(34)-2'-O)-methyltransferase TrmL trmL	85.9121	95.9992	101.957	94.6228	8.11049	72.1362	65.9363	72.9119	70.3281	3.82317	83.4653	90.9106	64.0244	79.4667	13.8819	65.0775	58.1733	62.6946	61.9818	3.50683	87.6949	86.9257	95.8845	90.1684	4.96521	64.0993	61.2783	50.7468	58.7081	7.03753	55.6014	56.7652	59.5027	57.2898	2.00287	61.9752	64.7405	39.3372	55.3509	13.9371	63.7078	65.8795	54.487	61.3581	6.04885	57.4294	35.6612
NSCAC_RS00970	NSCAC_0201	dihydroorotate dehydrogenase	75.8467	75.1197	85.4687	78.8117	5.77657	89.2763	75.8181	79.5488	81.5477	6.94821	84.8088	85.7801	67.2004	79.2631	10.4579	74.3394	77.2023	80.9145	77.4854	3.29667	75.1569	83.8215	96.3745	85.1176	10.668	76.5528	71.6793	56.3388	68.1903	10.549	56.9178	58.2665	66.6037	60.596	5.24635	63.1819	63.231	50.436	58.9496	7.37304	61.9235	58.8959	58.6792	59.8328	1.81379	65.0827	49.2828
NSCAC_RS00975	NSCAC_0202	methyltransferase domain-containing protein	40.032	75.1861	70.9879	62.0687	19.1994	69.4245	71.7901	63.7846	68.3331	4.11284	58.5131	76.0275	94.0378	76.1928	17.7629	54.0619	52.4547	55.2565	53.9243	1.40597	77.9694	78.9709	74.9573	77.2992	2.08907	57.2108	55.6595	56.1491	56.3398	0.793037	42.8288	49.4001	52.2648	48.1646	4.83784	39.0691	44.8188	26.5364	36.8081	9.34857	37.6822	30.2886	29.6429	32.5379	4.4668	37.5086	26.3788
NSCAC_RS00985	NSCAC_0204	heat-inducible transcriptional repressor HrcA hrcA	65.0195	78.8973	83.2477	75.7215	9.52001	83.9181	77.4811	73.8709	78.4234	5.08942	78.6016	77.5591	90.176	82.1122	7.00285	75.2271	72.0596	76.7058	74.6642	2.37367	80.3245	88.5728	90.4042	86.4338	5.36953	75.1361	72.1329	72.9849	73.418	1.54774	46.6887	54.3628	58.6359	53.2292	6.05376	52.2886	56.7807	41.2318	50.1004	8.00208	52.0609	47.3142	48.4994	49.2915	2.4705	56.5622	34.9814
NSCAC_RS00990	NSCAC_0205	nucleotide exchange factor GrpE grpE	116.511	148.072	146.899	137.161	17.8926	129.87	127.312	134.162	130.448	3.46155	103.348	105.517	95.3443	101.403	5.35812	92.3514	93.8941	90.6235	92.2897	1.63616	84.0571	81.3105	89.7662	85.0446	4.3135	97.2399	90.5756	85.1704	90.9953	6.0457	69.354	74.0646	71.6087	71.6758	2.35599	141.076	121.117	117.741	126.645	12.6109	108.925	113.052	103.589	108.522	4.74445	159.001	143.75
NSCAC_RS00995	NSCAC_0206	molecular chaperone DnaK dnaK	189.327	154.45	173.35	172.376	17.4588	244.826	201.119	211.128	219.024	22.8987	282.194	249.298	257.516	263.003	17.1209	335.501	340.098	343.333	339.644	3.93581	247.53	240.99	246.292	244.937	3.4743	309.881	310.865	316.112	312.286	3.34947	301.366	301.36	302.401	301.709	0.599087	280.828	280.193	296.007	285.676	8.95238	294.08	289.019	254.678	279.259	21.4376	392.993	380.546
NSCAC_RS01000	NSCAC_0207	molecular chaperone DnaJ dnaJ	190.181	146.301	160.196	165.559	22.4264	158.166	140.651	157.216	152.011	9.84996	194.598	181.846	160.791	179.079	17.0726	152.281	173.998	175.512	167.264	12.9977	152.002	154.885	163.409	156.765	5.93148	178.751	178.939	164.024	173.905	8.55767	124.518	135.898	141.188	133.868	8.51828	132.826	137.419	117.881	129.375	10.2161	134.37	123.149	113.586	123.702	10.4032	160.212	132.844
NSCAC_RS01005	NSCAC_0208	4-hydroxy-tetrahydrodipicolinate reductase dapB	103.626	85.5176	99.0427	96.0621	9.41488	63.6651	63.1941	71.6046	66.1546	4.7257	84.5067	78.864	106.661	90.0107	14.6934	57.7474	71.2022	72.2245	67.058	8.07943	61.3457	66.5015	67.2226	65.0233	3.20522	77.5714	76.1758	84.5494	79.4322	4.48625	37.4008	47.7705	55.4832	46.8848	9.07364	41.1791	50.9861	32.7402	41.6352	9.1315	37.1521	37.7198	33.8713	36.2478	2.07755	51.0255	31.9712
NSCAC_RS01010	NSCAC_0209	transketolase tkt	196.403	133.854	148.781	159.679	32.6675	285.34	215.955	214.51	238.602	40.4833	271.362	211.512	239.169	240.681	29.9536	206.83	206.376	194.819	202.675	6.80751	223.617	209.708	218.369	217.232	7.02388	297.064	298.148	332.347	309.186	20.0647	238.629	218.117	219.225	225.324	11.5362	495.396	492.676	538.239	508.77	25.5566	342.875	335.89	345.053	341.273	4.78693	645.546	649.535
NSCAC_RS01015	NSCAC_0210	type I glyceraldehyde-3-phosphate dehydrogenase gap	285.207	235.136	264.448	261.597	25.1572	517.885	418.362	455.719	463.989	50.2744	337.701	310.927	315.87	321.499	14.2471	334.98	359.961	353.588	349.51	12.9802	266.392	257.17	273.055	265.539	7.97687	440.794	432.996	422.874	432.221	8.98511	294.78	282.59	293.286	290.218	6.64882	727.296	696.961	806.526	743.594	56.5716	421.677	416.71	450.741	429.709	18.3827	955.178	982.715
NSCAC_RS01020	NSCAC_0211	phosphoglycerate kinase	134.323	120.636	128.821	127.927	6.88724	172.003	139.465	146.158	152.542	17.183	168.292	153.63	172.231	164.718	9.80214	150.11	162.767	156.6	156.493	6.32914	161.632	162.984	152.743	159.12	5.56383	222.949	222.341	223.042	222.777	0.380433	114.246	124.932	130.686	123.288	8.34223	226.954	249.734	219.732	232.14	15.6587	133.13	127.506	120.769	127.135	6.1893	282.914	217.371
NSCAC_RS01025	NSCAC_0212	pyruvate kinase pyk	193.673	158.692	183.442	178.602	17.9856	241.169	213.331	223.815	226.105	14.06	218.52	199.852	218.965	212.446	10.9089	183.421	202.193	194.449	193.354	9.43379	182.639	181.896	187.145	183.893	2.84027	249.217	244.086	253.85	249.051	4.88439	116.055	128.671	139.473	128.066	11.7204	182.088	197.56	154.476	178.041	21.825	128.208	122.185	111.63	120.674	8.39149	193.825	118.791
NSCAC_RS01030	NSCAC_0213	class II fructose-bisphosphate aldolase fba	353.017	303.906	358.647	338.523	30.1115	780.356	634.451	689.893	701.567	73.6496	374.69	325.656	252.493	317.613	61.4941	473.497	467.886	470.582	470.655	2.80607	290.774	286.852	309.463	295.696	12.0828	481.879	468.931	359.693	436.834	67.119	280.79	271.741	276.068	276.2	4.52591	738.606	697.342	771.001	735.65	36.9184	410.36	408.984	413.406	410.917	2.26319	819.54	884.605
NSCAC_RS01035	NSCAC_0214	RDD family protein	17.917	40.1674	35.0496	31.0447	11.6533	15.1323	18.6048	22.5895	18.7755	3.73153	37.57	49.288	51.636	46.1647	7.53519	23.1905	21.9499	25.2451	23.4618	1.66428	48.2376	48.2654	48.3169	48.2733	0.0402444	27.606	28.8457	31.8793	29.4437	2.19851	19.9655	23.1949	28.3289	23.8298	4.21772	30.8636	31.4276	16.4555	26.2489	8.48604	19.5844	18.8996	20.0474	19.5104	0.577449	38.4911	21.7301
NSCAC_RS01040	NSCAC_0215	hypothetical protein	264.797	221.952	196.823	227.857	34.3698	122.643	115.939	112.525	117.035	5.14732	198.159	150.922	226.729	191.937	38.2845	148.439	114.029	115.548	126.005	19.4428	180.868	210.603	206.886	199.452	16.2017	84.0656	102.213	124.716	103.665	20.3639	106.808	113.604	136.789	119.067	15.7192	97.3216	88.1183	57.7468	81.0623	20.7095	105.869	118.579	111.87	112.106	6.35836	86.7178	47.8183
NSCAC_RS01045	NSCAC_0218	hypothetical protein	112.659	201.096	167.665	160.474	44.6548	115.842	133.184	95.9357	114.987	18.639	143.002	181.829	361.056	228.629	116.317	182.368	163.743	136.205	160.772	23.2245	254.335	238.124	267.298	253.252	14.6172	118.476	117.718	149.373	128.522	18.0613	134.157	137.893	180.893	150.981	25.9718	87.6475	102.214	55.6707	81.8442	23.8084	86.8678	68.2565	81.5542	78.8928	9.58686	85.6595	48.873
NSCAC_RS01050	NSCAC_0219	UbiH/UbiF/VisC/COQ6 family ubiquinone biosynthesis hydroxylase	125.783	107.47	116.783	116.678	9.15704	108.98	103.353	96.2772	102.87	6.36503	101.023	91.0744	88.2935	93.4638	6.69289	88.3029	91.0734	91.4071	90.2612	1.70404	90.2175	89.2255	96.2369	91.8933	3.79426	90.6051	87.0579	84.7296	87.4642	2.95872	56.2881	63.4873	65.1692	61.6482	4.71753	74.7253	70.8921	63.1022	69.5732	5.92273	72.0402	67.9388	62.5321	67.5037	4.769	63.6996	53.4756
NSCAC_RS01055	NSCAC_0220	2-octaprenyl-6-methoxyphenyl hydroxylase ubiH	151.173	111.704	122.895	128.591	20.3417	98.4088	96.121	103.753	99.4275	3.91646	121.201	116.535	107.263	115	7.09481	99.415	110.709	111.491	107.205	6.75786	98.8777	103.133	115.944	105.985	8.88335	109.155	113.531	99.5821	107.423	7.13393	62.9725	74.6497	87.547	75.0564	12.2923	72.12	69.437	55.8533	65.8034	8.72088	74.4481	65.9665	70.5586	70.3244	4.24563	67.6756	50.916
NSCAC_RS01060	NSCAC_0221	Xaa-Pro aminopeptidase pepP	175.762	163.354	178.191	172.436	7.95827	212.357	197.386	210.472	206.738	8.15396	206.94	202.022	169.804	192.922	20.1712	175.054	187.265	183.343	181.888	6.23396	172.552	167.095	181.12	173.589	7.06988	212.701	209.145	176.849	199.565	19.7528	131.519	142.313	154.281	142.704	11.3861	165.34	173.886	141.177	160.134	16.9641	145.313	129.905	124.184	133.134	10.9282	159.343	116.538
NSCAC_RS01065	NSCAC_0222	TIGR02449 family protein	527.72	816.497	827.819	724.012	170.088	428.715	543.99	542.747	505.151	66.1984	599.378	748.398	372.938	573.571	189.055	857.341	863.042	867.714	862.699	5.19528	882.883	872.907	828.624	861.471	28.8807	695.597	725.396	460.65	627.214	145.016	899.072	887.282	857.027	881.127	21.6876	538.966	599.209	416.416	518.197	93.1496	1009.32	992.403	999.514	1000.41	8.49512	545.256	454.732
NSCAC_RS01070	NSCAC_0223	cell division protein ZapA	133.922	152.371	152.745	146.346	10.7608	83.3865	101.771	109.599	98.2523	13.456	125.412	138.134	124.619	129.388	7.58455	104.789	99.3733	106.609	103.59	3.76365	144.913	155.226	164.278	154.806	9.68902	92.3532	96.3682	90.1744	92.9653	3.14196	87.5979	110.438	115.479	104.505	14.8574	107.024	109.627	72.4007	96.3505	20.7819	111.842	95.9886	84.5359	97.4555	13.7121	96.8154	84.8446
NSCAC_RS01080	NSCAC_0224	shikimate dehydrogenase aroE	101.925	80.9713	93.1548	92.0171	10.5231	87.5987	78.4747	75.9046	80.6593	6.14551	121.911	104.198	121.602	115.904	10.1388	97.4215	87.8657	89.3482	91.5451	5.14274	142.532	143.2	150.119	145.284	4.20071	100.811	94.2112	132.67	109.231	20.5657	59.2021	68.3716	78.9119	68.8286	9.86284	65.367	64.9142	51.2817	60.521	8.00462	56.381	54.1935	48.7363	53.1036	3.93717	54.5923	41.4885
NSCAC_RS01085	NSCAC_0225	porphobilinogen synthase hemB	208.522	140.032	148.961	165.839	37.2338	201.338	172.338	167.517	180.398	18.2945	145.687	123.393	154.295	141.125	15.9482	102.986	104.752	107.083	104.94	2.05505	105.811	107.572	112.885	108.756	3.68273	116.612	118.918	136.129	123.886	10.6651	77.8841	79.932	89.1791	82.3317	6.01776	144.124	142.048	129.541	138.571	7.88869	97.0658	100.486	90.6183	96.0568	5.01081	144.166	129.125
NSCAC_RS01090	NSCAC_0226	glutamine-hydrolyzing carbamoyl-phosphate synthase small subunit carA	173.322	175.791	194.885	181.333	11.8013	273.143	244.349	258.494	258.662	14.3977	185.239	178.143	148.735	170.706	19.3551	208.481	202.158	209.467	206.702	3.96603	159.983	158.319	175.241	164.514	9.32665	198.764	193.277	166.148	186.063	17.4634	152.933	158.252	168.307	159.831	7.80783	211.436	218.307	173.997	201.247	23.8477	156.464	145.669	142.821	148.318	7.19677	190.479	152.133
NSCAC_RS01095	NSCAC_0227	carbamoyl-phosphate synthase large subunit carB	105.73	84.5657	96.125	95.4736	10.5972	132.187	114.81	117.389	121.462	9.37707	114.335	102.829	117.795	111.653	7.83536	111.584	119.394	118.002	116.327	4.16574	102.973	105.398	107.636	105.336	2.33221	126.184	120.078	122.396	122.886	3.08275	78.9831	84.8918	94.5553	86.1434	7.86118	92.3497	97.5835	84.2916	91.4083	6.6958	76.5662	68.7197	67.4609	70.9156	4.93388	83.5167	67.3602
NSCAC_RS01100	NSCAC_0228	transcription elongation factor GreA greA	79.5628	126.132	132.152	112.616	28.7824	83.9748	109.759	134.807	109.514	25.417	78.664	98.0057	39.7351	72.1349	29.6789	102.133	114.563	130.616	115.771	14.2801	87.1494	74.1516	83.8813	81.7274	6.76131	110.918	105.406	50.7568	89.027	33.2574	81.9619	93.771	77.8079	84.5136	8.28182	102.286	92.7719	83.5068	92.8551	9.39007	120.259	120.556	115.207	118.674	3.00593	90.1241	97.844
NSCAC_RS01105	NSCAC_0229	RlmE family RNA methyltransferase	1333.17	1241.46	1257.76	1277.46	48.9279	758.608	773.739	819.867	784.071	31.9096	2195.7	2052.32	1670.75	1972.92	271.33	1271	1342.52	1282.29	1298.61	38.4481	2100.77	2013.41	2260.81	2124.99	125.469	1650.8	1579.11	1467.18	1565.69	92.5431	2445.57	2645.95	2407.08	2499.53	128.252	1479.83	1413.05	1329.37	1407.42	75.3891	1477.54	1381.11	1276.83	1378.49	100.378	1075.17	1045.02
NSCAC_RS01110	NSCAC_0230	ATP-dependent zinc metalloprotease FtsH ftsH	786.219	695.372	763.791	748.461	47.3239	890.134	742.294	795.876	809.435	74.8469	1553.28	1360.53	1324.01	1412.6	123.188	882.558	956.742	887.549	908.95	41.4647	1441.05	1337.86	1430.94	1403.28	56.8821	1388.57	1393.43	1378.97	1386.99	7.35869	2084.26	2128.15	1966.16	2059.52	83.7825	1689.32	1706.06	1809.06	1734.81	64.8413	1631.27	1599.87	1521.9	1584.35	56.3162	1536.77	1477.19
NSCAC_RS01115	NSCAC_0231	dihydropteroate synthase folP	38.8937	45.0079	48.1628	44.0215	4.71262	29.4778	34.676	36.4582	33.5373	3.62682	51.711	53.8011	39.9502	48.4874	7.46694	35.5888	38.9957	37.4006	37.3284	1.70461	55.3641	53.0478	56.2763	54.8961	1.66433	49.8561	47.5222	36.6303	44.6695	7.05931	48.7333	50.4148	54.7611	51.3031	3.11054	71.0144	81.0402	56.5291	69.5279	12.323	48.9359	43.522	43.98	45.4793	3.00228	76.9857	52.4506
NSCAC_RS01120	NSCAC_0232	phosphoglucosamine mutase glmM	128.945	109.309	116.402	118.219	9.94336	122.953	119.71	124.757	122.473	2.55758	107.018	102.871	93.7652	101.218	6.77918	86.3766	94.4139	92.6235	91.138	4.21957	95.8216	88.9693	96.2298	93.6736	4.0791	119.179	112.613	107.77	113.188	5.72625	92.7889	97.0069	95.615	95.137	2.14925	168.589	174.679	168.175	170.481	3.64137	117.485	111.633	105.439	111.519	6.02391	170.205	155.027
NSCAC_RS01125	NSCAC_0233	triose-phosphate isomerase tpiA	184.238	203.613	226.728	204.86	21.2723	410.739	336.101	351.442	366.094	39.4171	255.351	235.087	237.719	242.719	11.0188	261.998	240.694	245.815	249.502	11.1202	204.421	199.556	214.3	206.093	7.51249	294.438	281.987	255.903	277.443	19.6657	139.93	143.56	161.276	148.256	11.421	368.097	376.118	304.545	349.587	39.2124	194.644	196.585	187.182	192.804	4.96389	368.556	284.371
NSCAC_RS01130	NSCAC_0234	preprotein translocase subunit SecG secG	188.145	248.553	263.383	233.36	39.8534	288.206	262.861	255.799	268.955	17.0417	245.359	253.641	223.679	240.893	15.4719	257.286	245.603	243.66	248.849	7.37018	244.513	217.02	229.294	230.276	13.7728	263.892	273.939	251.545	263.125	11.2171	134.751	148.25	161.275	148.092	13.2624	304.809	286.01	215.858	268.892	46.8806	205.813	203.714	199.89	203.139	3.00304	307.146	266.559
NSCAC_RS01140	NSCAC_0235	NADH-quinone oxidoreductase subunit A	839.917	824.75	780.584	815.084	30.8249	662.476	723.038	711.082	698.865	32.0763	553.814	557.503	558.586	556.635	2.50175	481.956	474.513	452.628	469.699	15.2454	442.376	423.252	446.088	437.239	12.254	475.092	456.296	515.596	482.328	30.3049	286.276	285.679	339.039	303.665	30.6365	504.032	542.001	349.748	465.261	101.822	363.16	362.059	306.341	343.854	32.4912	498.226	351.82
NSCAC_RS01145	NSCAC_0236	NuoB/complex I 20 kDa subunit family protein	917.851	490.78	551.294	653.308	231.09	912.608	771.552	741.607	808.589	91.3191	648.35	517.135	689.828	618.438	90.1487	518.546	533.667	563.717	538.643	22.9931	473.247	502.199	508.874	494.773	18.9384	612.876	597.198	765.885	658.653	93.1957	405.431	405.249	494.575	435.085	51.5199	633.872	653.591	611.934	633.132	20.8383	454.587	474.474	436.38	455.147	19.0529	661.066	547.972
NSCAC_RS01150	NSCAC_0237	NADH-quinone oxidoreductase subunit C	240.506	335.171	326.267	300.648	52.2745	383.76	360.007	390.43	378.066	15.991	265.962	302.054	261.922	276.646	22.0962	256.801	272.482	269.373	266.219	8.30281	238.971	227.237	249.97	238.726	11.368	305.362	294.53	260.249	286.714	23.5504	171.701	187.391	209.531	189.541	19.0068	286.716	319.521	233.113	279.783	43.6192	214.366	204.19	185.798	201.451	14.4795	329.991	229.971
NSCAC_RS01155	NSCAC_0238	NADH-quinone oxidoreductase subunit D	245.327	218.006	245.334	236.222	15.7761	400.195	344.466	336.821	360.494	34.5937	264.26	252.365	361.761	292.795	60.0216	254.723	281.004	300.235	278.654	22.8469	262.951	277.621	262.238	267.603	8.68296	329.695	321.174	374.37	341.746	28.5726	179.245	191.259	213.765	194.756	17.5237	273.239	290.977	253.076	272.431	18.963	219.052	204.723	200.887	208.221	9.57441	290.034	223.449
NSCAC_RS01160	NSCAC_0239	NADH-quinone oxidoreductase subunit NuoE nuoE	159.293	170.216	180.548	170.019	10.6293	272.323	224.829	237.498	244.884	24.5934	195.986	171.706	173.193	180.295	13.609	168.428	142.499	153.001	154.643	13.0423	138.266	136.85	164.066	146.394	15.3209	174.615	165.365	141.844	160.608	16.8956	115.479	133.792	139.454	129.575	12.5314	214.535	215.486	153.622	194.548	35.446	140.16	131.161	119.491	130.271	10.363	210.955	139.742
NSCAC_RS01165	NSCAC_0240	NADH-quinone oxidoreductase subunit NuoF nuoF	398.733	336.158	367.417	367.436	31.2878	422.158	392.453	432.521	415.71	20.7976	313.418	296.794	222.847	277.686	48.2141	284.42	311.202	317.877	304.499	17.707	254.885	242.636	282.27	259.93	20.2928	343.219	340.877	276.743	320.28	37.7219	173.679	192.631	215.065	193.792	20.717	312.418	317.272	262.52	297.403	30.3075	235.269	222.889	210.912	223.024	12.1791	302.172	244.136
NSCAC_RS01170	NSCAC_0241	NADH-quinone oxidoreductase subunit NuoG nuoG	281.271	226.966	252.637	253.625	27.1659	395.441	333.802	341.451	356.898	33.5977	217.399	200.805	208.563	208.922	8.30274	241.33	249.454	254.903	248.563	6.83046	197.36	198.831	205.432	200.541	4.29879	259.812	250.17	255.15	255.044	4.82144	139.345	150.734	165.521	151.867	13.1249	223.996	232.747	207.431	221.391	12.8576	177.617	161.188	157.14	165.315	10.8443	226.359	179.583
NSCAC_RS01175	NSCAC_0242	NADH-quinone oxidoreductase subunit NuoH nuoH	353.643	222.991	246.515	274.383	69.6417	319.736	299.398	304.644	307.926	10.5588	224.4	210.104	226.68	220.395	8.98421	197.585	221.13	222.245	213.653	13.9271	190.822	187.293	183.94	187.352	3.44108	257.302	249.821	257.266	254.796	4.30896	135.439	149.587	162.304	149.11	13.4389	211.452	229.694	195.53	212.225	17.0947	163.937	149.74	145.076	152.918	9.82349	216.787	169.347
NSCAC_RS01180	NSCAC_0243	NADH-quinone oxidoreductase subunit NuoI nuoI	178.136	154.042	175.62	169.266	13.2441	265.976	219.208	208.83	231.338	30.4429	171.289	157.535	205.254	178.026	24.5624	172.699	165.412	169.261	169.124	3.64568	174.574	176.672	177.244	176.163	1.40598	189.016	190.617	195.539	191.724	3.39936	142.898	145.482	161.089	149.823	9.84196	205.803	206.983	185.167	199.318	12.2694	189.916	183.724	184.611	186.084	3.34821	202.901	181.343
NSCAC_RS01185	NSCAC_0244	NADH-quinone oxidoreductase subunit J	261.516	384.762	392.504	346.26	73.4931	389.1	407.68	404.666	400.482	9.97131	287.838	340.563	308.293	312.232	26.5821	348.528	320.986	344.793	338.102	14.9403	289.58	308.056	339.131	312.256	25.0412	294.443	294.164	244.936	277.848	28.5026	213.887	227.44	260.496	233.941	23.9749	291.027	291.869	222.428	268.441	39.8512	270.424	260.313	249.184	259.974	10.624	280.275	231.275
NSCAC_RS01190	NSCAC_0245	NADH-quinone oxidoreductase subunit NuoK nuoK	161.576	273.907	292.025	242.503	70.6675	345.838	324.976	314.894	328.57	15.7817	196.702	244.822	211.994	217.839	24.5864	265.671	222.572	224.742	237.661	24.281	225.671	214.126	224.761	221.519	6.41918	234.671	200.525	169.342	201.513	32.6756	196.125	206.818	228.289	210.411	16.3802	353.877	391.12	267.514	337.504	63.409	250.633	217.05	259.198	242.293	22.2769	366.824	286.879
NSCAC_RS01195	NSCAC_0246	NADH-quinone oxidoreductase subunit L nuoL	261.306	265.568	285.898	270.924	13.1417	342.745	321.128	325.329	329.734	11.462	235.161	240.671	257.905	244.579	11.8649	231.62	248.23	252.438	244.096	11.0073	223.524	229.694	229.816	227.678	3.59818	272.877	268.653	275.802	272.444	3.59412	148.787	165.519	174.407	162.905	13.0085	270.721	282.102	241.439	264.754	20.978	190.975	183.169	176.323	183.489	7.33094	259.595	217.971
NSCAC_RS01200	NSCAC_0247	NADH-quinone oxidoreductase subunit M	349.54	292.585	305.199	315.774	29.9143	427.769	370.708	378.966	392.481	30.8379	294.052	280.107	326.548	300.236	23.8297	255.299	262.014	262.868	260.06	4.14534	273.094	270.53	272.586	272.07	1.35756	304.208	307.051	336.24	315.833	17.7298	184.238	204.561	224.619	204.473	20.1905	300.82	307.015	275.26	294.365	16.8329	236.672	215.887	230.178	227.579	10.6337	311.05	262.93
NSCAC_RS01205	NSCAC_0248	NADH-quinone oxidoreductase subunit NuoN nuoN	290.675	195.671	218.756	235.034	49.5498	255.829	214.683	209.001	226.504	25.5543	207.978	187.983	275.634	223.865	45.9343	169.758	165.378	171.675	168.937	3.22777	201.467	211.154	212.279	208.3	5.94443	193.374	191.035	248.449	210.952	32.494	151.773	155.98	177.696	161.816	13.9123	195.9	200.487	177.102	191.163	12.3916	171.68	154.293	163.676	163.216	8.70266	193.521	160.134
NSCAC_RS01210	NSCAC_0249	23S rRNA pseudouridine(1911/1915/1917) synthase RluD rluD	66.6628	59.7318	67.856	64.7502	4.3868	69.5792	65.1316	67.6948	67.4685	2.23242	60.1644	60.0638	54.6085	58.2789	3.17905	54.3446	53.385	52.5014	53.4104	0.92187	57.0676	58.0583	64.7237	59.9499	4.16382	53.9392	53.2359	41.7013	49.6254	6.87154	43.4739	44.1031	51.2583	46.2784	4.32418	48.264	48.8701	37.0839	44.7394	6.6367	48.7679	43.522	44.2707	45.5202	2.83741	46.4539	31.8935
NSCAC_RS01215	NSCAC_0250	thioredoxin domain-containing protein	46.0936	56.7607	57.4209	53.4251	6.35784	56.4884	54.8148	57.0624	56.1219	1.16776	48.8187	51.7069	46.1359	48.8872	2.78617	53.5558	54.8525	54.1978	54.202	0.648356	51.3643	50.8752	54.3957	52.2117	1.90712	57.8451	55.5313	49.6407	54.339	4.23014	41.5291	44.0075	47.9833	44.5066	3.25592	47.3036	44.7703	40.7467	44.2735	3.30658	44.9367	43.4776	42.1791	43.5312	1.37958	43.9936	36.8033
NSCAC_RS01220	NSCAC_0251	carbohydrate kinase family protein	179.696	180.931	179.782	180.136	0.689526	217.02	206.262	207.648	210.31	5.85227	137.974	151.848	134.126	141.316	9.32161	138.084	143.542	144.139	141.922	3.33664	135.205	138.376	138.372	137.318	1.82939	163.555	160.566	155.082	159.734	4.29707	118.534	123.474	128.249	123.419	4.85792	223.856	209.14	213.015	215.337	7.62756	156.285	162.13	152.648	157.021	4.784	241.931	256.071
NSCAC_RS01225	NSCAC_0252	aminomethyl-transferring glycine dehydrogenase subunit GcvPB gcvPB	145.915	108.142	121.627	125.228	19.1422	194.828	155.456	154.212	168.165	23.0985	123.128	105.107	118.281	115.505	9.32553	110.825	113.964	111.777	112.189	1.60937	91.5202	92.3677	91.296	91.728	0.56522	132.191	134.768	155.685	140.881	12.8849	85.9556	85.2465	90.9024	87.3682	3.08119	165.142	164.317	173.121	167.526	4.86225	101.579	101.235	94.1433	98.9858	4.19718	210.443	198.696
NSCAC_RS01230	NSCAC_0253	4,5-DOPA dioxygenase extradiol ygiD	103.31	89.6435	96.5093	96.4877	6.83339	83.6156	75.8874	82.8604	80.7878	4.26066	78.6147	71.0177	59.3096	69.6474	9.72522	66.5844	63.6032	66.0397	65.4091	1.58747	63.2567	62.1351	70.6193	65.337	4.60878	58.0331	61.838	55.4527	58.4413	3.21219	44.7518	48.4281	52.0515	48.4105	3.6499	62.4835	59.8685	40.7009	54.351	11.8934	49.4886	48.8525	43.4045	47.2485	3.34416	58.6579	40.7666
NSCAC_RS01235	NSCAC_0254	DMT family transporter	21.9904	18.0019	22.593	20.8618	2.49499	20.2971	20.9134	24.2113	21.8073	2.10467	18.1612	17.155	14.5906	16.6356	1.84112	16.204	15.3722	18.7908	16.789	1.78281	12.2924	13.1537	17.2259	14.224	2.63513	18.6315	17.5887	13.0541	16.4248	2.96526	9.60336	10.8641	11.8312	10.7662	1.11716	16.5074	17.0324	12.9064	15.4821	2.24597	11.5231	10.896	9.36104	10.5934	1.11234	19.2416	14.4912
NSCAC_RS01240	NSCAC_0255	exopolysaccharide biosynthesis protein	43.8033	59.04	57.9615	53.6016	8.50269	32.9376	33.6281	32.9683	33.178	0.390096	48.0153	45.6531	48.9058	47.5247	1.68093	38.368	35.9943	35.2292	36.5305	1.63663	46.6843	44.3418	50.7539	47.26	3.2446	37.9677	37.5381	37.4396	37.6485	0.280785	25.1637	29.7367	35.2347	30.045	5.04259	28.0721	29.7587	21.0579	26.2962	4.61425	25.621	24.8751	24.2797	24.9253	0.672029	27.5164	14.5506
NSCAC_RS01245	NSCAC_0256	acyltransferase family protein	53.9272	63.2013	67.6416	61.59	6.99775	75.9651	69.7779	72.0787	72.6072	3.12727	63.8698	62.7834	68.0038	64.8857	2.75448	55.4079	56.1112	56.1694	55.8962	0.423846	57.3975	57.3766	58.8059	57.86	0.819255	67.2441	68.9886	68.3584	68.197	0.883383	37.9162	39.6049	42.2089	39.91	2.16252	62.9804	63.7133	54.5086	60.4008	5.11591	47.3796	46.17	46.4226	46.6574	0.638058	72.0574	63.7802
NSCAC_RS01250	NSCAC_0257	PH domain-containing protein	1574.72	1303.05	1223.6	1367.12	184.118	904.45	1035.14	969.96	969.851	65.3457	826.984	818.574	716.418	787.325	61.5516	892.984	832.976	836.411	854.124	33.6976	687.034	739.067	717.35	714.484	26.1343	636.625	635.044	642.917	638.195	4.16466	551.769	550.58	569.704	557.351	10.7145	642.998	563.332	605.606	603.979	39.858	688.761	669.445	668.049	675.418	11.5763	601.776	671.548
NSCAC_RS01255	NSCAC_0258	excinuclease ABC subunit UvrA uvrA	39.822	38.5682	42.1002	40.1635	1.79059	36.0516	34.5376	36.0475	35.5456	0.872928	32.1242	34.7493	35.5824	34.152	1.80485	36.8207	41.5914	43.1481	40.5201	3.29696	31.5023	33.1209	33.6912	32.7714	1.13551	37.4402	37.2346	33.8038	36.1595	2.04268	18.8922	22.9691	25.4604	22.4405	3.31584	19.3162	19.7566	16.5034	18.5254	1.76488	21.499	19.0876	19.2815	19.956	1.33975	20.8583	17.0364
NSCAC_RS01260	NSCAC_0259	COG4315 family predicted lipoprotein	1071.47	1042.02	1098.98	1070.82	28.4855	1267.84	1202.85	1165.42	1212.04	51.8256	961.056	932.094	897.61	930.253	31.7631	1544.59	1308.68	1342.25	1398.51	127.622	755.476	752.741	838.7	782.305	48.8579	900.292	894.255	869.582	888.043	16.2702	500.082	496.775	515.049	503.969	9.73731	257.628	249.532	232.187	246.449	12.9978	406.9	377.586	386.398	390.295	15.0404	130.559	139.781
NSCAC_RS01265	NSCAC_0260	DUF302 domain-containing protein	30.5711	77.2451	73.2248	60.347	25.8649	45.8442	50.7461	49.6908	48.7603	2.57997	75.5901	107.585	114.417	99.1971	20.7277	148.902	127.872	119.043	131.939	15.3393	127.887	151.518	136.422	138.609	11.9663	92.4044	88.3349	79.5984	86.7792	6.54318	84.2497	88.3217	94.4335	89.0016	5.12581	37.3953	39.8872	19.7695	32.3507	10.9666	46.2752	41.7489	43.5054	43.8432	2.28193	29.2373	29.9809
NSCAC_RS01270	NSCAC_0261	COG4315 family predicted lipoprotein	606.07	995.281	920.515	840.622	206.539	333.796	321.233	309.861	321.63	11.9725	3325.28	3713.77	3636.85	3558.63	205.717	5607	4818.71	4902.11	5109.27	433.055	5430.61	5735.08	6217.79	5794.49	396.943	4839	4790.55	5013.49	4881.02	117.258	3989.36	4220.34	4040.67	4083.46	121.291	570.618	582.291	460.152	537.687	67.4004	562.005	446.875	445.524	484.801	66.8641	176.347	156.468
NSCAC_RS01275	NSCAC_0262	site-specific DNA-methyltransferase	45.9399	46.4496	46.5033	46.2976	0.310943	34.9473	37.627	36.5976	36.3906	1.35181	45.0011	43.4609	36.0582	41.5067	4.78102	36.4623	35.6208	39.3092	37.1307	1.93295	47.1245	43.6473	46.2236	45.6651	1.80463	39.1982	37.3527	33.3968	36.6492	2.96395	23.1872	26.7006	29.6832	26.5237	3.2516	29.0234	28.8065	22.1809	26.6703	3.88943	25.5736	26.2192	25.209	25.6672	0.511585	30.6367	23.0042
NSCAC_RS01280	NSCAC_0263	carboxymuconolactone decarboxylase family protein	39.0537	42.0617	41.0544	40.7233	1.53108	42.9021	43.7018	45.139	43.9143	1.13346	51.5289	49.4888	24.2685	41.7621	15.1842	41.4568	37.3213	37.6447	38.8076	2.29994	40.2087	37.5039	43.6192	40.4439	3.06444	39.9271	40.3681	23.231	34.5087	9.76929	34.1242	34.3084	41.307	36.5799	4.09482	62.6062	53.9637	53.0587	56.5428	5.27046	46.9963	47.4416	46.6238	47.0206	0.409443	63.596	56.8379
NSCAC_RS01285	NSCAC_0264	hypothetical protein	393.944	327.056	341.704	354.234	35.1604	664.071	547.854	584.831	598.919	59.3754	426.035	377.808	357.649	387.164	35.14	410.041	416.091	425.154	417.095	7.60682	367.469	358.367	363.218	363.018	4.55429	441.387	432.827	420.979	431.731	10.2481	339.371	330.426	338.987	336.261	5.05695	527.123	485.555	547.042	519.907	31.3723	450.122	452.089	446.054	449.422	3.078	551.94	581.863
NSCAC_RS01290	NSCAC_0265	cupin domain-containing protein	996.172	920.377	860.198	925.582	68.1363	536.702	581.579	668.637	595.639	67.0821	722.599	654.38	311.265	562.748	220.445	712.734	638.536	631.114	660.795	45.1333	596.299	500.798	625.392	574.163	65.18	566.868	562.683	353.225	494.259	122.157	488.029	525.046	455.89	489.655	34.6067	651.467	541.286	485.86	559.538	84.2985	634.638	668.663	590.457	631.253	39.213	515.767	534.787
NSCAC_RS01295	NSCAC_0266	dihydroorotate dehydrogenase electron transfer subunit	63.141	34.4483	41.4571	46.3488	14.9588	66.4695	53.1821	51.2546	56.9687	8.28411	42.0894	34.8533	40.0722	39.0049	3.73425	39.8303	44.0812	42.4359	42.1158	2.14343	40.3606	43.3379	41.3268	41.6751	1.51891	48.4959	48.4229	53.2783	50.0657	2.78247	24.9834	27.23	34.1702	28.7945	4.78904	41.5947	41.6804	37.6157	40.2969	2.32236	30.2738	30.8406	27.4817	29.532	1.79809	46.6847	35.7531
NSCAC_RS01300	NSCAC_0267	amidohydrolase family protein	53.5581	46.0282	51.9411	50.5092	3.96395	50.7112	49.8951	52.0996	50.9019	1.11455	41.8637	39.5018	29.7272	37.0309	6.43447	43.5758	41.3608	44.9942	43.3103	1.83122	42.1315	40.2147	43.9895	42.1119	1.8875	44.1299	43.2215	28.1068	38.4861	9.00019	26.0006	27.3399	31.976	28.4388	3.13562	35.0268	36.4552	29.844	33.7753	3.47873	29.9925	28.2407	27.9309	28.7214	1.11169	42.2829	30.5541
NSCAC_RS01305	NSCAC_0268	aspartate carbamoyltransferase catalytic subunit	72.3186	61.5551	68.1048	67.3262	5.42379	60.7494	58.8226	58.4121	59.328	1.24793	47.0147	49.1691	44.3406	46.8415	2.41892	41.5133	39.1107	41.0038	40.5426	1.26596	36.7681	36.0566	42.7256	38.5167	3.66229	40.535	40.2189	28.0753	36.2764	7.10414	23.5275	27.5146	28.8321	26.6247	2.76198	34.0267	34.828	23.6242	30.8263	6.25004	26.6977	21.9437	23.2307	23.9574	2.45887	27.462	16.8125
NSCAC_RS01310	NSCAC_0269	Holliday junction resolvase RuvX ruvX	221.971	118.029	130.075	156.692	56.8534	93.6752	99.0592	105.334	99.3562	5.83504	126.467	111.161	71.6268	103.085	28.2979	85.7431	100.056	100.971	95.5901	8.53999	103.884	89.653	106.996	100.178	9.2466	100.238	103.712	68.4115	90.7871	19.4555	78.5133	92.3353	90.758	87.2022	7.56601	82.8132	77.7492	54.3414	71.6346	15.1889	96.2707	93.7233	79.7452	89.913	8.89728	71.8692	53.297
NSCAC_RS01315	NSCAC_0270	YqgE/AlgH family protein	107.833	128.27	119.49	118.531	10.2524	106.819	116.071	124.46	115.784	8.82382	95.6679	102.349	81.4605	93.1592	10.668	97.2288	109.785	113.878	106.964	8.67566	74.6402	77.4457	91.0059	81.0306	8.75198	110.607	101.02	78.0664	96.5643	16.7215	62.8533	68.8637	72.8458	68.1876	5.03046	62.6754	71.3669	42.6907	58.911	14.7041	57.8326	49.0131	53.4695	53.4384	4.40985	46.2621	29.9555
NSCAC_RS01320	NSCAC_0271	energy transducer TonB	97.9055	158.408	145.569	133.961	31.878	71.8891	73.7262	76.938	74.1844	2.55544	139.467	168.754	191.079	166.433	25.8844	84.7937	92.0074	90.5213	89.1075	3.80902	146.208	148.367	146.838	147.138	1.11022	91.4315	96.0585	101.483	96.3245	5.03125	101.203	125.823	131.392	119.473	16.065	56.1225	59.8035	43.5331	53.1531	8.53199	81.2906	79.4191	70.681	77.1302	5.66303	47.0703	32.6619
NSCAC_RS01325	NSCAC_0272	autotransporter assembly complex protein TamA	56.5251	51.5206	53.4315	53.8257	2.52542	36.0777	34.0709	39.7202	36.6229	2.86384	57.8833	57.2173	40.2364	51.779	10.0017	32.0498	35.7368	36.0215	34.6027	2.21545	46.1134	43.9772	50.2327	46.7745	3.17971	43.4437	42.6953	32.258	39.4657	6.25323	38.0662	47.2864	44.6266	43.3264	4.7456	35.9465	36.2546	28.4807	33.5606	4.40204	35.0432	33.0882	28.6441	32.2585	3.27923	30.3571	24.4448
NSCAC_RS01330	NSCAC_0273	translocation/assembly module TamB domain-containing protein	45.1968	38.0674	41.1136	41.4593	3.57722	27.0807	26.831	30.5587	28.1568	2.08387	33.924	33.8683	25.852	31.2148	4.64438	26.0242	28.2134	28.6279	27.6218	1.39901	30.7687	29.866	32.305	30.9799	1.23316	30.2164	30.4408	22.0658	27.5743	4.77184	19.9977	23.6558	25.3157	22.9898	2.72084	24.4228	24.43	19.6228	22.8252	2.77336	23.2971	20.3665	19.8566	21.1734	1.85674	21.2695	14.6825
NSCAC_RS01335	NSCAC_0274	glycine--tRNA ligase subunit alpha glyQ	115.553	95.3713	105.953	105.626	10.0947	107.268	93.2193	105.53	102.006	7.65858	107.5	109.562	75.7273	97.5965	18.9673	86.4386	91.2762	90.1813	89.2987	2.5367	98.8555	94.4003	102.092	98.4494	3.86208	113.127	109.82	88.2348	103.727	13.5185	66.1318	72.445	78.7294	72.4354	6.29877	97.3618	100.863	76.8694	91.6979	12.9606	79.1554	76.3793	70.8149	75.4498	4.24722	100.803	77.3476
NSCAC_RS01340	NSCAC_0275	glycine--tRNA ligase subunit beta glyS	72.9743	64.8359	69.4861	69.0988	4.08296	73.8012	61.7879	58.3779	64.6557	8.10169	67.5283	62.1151	87.5646	72.4027	13.4067	60.4733	58.6393	60.3739	59.8288	1.03136	65.2912	65.9396	66.6769	65.9692	0.693351	64.0614	64.6805	79.17	69.304	8.54984	37.2214	43.7647	49.6513	43.5458	6.21781	55.2162	58.0429	47.7851	53.6814	5.29836	47.0445	43.3293	40.1743	43.516	3.43894	52.475	37.7618
NSCAC_RS01345	NSCAC_0276	D-glycero-beta-D-manno-heptose 1,7-bisphosphate 7-phosphatase gmhB	206.971	118.666	126.367	150.668	48.9115	93.4119	93.2303	99.058	95.2334	3.31344	99.7132	85.1584	63.7161	82.8626	18.1081	74.0798	84.3458	83.036	80.4872	5.58748	62.4441	67.3293	81.6964	70.4899	10.0077	68.9611	66.9263	50.0868	61.9914	10.3598	37.729	43.4455	54.2315	45.1354	8.38004	63.0563	60.8103	47.8525	57.2397	8.20673	47.9101	46.3911	44.0499	46.117	1.94465	63.1085	52.2707
NSCAC_RS01350	NSCAC_0277	lysophospholipid acyltransferase family protein	201.88	159.208	172.562	177.883	21.8279	133.371	135.747	144.112	137.743	5.64182	116.369	116.538	86.8373	106.581	17.0991	97.2026	115.838	112.665	108.568	9.97006	87.2941	85.3554	88.8251	87.1582	1.73887	101.895	96.5513	74.807	91.0844	14.3476	60.1396	65.6604	70.0403	65.2801	4.96128	94.8204	90.3096	82.6054	89.2451	6.17665	75.1846	70.7855	69.3028	71.7576	3.05903	89.0358	84.1471
NSCAC_RS01355	NSCAC_0278	thioredoxin TrxA trxA	3891.72	3515.09	3409.69	3605.5	253.412	3646.11	3801.27	3044.02	3497.13	400.007	2892.3	2591.78	4281.83	3255.3	901.604	5007.28	4237.56	4292.4	4512.41	429.447	2019.9	2252.15	2349.12	2207.06	169.175	2651.48	2545.04	3194.99	2797.17	348.612	1603.38	1593.07	1736.77	1644.4	80.1533	2783.57	2762.5	2316.57	2620.88	263.752	1781.79	1815.74	1723.84	1773.79	46.467	2463.7	2718.54
NSCAC_RS01360	NSCAC_0279	hypothetical protein	72.0015	86.4442	92.451	83.6322	10.5107	71.4578	68.6294	69.3454	69.8109	1.47051	79.1211	81.355	89.7093	83.3951	5.58113	76.8426	71.8432	75.735	74.8069	2.62575	99.6143	98.3318	106.536	101.494	4.41304	77.7427	77.9197	68.7948	74.8191	5.21791	64.9501	74.4313	80.5642	73.3152	7.86664	38.3056	37.7196	30.5247	35.5166	4.33305	57.6885	54.8752	52.4595	55.0077	2.61702	30.8203	23.9244
NSCAC_RS01365	NSCAC_0281	LysR family transcriptional regulator	36.0853	26.6474	28.4543	30.3956	5.00949	23.6556	22.5094	26.1494	24.1048	1.86112	27.4417	23.1989	19.684	23.4415	3.88455	17.9597	17.8159	18.6608	18.1455	0.452041	21.6319	21.3257	25.7099	22.8892	2.4476	19.8795	20.5689	15.1728	18.5404	2.93673	19.3484	20.7148	22.807	20.9567	1.74198	22.7967	22.822	17.4523	21.0237	3.09292	23.5201	20.6676	18.6701	20.9526	2.43757	27.5182	21.5821
NSCAC_RS01370	NSCAC_0282	DNA mismatch repair endonuclease MutL mutL	34.9497	33.1227	35.0677	34.38	1.09052	30.7145	30.8958	30.9429	30.8511	0.120599	28.5642	28.6498	33.5413	30.2518	2.84912	23.9001	23.4736	24.6352	24.0029	0.587589	25.9156	25.9875	28.3612	26.7547	1.39167	22.834	21.5952	21.5817	22.0036	0.719131	13.1125	16.5193	18.9537	16.1952	2.93407	15.3321	16.3184	12.0976	14.5827	2.20792	14.3898	13.265	13.3223	13.659	0.633518	14.0658	8.99041
NSCAC_RS01375	NSCAC_0283	hypothetical protein	96.721	81.981	85.6712	88.1244	7.67009	63.6239	61.18	63.1992	62.6677	1.30577	59.9626	61.0743	69.3917	63.4762	5.15302	59.4191	56.0545	56.3554	57.2764	1.86179	54.1025	58.3208	61.2702	57.8978	3.60252	47.9905	45.3511	44.4703	45.9373	1.8319	36.6	40.9171	46.3262	41.2811	4.87326	47.8912	47.6819	35.2348	43.6027	7.24748	47.1573	44.9549	45.2582	45.7901	1.19368	45.5706	39.9442
NSCAC_RS01380	NSCAC_0284	type I restriction endonuclease subunit R, EcoR124 family	66.6481	105.493	103.42	91.8539	21.8534	47.4325	59.5851	61.6592	56.2256	7.68537	100.41	112.674	133.816	115.634	16.8983	96.9978	86.2004	80.3126	87.8369	8.46216	133.301	135.952	137.261	135.505	2.01754	91.0385	90.9013	95.2777	92.4058	2.48808	69.152	71.2115	84.2735	74.879	8.20076	51.6505	54.3308	29.392	45.1244	13.6904	58.9109	61.2471	52.6638	57.6073	4.43765	43.9712	26.4634
NSCAC_RS01390	NSCAC_0286	restriction endonuclease subunit S	55.5112	61.5371	76.0851	64.3778	10.577	64.5296	70.2524	77.5744	70.7855	6.5387	104.962	103.567	140.83	116.453	21.1223	114.706	146.301	148.375	136.461	18.8684	127.13	118.42	125.979	123.843	4.73144	120.777	116.914	115.583	117.758	2.69799	47.3364	62.5538	67.0131	58.9678	10.3169	33.7722	37.6896	26.4409	32.6342	5.71003	70.8214	64.9092	71.2316	68.9874	3.53777	27.9458	29.8384
NSCAC_RS01400	NSCAC_0287	type I restriction-modification system subunit M N-terminal domain-containing protein	89.4093	61.2598	58.6937	69.7876	17.0412	32.1764	24.2871	32.9449	29.8028	4.79218	66.8293	55.4372	42.169	54.8119	12.342	40.8357	37.2902	40.101	39.409	1.87133	56.3327	55.9748	63.8797	58.7291	4.46417	43.069	39.5861	30.0266	37.5606	6.75304	30.9174	36.6424	44.2457	37.2685	6.68614	28.6723	34.135	21.9669	28.2581	6.09461	32.1355	26.1232	25.8722	28.0436	3.54588	26.8654	18.2956
NSCAC_RS01405	NSCAC_0288	WD40/YVTN/BNR-like repeat-containing protein	28.8745	16.9794	19.7506	21.8681	6.22383	26.7501	20.4429	19.9701	22.3877	3.78537	24.8734	22.8014	26.415	24.6966	1.8133	26.1639	28.8603	29.0427	28.0223	1.61198	22.8689	22.8518	24.5522	23.4243	0.976847	43.0718	41.1876	43.5805	42.6133	1.26061	25.8134	26.8032	26.4817	26.3661	0.504962	57.9241	57.1569	57.242	57.441	0.420531	33.5538	30.9304	30.1951	31.5598	1.76559	89.3033	82.266
NSCAC_RS01410	NSCAC_0289	hypothetical protein	15.1841	14.5326	15.5123	15.0763	0.498678	15.2328	14.6128	15.8772	15.2409	0.632227	18.734	19.0557	13.2227	17.0041	3.27876	19.7995	20.6354	21.3904	20.6084	0.795759	19.6202	19.2135	22.3452	20.393	1.70287	32.3396	31.5995	20.0133	27.9841	6.91282	24.9614	28.5652	28.3585	27.295	2.02362	57.1202	54.0686	50.5921	53.927	3.26639	32.8438	31.5997	31.7191	32.0542	0.686426	89.2446	78.1999
NSCAC_RS01415	NSCAC_0290	N-acetylmuramoyl-L-alanine amidase	18.893	15.9844	16.4643	17.1139	1.55934	15.17	14.7371	13.5851	14.4974	0.819161	12.2552	11.4303	14.2126	12.6327	1.42907	14.7955	14.3667	15.3775	14.8466	0.50733	10.933	11.9934	12.8615	11.9293	0.965846	16.0573	17.3061	15.6011	16.3215	0.882643	6.77429	7.22628	9.36387	7.78815	1.3832	12.2428	12.7365	8.90784	11.2957	2.08262	8.39784	8.0542	9.164	8.53868	0.568149	15.5822	9.3109
NSCAC_RS01420	NSCAC_0291	tRNA (adenosine(37)-N6)-threonylcarbamoyltransferase complex ATPase subunit type 1 TsaE tsaE	50.1193	53.5308	63.5139	55.7213	6.96079	28.2269	32.7011	37.4463	32.7914	4.61036	48.9704	49.1987	48.9632	49.0441	0.133958	32.7442	43.2724	42.409	39.4752	5.84517	53.2579	44.5925	55.5678	51.1394	5.78622	38.8557	41.818	37.1612	39.2783	2.35696	28.8092	31.2946	36.7819	32.2952	4.07944	33.5205	34.6349	20.0571	29.4042	8.11396	34.7965	40.3046	28.3295	34.4769	5.99391	39.5462	27.3873
NSCAC_RS01425	NSCAC_0292	NAD(P)H-hydrate dehydratase	53.7963	37.7064	44.4567	45.3198	8.07963	48.9628	47.1843	50.5086	48.8853	1.6635	52.2092	48.948	38.4163	46.5245	7.20875	44.2347	49.4331	53.9475	49.2051	4.86043	50.7061	50.7715	52.9872	51.4883	1.29852	55.0617	55.0061	48.017	52.695	4.05129	33.9712	38.1907	41.6585	37.9401	3.84978	41.3936	41.5213	37.0068	39.9739	2.57036	36.3967	35.7513	36.3968	36.1816	0.372671	46.8302	39.7483
NSCAC_RS01430	NSCAC_0293	sulfurtransferase	426.987	238.159	280.855	315.334	99.0228	661.843	513.759	531.872	569.158	80.7768	338.503	283.605	247.986	290.031	45.5991	303.479	317.733	325.568	315.593	11.1987	260.978	257.672	274.013	264.221	8.63973	359.583	359.006	303.687	340.759	32.1065	276.824	282.334	286.092	281.75	4.66146	399.069	394.393	420.965	404.809	14.1853	292.948	284.569	300.045	292.521	7.74689	447.704	445.055
NSCAC_RS01435	NSCAC_0294	oligoribonuclease orn	98.3551	73.1475	77.0242	82.8423	13.5736	72.4935	73.8687	73.9289	73.4304	0.811895	71.5932	65.9773	77.4308	71.6671	5.7271	49.1304	52.7108	52.1806	51.3406	1.93234	57.291	56.324	61.3888	58.3346	2.68887	53.0846	52.2864	48.9847	51.4519	2.17359	36.9009	42.1762	46.8792	41.9854	4.99189	56.1828	58.9131	51.2921	55.4627	3.86117	45.463	44.4153	43.7926	44.557	0.844112	59.8063	47.0257
NSCAC_RS01440	NSCAC_0295	M48 family metallopeptidase	580.499	534.186	561.912	558.866	23.3067	713.634	619.214	734.186	689.012	61.3135	632.054	627.073	376.93	545.353	145.879	650.513	679.013	680.272	669.933	16.8295	516.183	458.875	505.64	493.566	30.5024	752.025	742.268	526.549	673.614	127.455	474.787	500.25	493.056	489.364	13.1272	494.345	485.171	448.492	476.003	24.2625	441.895	411.869	410.667	421.477	17.6931	478.725	437.215
NSCAC_RS01445	NSCAC_0296	bifunctional DNA-binding transcriptional regulator/O6-methylguanine-DNA methyltransferase Ada ada	13.9799	10.1917	11.0334	11.735	1.98915	8.49063	6.90021	8.26773	7.88619	0.861126	11.6844	13.0787	13.2308	12.6646	0.852261	7.87953	8.75425	9.831	8.82159	0.977477	11.9014	13.198	14.3622	13.1538	1.231	8.91771	8.72299	8.21773	8.61948	0.361284	7.28282	8.93282	10.7446	8.98675	1.73152	4.94283	6.35653	4.21974	5.17303	1.08684	8.88857	6.80939	8.43471	8.04422	1.09321	7.42792	4.92834
NSCAC_RS01450	NSCAC_0297	ester cyclase	738.793	397.723	421.582	519.366	190.403	420.819	437.803	407.63	422.084	15.1258	475.828	420.725	409.429	435.327	35.5265	404.729	416.852	415.128	412.236	6.55834	367.405	365.891	394.348	375.881	16.0107	321.421	323.579	298.753	314.584	13.7526	252.792	260.794	284.547	266.044	16.516	154.806	163.613	135.36	151.26	14.4566	204.874	196.624	196.552	199.35	4.78423	167.302	145.667
NSCAC_RS01455	NSCAC_0298	thioredoxin-disulfide reductase trxB	317.038	243.732	277.532	279.434	36.6897	503.947	414.96	416.994	445.3	50.7994	273.48	259.779	290.052	274.437	15.1596	381.373	378.08	402.726	387.393	13.3808	241.463	268.42	255.456	255.113	13.4813	333.711	337.461	353.495	341.556	10.5083	178.265	190.949	204.467	191.227	13.1034	300.82	302.412	305.593	302.942	2.4304	232.453	227.819	241.214	233.829	6.80255	350.434	351.509
NSCAC_RS01465	NSCAC_0300	outer membrane lipoprotein chaperone LolA lolA	99.983	74.0603	88.0894	87.3776	12.976	63.149	62.5827	58.6297	61.4538	2.46209	92.12	84.5483	88.3941	88.3541	3.78604	65.7701	57.5648	60.2864	61.2071	4.1794	79.5486	86.0199	99.6282	88.3989	10.249	57.3634	52.3034	50.8444	53.5037	3.42124	49.2359	59.9725	64.3105	57.8396	7.76029	40.6315	44.0481	33.734	39.4712	5.25402	57.7199	50.5061	48.2998	52.1753	4.92687	44.4639	35.7085
NSCAC_RS01470	NSCAC_0301	membrane protein insertion efficiency factor YidD yidD	262.636	153.826	172.356	196.272	58.2142	136.593	104.395	99.6745	113.554	20.0913	160.783	125.211	185.264	157.086	30.1968	89.5923	78.382	90.2404	86.0716	6.66722	114.928	122.877	116.422	118.076	4.22466	77.127	79.407	101.339	85.9578	13.3695	74.2383	76.8184	87.3825	79.4797	6.96449	78.9239	83.4064	42.7141	68.3481	22.3126	72.5886	70.7259	62.6034	68.6393	5.30957	84.1936	50.9628
NSCAC_RS01475	NSCAC_0302	M23 family metallopeptidase	96.027	65.5651	65.6522	75.7481	17.5621	37.7593	41.02	44.6346	41.1379	3.43916	46.6844	43.7306	29.1371	39.8507	9.39507	26.5988	26.1258	25.4959	26.0735	0.553317	26.3773	25.4021	36.6182	29.4659	6.21324	25.3116	22.5962	17.5789	21.8289	3.92306	16.4641	18.2889	19.21	17.9876	1.39753	21.0407	20.7298	16.1053	19.2919	2.76408	23.2234	24.6541	19.7559	22.5445	2.51869	19.8308	14.2256
NSCAC_RS01480	NSCAC_0303	ADP compounds hydrolase NudE nudE	34.7316	39.5977	45.5375	39.9556	5.41182	42.815	43.9786	46.5329	44.4421	1.90182	27.7435	37.4815	33.8975	33.0409	4.92519	22.7769	27.239	26.1552	25.3904	2.32728	35.1822	35.3218	29.6023	33.3688	3.26264	28.0281	25.784	25.8259	26.546	1.28372	18.6203	20.4679	22.6263	20.5715	2.00499	22.7904	22.3133	15.9911	20.3649	3.79537	22.5937	21.7451	18.288	20.8756	2.28074	26.8726	18.6694
NSCAC_RS01485	NSCAC_0304	3'(2'),5'-bisphosphate nucleotidase CysQ cysQ	98.159	101.197	111.376	103.577	6.92237	77.9865	84.1419	89.1265	83.7516	5.58024	71.7788	80.9476	83.8254	78.8506	6.29115	63.9267	68.8121	70.4356	67.7248	3.38793	70.1213	75.6646	75.7611	73.849	3.2286	63.4219	66.9267	64.4051	64.9179	1.80783	42.3096	44.4626	50.3519	45.708	4.16327	55.1623	53.1939	42.2554	50.2038	6.95358	60.6504	57.746	53.1654	57.1873	3.77368	64.9519	58.6898
NSCAC_RS01490	NSCAC_0305	OprO/OprP family phosphate-selective porin	57.8087	48.4259	57.503	54.5792	5.33112	84.1228	71.3622	76.5961	77.3604	6.41453	60.7252	59.7259	50.2967	56.9159	5.75417	53.9377	57.7444	59.426	57.036	2.81188	57.6683	53.3426	58.5711	56.5273	2.79476	72.8702	72.693	64.0734	69.8789	5.02847	43.2548	44.2587	45.559	44.3575	1.15525	89.3849	85.0412	81.4101	85.2788	3.9927	67.2443	70.2845	64.7948	67.4412	2.75017	117.417	112.625
NSCAC_RS01495	NSCAC_0306	OprO/OprP family phosphate-selective porin	39.8895	53.0618	53.8107	48.9207	7.83018	22.8461	27.5692	33.8999	28.1051	5.54633	32.6697	44.1535	34.4204	37.0812	6.18702	26.0129	32.5443	33.9228	30.8267	4.22543	39.6922	39.6224	40.5562	39.9569	0.520176	31.2133	34.0333	25.2576	30.168	4.48027	22.825	27.0027	30.4316	26.7531	3.80945	19.207	21.0689	14.6388	18.3049	3.30858	27.0267	25.0195	27.4851	26.5104	1.31136	21.3738	14.1498
NSCAC_RS01500	NSCAC_0307	OprO/OprP family phosphate-selective porin	122	151.471	148.075	140.515	16.1242	105.757	98.4007	104.717	102.958	3.98096	107.673	114.697	109.235	110.535	3.68787	87.7249	86.2915	84.2078	86.0747	1.76857	127.81	128.76	132.439	129.669	2.44529	87.9858	85.2174	92.1735	88.4589	3.50209	80.0144	91.2874	92.0851	87.7956	6.75057	46.2317	46.5399	36.4706	43.0807	5.72663	60.45	56.6167	50.643	55.9032	4.94231	36.9481	27.2573
NSCAC_RS01505	NSCAC_0308	PstS family phosphate ABC transporter substrate-binding protein	83.5568	67.3418	69.9529	73.6172	8.70641	53.064	52.7064	58.3711	54.7138	3.17232	56.5392	54.1918	38.9949	49.9086	9.52418	40.87	46.1439	41.6471	42.887	2.84718	47.0154	44.9446	52.1914	48.0504	3.73264	45.5187	45.2052	28.5781	39.7673	9.69144	27.137	29.2347	33.6232	29.9983	3.30985	35.2332	34.99	25.6634	31.9622	5.45626	36.8542	35.155	29.8988	33.9693	3.62613	39.0959	30.3068
NSCAC_RS01510	NSCAC_0309	ABC transporter permease subunit	41.2627	47.234	50.4083	46.3017	4.64354	50.1556	47.3221	46.9284	48.1354	1.76064	34.1291	38.3598	42.0195	38.1695	3.94863	38.1061	36.3131	36.5492	36.9894	0.974197	40.5873	38.9683	39.9604	39.8387	0.816312	34.763	35.2975	39.074	36.3782	2.34988	23.8426	26.535	29.3704	26.5827	2.76422	33.71	35.3452	27.3974	32.1508	4.19706	31.3621	30.3786	28.5321	30.0909	1.43678	35.238	27.116
NSCAC_RS01515	NSCAC_0310	phosphate ABC transporter permease PstA pstA	66.7293	67.0954	67.9348	67.2532	0.618054	60.2238	57.1671	58.1089	58.4999	1.56539	47.399	50.0332	58.3369	51.923	5.7086	46.6293	48.4734	51.0747	48.7258	2.23341	47.8884	50.0258	53.2459	50.3867	2.69693	48.4659	48.648	47.1246	48.0795	0.831948	31.363	34.802	39.118	35.0943	3.88574	37.2445	39.1775	29.9963	35.4728	4.84026	40.9239	37.9264	35.8308	38.227	2.55981	38.0152	28.6513
NSCAC_RS01520	NSCAC_0311	phosphate ABC transporter ATP-binding protein PstB pstB	43.9124	44.6527	46.7512	45.1055	1.47256	40.5801	43.6662	46.9266	43.7243	3.17367	30.5748	35.0613	20.8523	28.8295	7.26349	28.3154	32.0893	33.9603	31.455	2.87538	27.6391	29.0469	30.7575	29.1478	1.56164	30.2491	30.2556	18.0071	26.1706	7.06983	16.3837	19.2074	20.4982	18.6964	2.1043	19.6525	22.6716	15.7027	19.3423	3.49478	20.3737	19.6	18.1886	19.3874	1.10796	20.6415	15.4111
NSCAC_RS01525	NSCAC_0312	phosphate signaling complex protein PhoU phoU	76.4327	71.2606	80.6737	76.1224	4.71422	95.9321	89.4554	83.5872	89.6582	6.17494	65.4099	67.4256	87.8211	73.5522	12.3983	67.3678	71.119	72.3899	70.2922	2.61116	68.4413	71.0753	67.741	69.0859	1.75814	69.174	66.3384	79.6286	71.7137	6.99961	45.3079	52.699	53.9334	50.6468	4.66464	53.4174	58.2032	51.8361	54.4856	3.31527	61.4561	57.7279	56.4855	58.5565	2.5868	65.0333	60.0894
NSCAC_RS01530	NSCAC_0313	sulfatase-like hydrolase/transferase	49.6493	50.4909	52.2588	50.7997	1.33188	34.5018	34.0078	37.3512	35.2869	1.80471	35.4743	36.8692	43.507	38.6168	4.29208	29.6352	29.4896	29.3208	29.4819	0.157334	38.9943	38.5956	43.6226	40.4041	2.7944	29.5351	29.7574	30.5843	29.9589	0.552886	27.8775	31.4445	33.0372	30.7864	2.64205	36.2061	35.4726	24.4579	32.0456	6.5813	34.1574	31.225	28.4655	31.2827	2.84636	35.7065	22.0163
NSCAC_RS01535	NSCAC_0314	YciI family protein	734.777	394.577	424.299	517.884	188.422	247.006	323.05	342.293	304.116	50.3864	535.592	381.324	239.036	385.317	148.318	397.716	367.143	365.751	376.87	18.0663	454.273	426.245	477.865	452.794	25.8421	396.895	378.818	295.626	357.113	54.011	360.413	358.65	406.905	375.323	27.365	426.314	395.377	343.924	388.538	41.6187	463.112	473.013	398.443	444.856	40.4986	367.168	344.812
NSCAC_RS01540	NSCAC_0315	septation protein A	116.75	158.702	160.2	145.218	24.6648	111.015	113.096	115.941	113.351	2.47275	114.836	132.311	137.007	128.051	11.6836	106.275	100.102	103.969	103.449	3.11879	144.8	136.642	143.248	141.564	4.33229	111.261	118.657	112.145	114.021	4.03898	101.1	107.498	115.955	108.184	7.45159	130.872	119.688	101.065	117.208	15.0575	132.865	118.8	111.573	121.079	10.8273	123.405	106.67
NSCAC_RS01545	NSCAC_0316	PHP domain-containing protein	48.8402	37.1808	43.1941	43.0717	5.83068	45.9264	42.3696	48.9784	45.7582	3.30761	42.2058	41.0974	26.0266	36.4433	9.03809	32.7129	35.5973	33.8203	34.0435	1.45506	36.2939	34.6444	40.7308	37.2231	3.14779	38.0836	37.5542	28.0641	34.5673	5.63811	31.5479	32.9062	35.5864	33.3468	2.05503	47.6754	48.0529	39.9869	45.2384	4.55187	39.1011	41.0286	34.4441	38.1913	3.38523	60.6818	52.2722
NSCAC_RS01550	NSCAC_0317	lysophospholipid acyltransferase family protein	47.319	36.8776	44.5452	42.9139	5.40848	47.6821	44.8566	45.4863	46.0083	1.4833	39.253	39.1109	32.2452	36.8697	4.0056	41.5739	48.4097	51.1539	47.0458	4.93347	33.2758	35.7376	38.292	35.7685	2.50827	39.5512	42.9123	33.3478	38.6038	4.85212	21.518	24.3423	24.9229	23.5944	1.82147	27.7748	30.6371	26.7819	28.3979	2.0017	30.5543	26.098	29.1229	28.5917	2.27513	37.5125	32.8253
NSCAC_RS01555	NSCAC_0318	type I restriction-modification system subunit M N-terminal domain-containing protein	23.6838	22.4596	28.1184	24.7539	2.97733	22.5355	22.4939	24.2818	23.1037	1.02044	27.0648	27.1784	34.0232	29.4221	3.98504	21.1157	24.7921	24.0131	23.307	1.93725	35.4176	42.5064	37.1575	38.3605	3.69437	27.3636	26.7549	24.4505	26.1897	1.53661	23.7723	25.2969	30.9915	26.6869	3.80505	18.6399	20.6308	15.1446	18.1384	2.77727	31.4192	27.1206	34.9911	31.1769	3.94086	22.1435	15.8544
NSCAC_RS01560	NSCAC_0319	glutathione peroxidase	100.108	112.464	106.372	106.314	6.17837	78.5058	74.4678	74.5522	75.842	2.30738	85.2492	77.8718	58.9513	74.0241	13.5646	83.7701	71.8353	72.0869	75.8974	6.81906	73.2407	68.1585	83.0146	74.8046	7.55053	77.1124	79.3833	66.0828	74.1928	7.1147	60.6833	56.0366	63.661	60.127	3.84249	113.388	112.468	100.575	108.81	7.14676	65.9487	62.9611	60.3315	63.0804	2.81049	94.6117	101.594
NSCAC_RS01565	NSCAC_0320	ATP-dependent chaperone ClpB clpB	69.7202	51.0946	56.9585	59.2578	9.52329	59.1412	53.0903	55.4862	55.9059	3.04721	102.37	84.9222	81.8901	89.7275	11.0533	114.432	123.926	121.624	119.994	4.95211	67.641	65.8081	71.8549	68.4347	3.10054	112.368	113.291	115.966	113.875	1.86897	73.9609	78.539	74.0612	75.5204	2.61471	67.695	66.0709	69.7017	67.8225	1.81876	65.5959	68.8699	58.4386	64.3015	5.33477	91.8424	89.1077
NSCAC_RS01570	NSCAC_0321	SirB2 family protein	222.461	245.897	248.909	239.089	14.4786	166.051	186.041	182.312	178.134	10.6296	178.212	198.861	204.212	193.762	13.7299	183.946	186.105	187.016	185.689	1.57696	216.097	217.563	209.424	214.361	4.33829	170.035	172.619	175.697	172.784	2.83464	171.953	176.217	184.079	177.416	6.15104	186.127	198.904	158.047	181.026	20.9008	173.427	168.449	178.924	173.6	5.23933	189.719	154.743
NSCAC_RS01575	NSCAC_0322	SDR family NAD(P)-dependent oxidoreductase	93.2286	70.5435	74.1599	79.3107	12.1882	88.3396	78.9038	86.8327	84.692	5.06909	69.7788	55.248	57.6575	60.8948	7.78751	57.9785	56.7886	57.033	57.2667	0.628416	55.0483	52.9792	55.127	54.3848	1.21792	64.5403	63.8852	58.3906	62.272	3.37736	44	47.3597	51.8857	47.7485	3.95721	83.8011	81.1167	68.414	77.7773	8.21916	66.9957	59.7569	60.7646	62.5057	3.92092	87.8308	75.046
NSCAC_RS01580	NSCAC_0323	hypothetical protein	65.1008	77.8323	79.0151	73.9828	7.71467	75.0965	76.3135	85.1688	78.8596	5.49772	68.9783	73.3992	47.2736	63.217	13.9832	61.8396	70.6139	71.6246	68.026	5.38141	61.0137	62.3384	59.8194	61.0571	1.26005	70.889	74.9269	47.2733	64.363	14.9373	53.8028	58.2559	58.2162	56.7583	2.55963	80.1819	73.5357	68.3955	74.0377	5.90923	78.8344	72.6647	67.9284	73.1425	5.46869	76.9742	64.1509
NSCAC_RS01585	NSCAC_0324	orotidine-5'-phosphate decarboxylase pyrF	97.1246	93.1119	102.384	97.5401	4.64988	96.9737	106.378	115.996	106.449	9.51159	98.846	103.357	77.1811	93.128	13.9935	93.4442	109.502	115.373	106.106	11.3516	84.7957	85.4568	94.8489	88.3671	5.62308	103.132	106.587	76.3071	95.3423	16.5753	61.3472	68.5261	79.5212	69.7981	9.15356	77.4799	78.3015	63.1198	72.967	8.5379	68.001	66.3995	60.3245	64.9083	4.04965	74.2141	60.0933
NSCAC_RS01590	NSCAC_0325	tRNA guanosine(34) transglycosylase Tgt tgt	101.008	65.8476	71.2092	79.3548	18.9425	129.507	105.544	102.817	112.623	14.6856	97.7948	81.8551	88.7672	89.4724	7.99323	79.3798	81.3597	80.5329	80.4242	0.994383	76.866	77.6437	79.1515	77.8871	1.16206	85.6327	89.5164	99.7707	91.6399	7.30432	59.441	65.5582	69.4688	64.8226	5.05421	76.447	83.5155	75.3837	78.4487	4.41999	67.0431	66.9445	61.3378	65.1085	3.26583	88.1888	69.9387
NSCAC_RS01595	NSCAC_0326	preprotein translocase subunit YajC yajC	378.441	480.103	462.013	440.186	54.232	631.293	620.075	516.341	589.236	63.3779	430.509	375.13	427.136	410.925	31.0454	484.496	414.765	416.877	438.713	39.6639	335.86	329.488	342.883	336.077	6.70043	389.457	393.114	505.139	429.237	65.7587	248.621	220.01	257.989	242.207	19.7854	601.99	578.033	593.922	591.315	12.1896	386.365	426.207	379.627	397.4	25.1739	634.093	591.964
NSCAC_RS01600	NSCAC_0327	protein translocase subunit SecD secD	194.359	148.292	154.311	165.654	25.0408	193.196	172.366	204.123	189.895	16.1338	163.382	151.647	99.594	138.208	33.9512	152.496	160.181	163.87	158.849	5.80282	127.148	117.515	132.688	125.784	7.67844	190.368	180.671	125.155	165.398	35.1872	86.2407	97.2664	97.2126	93.5732	6.3502	185.215	176.92	163.57	175.235	10.9202	119.459	114.066	107.89	113.805	5.7886	195.718	166.636
NSCAC_RS01605	NSCAC_0328	SAM-dependent methyltransferase	346.537	334.666	346.067	342.423	6.72224	353.534	326.421	341.543	340.499	13.5865	310.887	285.068	288.46	294.805	14.0302	259.773	257.4	261.996	259.723	2.29843	237.683	244.623	259.508	247.272	11.151	237.745	244.01	233.921	238.558	5.09351	197.724	220.2	219.932	212.619	12.8998	182.775	176.829	161.261	173.622	11.1098	161.044	159.401	146.792	155.746	7.79745	155.118	135.244
NSCAC_RS01610	NSCAC_0329	hypothetical protein	505.254	431.705	444.949	460.636	39.2037	328.972	352.275	365.76	349.003	18.611	371.136	387.544	276.28	344.987	60.0644	517.406	529.206	553.246	533.286	18.2649	377.347	389.353	395.733	387.478	9.33538	508.903	522.008	402.066	477.659	65.7926	297.121	317.661	356.543	323.775	30.179	283.143	278.328	225.04	262.17	32.246	314.887	294.863	276.435	295.395	19.2318	276.369	226.173
NSCAC_RS01615	NSCAC_0330	UDP-N-acetylmuramate:L-alanyl-gamma-D-glutamyl-meso-diaminopimelate ligase mpl	80.4944	87.5019	91.261	86.4191	5.46438	88.1764	81.1962	89.6877	86.3534	4.52975	85.4884	91.3343	62.0015	79.6081	15.5254	88.0108	93.9398	88.4927	90.1477	3.29281	79.2498	75.4826	81.8802	78.8709	3.21561	107.304	103.968	70.4981	93.9235	20.3555	58.535	64.7123	72.7275	65.3249	7.11607	63.1861	64.7029	49.3562	59.0817	8.45667	55.6274	50.666	51.1153	52.4696	2.74398	61.8975	43.0173
NSCAC_RS01620	NSCAC_0331	flavin prenyltransferase UbiX	110.79	86.0861	93.085	96.6536	12.7325	48.3973	49.7211	64.8416	54.32	9.13598	87.8526	87.5389	40.7458	72.0458	27.107	60.5533	72.7686	72.8005	68.7075	7.06172	84.6957	83.2801	107.033	91.6698	13.3242	73.5741	79.2874	38.1841	63.6819	22.2657	57.2085	61.8397	67.4825	62.1769	5.14529	59.3969	56.5859	38.4639	51.4822	11.3615	66.354	63.029	62.5929	63.992	2.05716	54.0833	36.7309
NSCAC_RS01625	NSCAC_0332	ubiquinone biosynthesis regulatory protein kinase UbiB ubiB	90.4933	67.4987	73.1027	77.0316	11.9902	82.4428	78.5418	81.9397	80.9747	2.12198	66.1347	62.1744	57.4019	61.9037	4.3727	57.8065	64.075	64.4586	62.1134	3.7348	59.4933	58.2268	64.2284	60.6495	3.16345	67.4982	64.4676	56.859	62.9416	5.48133	42.4253	46.3897	49.649	46.1547	3.61756	62.2068	61.8634	54.1089	59.393	4.57939	60.293	57.237	53.6507	57.0602	3.32464	70.2112	60.3297
NSCAC_RS01630	NSCAC_0333	ubiquinone biosynthesis accessory factor UbiJ	58.6253	75.8378	72.8947	69.1193	9.20639	49.9441	52.9261	61.6942	54.8548	6.10787	46.2906	52.7518	25.4087	41.4837	14.2913	52.7346	47.2888	48.7711	49.5982	2.81554	40.4252	38.4402	51.9905	43.6186	7.31788	43.1588	41.0286	20.5229	34.9034	12.4993	26.7176	34.0497	33.5685	31.4453	4.10137	40.1583	36.8723	27.1724	34.7343	6.75183	37.7312	36.4767	28.7659	34.3246	4.85469	37.6816	24.9995
NSCAC_RS01635	NSCAC_0334	bifunctional demethylmenaquinone methyltransferase/2-methoxy-6-polyprenyl-1,4-benzoquinol methylase UbiE ubiE	139.014	146.38	159.99	148.462	10.6416	120.339	114.332	114.868	116.513	3.32405	156.677	153.305	144.824	151.602	6.10704	125.925	117.227	119.099	120.75	4.57795	151.374	155.223	182.289	162.962	16.8478	126.949	123.036	114.136	121.373	6.56652	101.283	104.361	122.998	109.547	11.7498	91.7169	98.8708	71.0783	87.222	14.4312	130.061	118.26	116.326	121.549	7.43449	92.1907	66.5287
NSCAC_RS01640	NSCAC_0335	gamma-butyrobetaine hydroxylase-like domain-containing protein	69.8209	108.67	106.17	94.8869	21.7437	103.662	109.955	110.491	108.036	3.79754	84.7183	100.506	78.6869	87.9705	11.2673	92.7462	89.7111	95.2952	92.5842	2.7956	97.1762	98.8423	108.43	101.483	6.07373	102.021	95.5527	71.7628	89.7788	15.934	59.7062	71.7493	83.3476	71.601	11.8214	106.794	109.277	74.4711	96.8471	19.4179	88.2716	84.5719	71.2167	81.3534	8.97141	93.9587	75.7252
NSCAC_RS01645	NSCAC_0336	ATP-dependent protease ATPase subunit HslU hslU	159.127	153.808	161.963	158.299	4.13994	158.808	155.431	165.655	159.965	5.20944	149.653	132.301	93.6998	125.218	28.641	136.244	139.492	142.063	139.266	2.91588	119.001	111.968	125.552	118.84	6.79343	149.897	149.461	119.238	139.532	17.5764	91.9976	100.248	110.01	100.752	9.01675	148.574	143.115	124.306	138.665	12.7315	115.236	112.5	105.081	110.939	5.25451	139.164	118.805
NSCAC_RS01650	NSCAC_0337	ATP-dependent protease subunit HslV hslV	138.406	126.452	152.439	139.099	13.0071	208.041	190.268	209.179	202.496	10.6047	166.659	164.604	158.772	163.345	4.09133	150.171	172.085	173.882	165.379	13.2012	142.392	151.1	156.652	150.048	7.18773	199.403	193.167	173.367	188.645	13.5942	137.573	151.07	161.26	149.968	11.8815	182.424	185.475	164.659	177.519	11.2412	139.829	142.074	132.627	138.177	4.93537	188.935	156.112
NSCAC_RS01655	NSCAC_0338	UDP-glucose 4-epimerase GalE galE	92.9912	75.7732	89.5017	86.0887	9.10227	84.5863	80.9203	86.5426	84.0164	2.85413	80.0629	82.8778	62.3092	75.0833	11.1519	85.1059	89.4712	92.7076	89.0949	3.8148	77.2535	83.0944	89.1844	83.1774	5.96591	90.8522	85.391	61.1099	79.1177	15.8324	67.8946	76.7465	79.4936	74.7116	6.06135	82.4445	85.514	69.7495	79.236	8.35768	71.3596	62.0006	63.9218	65.7607	4.94307	87.1112	71.8391
NSCAC_RS01675	NSCAC_0339	elongation factor Tu tuf	839.947	483.989	543.458	622.465	190.678	800.365	695.276	817.542	771.061	66.1911	827.222	640.134	588.976	685.444	125.419	590.84	683.499	659.542	644.627	48.0963	579.646	516.624	604.66	566.977	45.3649	1060.66	1069.25	856.509	995.471	120.422	614.33	605.103	630.771	616.735	13.0019	1419.89	1371.22	1310.95	1367.35	54.5736	864.374	824.633	834.399	841.135	20.709	1412.65	1318.79
NSCAC_RS01685	NSCAC_0340	preprotein translocase subunit SecE secE	500.923	640.714	629.447	590.362	77.6603	722.543	830.034	948.421	833.666	112.983	580.698	739.746	580.481	633.642	91.889	525.011	685.396	651.017	620.475	84.4419	528.31	512.855	496.896	512.687	15.7078	912.634	870.266	712.157	831.686	105.661	416.818	467.042	505.935	463.265	44.6783	938.676	1079.66	720.13	912.822	181.154	517.278	470.862	467.939	485.36	27.6812	1025.63	715.541
NSCAC_RS01690	NSCAC_0341	transcription termination/antitermination protein NusG nusG	489.209	480.483	542.579	504.09	33.6163	762.909	671.139	700.764	711.604	46.8353	660.973	576.057	530.601	589.21	66.174	562.556	580.661	551.937	565.051	14.5235	544.635	535.438	552.556	544.21	8.56708	714.683	681.753	707.425	701.287	17.3022	344.369	376.397	412.201	377.656	33.9336	720.119	802.916	566.016	696.351	120.225	490.837	476.533	384.655	450.675	57.6205	705.213	462.384
NSCAC_RS01695	NSCAC_0342	50S ribosomal protein L11 rplK	703.45	423.765	480.961	536.059	147.759	923.775	714.526	644.3	760.867	145.386	651.126	498.801	768.302	639.41	135.132	552.095	511.067	523.447	528.87	21.0447	458.961	443.713	493.233	465.302	25.3614	595.611	579.325	771.049	648.662	106.303	393.768	397.9	439.764	410.477	25.4471	832.072	890.324	758.127	826.841	66.2532	583.232	601.732	498.557	561.174	55.011	879.638	731.265
NSCAC_RS01700	NSCAC_0343	50S ribosomal protein L1 rplA	579.31	558.242	594.112	577.221	18.0263	876.205	802.472	848.298	842.325	37.2276	635.117	580.603	542.777	586.166	46.421	708.856	705.493	691.143	701.831	9.40707	563.638	525.902	592.124	560.555	33.2186	768.873	733.51	612.51	704.964	81.9969	409.787	448.068	495.806	451.221	43.0961	886.161	840.221	714.774	813.719	88.7139	570.406	566.856	542.216	559.826	15.3539	878.219	690.136
NSCAC_RS01705	NSCAC_0344	50S ribosomal protein L10 rplJ	1511.58	1135.97	1247.13	1298.23	192.948	1856.11	1666.63	1637.43	1720.06	118.728	1430.68	1122.56	1334.79	1296.01	157.676	1140.64	1150.55	1169.65	1153.62	14.7468	922.906	944.679	1029.9	965.827	56.5432	1314.07	1322.21	1451.19	1362.49	76.9256	637.563	659.924	741.894	679.794	54.9301	1433.51	1449.17	1212.99	1365.23	132.074	764.654	744.653	635.611	714.973	69.4533	1268.83	1022.2
NSCAC_RS01710	NSCAC_0345	50S ribosomal protein L7/L12 rplL	12847.2	5465.38	4978.07	7763.54	4409.3	3286.06	4097.81	4144.66	3842.84	482.758	3088.06	2702.83	2352.18	2714.36	368.071	2854.2	3095.69	3019.35	2989.75	123.438	1993.07	2016.34	2142.51	2050.64	80.4098	2533.4	2558.36	2354.03	2481.93	111.464	1467.65	1639.73	1653.99	1587.12	103.714	3105.22	2997.4	2705.96	2936.19	206.549	2163.43	2288.35	2084.8	2178.86	102.649	2783.93	3105.38
NSCAC_RS01715	NSCAC_0346	DNA-directed RNA polymerase subunit beta rpoB	114.567	131.002	140.564	128.711	13.1487	159.576	150.106	160.996	156.892	5.92032	140.606	154.191	147.395	147.397	6.79255	149.249	165.368	158.744	157.787	8.10213	143.16	143.603	146.229	144.331	1.65878	193.228	189.96	182.66	188.616	5.41028	104.952	111.362	121.257	112.524	8.2142	275.981	269.513	263.624	269.706	6.18091	123.913	118.331	112.786	118.343	5.56314	297.478	259.246
NSCAC_RS01720	NSCAC_0347	DNA-directed RNA polymerase subunit beta' rpoC	165.191	150.014	161.063	158.756	7.84714	214.709	197.122	217.008	209.613	10.8786	164.074	154.511	133.529	150.705	15.6243	152.589	179.047	169.516	167.051	13.4006	142.811	135.953	141.152	139.972	3.57819	216.751	207.313	178.806	200.957	19.7548	116.206	122.521	125.505	121.411	4.74766	256.373	261.02	245.071	254.155	8.20281	152.681	146.5	135.18	144.787	8.87535	277.92	241.539
NSCAC_RS01725	NSCAC_0348	30S ribosomal protein S12 rpsL	1111.2	1707.99	1462.64	1427.28	299.963	1474.96	1716.37	1974.09	1721.81	249.608	992.842	1481.04	780.52	1084.8	359.199	1000.95	1283.64	1318.51	1201.03	174.152	1004.16	975.733	945.477	975.123	29.3454	1258.12	1267.05	776.43	1100.53	280.718	856.591	922.526	981.753	920.29	62.6111	1245.85	1542.39	930.096	1239.44	306.196	1012.99	1000.5	1019.52	1011.01	9.66742	1417.07	1010.36
NSCAC_RS01730	NSCAC_0349	30S ribosomal protein S7 rpsG	860.284	847.615	914.279	874.059	35.4029	1441.17	1232.54	1208.62	1294.11	127.917	1145.21	1116.11	1441.82	1234.38	180.238	825.715	883.64	845.416	851.59	29.4523	1012.99	1035.37	1035.22	1027.86	12.876	1114.64	1133.05	1485.13	1244.27	208.79	707.836	726.199	854.205	762.747	79.7353	1286.02	1334.85	1081.14	1234	134.618	990.395	1002.65	831.699	941.581	95.358	1317.58	1042.58
NSCAC_RS01735	NSCAC_0350	elongation factor G fusA	529.617	396.504	460.037	462.053	66.5796	739.962	617.896	665.97	674.609	61.49	583.574	516.343	553.427	551.115	33.6749	474.638	549.969	523.65	516.086	38.2306	480.935	469.562	474.348	474.948	5.71023	718.096	708.88	739.867	722.281	15.9119	341.691	375.924	413.315	376.976	35.8237	619.836	664.513	586.218	623.522	39.2778	473.939	448.038	397.524	439.833	38.8626	685.025	516.143
NSCAC_RS01740	NSCAC_0351	elongation factor Tu tuf	280.955	209.929	261.258	250.714	36.6681	350.568	348.558	474.818	391.315	72.3226	414.471	427.777	229.898	357.382	110.605	275.988	440.479	398.609	371.692	85.4851	321.331	333.93	309.101	321.454	12.415	594.133	564.757	368.716	509.202	122.548	220.285	282.25	269.612	257.382	32.7432	466.976	534.097	557.12	519.398	46.8354	345.924	360.819	293.218	333.32	35.5189	646.729	595.728
NSCAC_RS01745	NSCAC_0352	30S ribosomal protein S10 rpsJ	1074.48	1064.64	1120.24	1086.45	29.6699	1608.05	1393.31	1580.42	1527.26	116.823	1371.7	1482.92	827.903	1227.51	350.506	1297.61	1430.24	1335.05	1354.3	68.381	1296.09	1126.43	1177.77	1200.1	87.0072	1838.35	1865.56	1415.87	1706.59	252.138	1194.33	1170.38	1254.62	1206.44	43.4091	2530.28	2599.51	2133.2	2421	251.632	1555.17	1602.49	1501.74	1553.13	50.4057	2662.57	2323.97
NSCAC_RS01750	NSCAC_0353	50S ribosomal protein L3 rplC	693.38	514.98	546.5	584.953	95.2138	809.533	718.85	778.847	769.077	46.1243	767.935	673.812	553.963	665.237	107.243	596.518	639.972	599.159	611.883	24.3612	689.579	628.12	675.267	664.322	32.1578	842.096	817.83	691.572	783.833	80.8159	578.019	577.839	610.712	588.857	18.9274	1221.25	1228.97	1090.92	1180.38	77.5736	877.142	932.457	776.01	861.869	79.334	1358.64	1132.06
NSCAC_RS01755	NSCAC_0354	50S ribosomal protein L4 rplD	216.7	197.529	221.407	211.879	12.6479	396.055	325.471	335.909	352.478	38.0978	350.535	315.407	400.325	355.422	42.6696	276.778	298.787	288.252	287.939	11.008	347.03	336.727	364.884	349.547	14.2461	390.027	380.298	471.734	414.019	50.2181	255.768	286.067	323.225	288.353	33.7868	515.715	521.367	459.666	498.916	34.1088	343.334	327.393	321.782	330.837	11.1807	551.263	440.907
NSCAC_RS01760	NSCAC_0355	50S ribosomal protein L23 rplW	262.665	800.441	858.357	640.488	328.483	1307.35	1098.4	938.916	1114.89	184.771	634.214	914.977	1723.96	1091.05	565.806	767.018	751.44	765.96	761.473	8.70426	1011.09	1117.73	810.722	979.849	155.872	917.753	924.967	1813.27	1218.66	514.959	600.34	644.539	710.168	651.682	55.2612	1142.2	1196.63	1028.53	1122.45	85.7696	886.417	872.852	783.096	847.455	56.1481	1139.41	935.806
NSCAC_RS01765	NSCAC_0356	50S ribosomal protein L2 rplB	415.885	312.599	347.573	358.685	52.532	349.003	382.056	446.462	392.507	49.563	382.77	372.08	319.555	358.135	33.8362	206.743	306.061	285.835	266.213	52.4858	233.655	244.994	257.097	245.249	11.7229	341.318	336.325	320.938	332.86	10.6225	134.761	165.968	174.283	158.337	20.8366	293.776	314.361	273.618	293.919	20.3719	198.024	190.575	157.209	181.936	21.7358	290.382	238.341
NSCAC_RS01770	NSCAC_0357	30S ribosomal protein S19 rpsS	839.534	622.793	754.103	738.81	109.177	702.898	731.961	936.626	790.495	127.385	826.092	759.585	326.718	637.465	271.162	638.743	912.183	862.713	804.546	145.705	640.892	586.454	626.568	617.972	28.2191	1057.32	1036.04	647.405	913.59	230.768	465.288	501.106	571.937	512.777	54.2738	879.298	925.224	661.251	821.924	141.029	673.632	703.994	548.297	641.974	82.5353	874.398	680.803
NSCAC_RS01775	NSCAC_0358	50S ribosomal protein L22 rplV	263.239	522.652	573.552	453.147	166.423	824.521	751.425	826.794	800.914	42.8733	526.76	578.058	439.826	514.881	69.8778	632.076	633.349	613.941	626.455	10.8562	628.208	581.847	602.481	604.178	23.2269	722.497	743.622	542.207	669.442	110.694	455.724	463.286	505.628	474.88	26.8961	899.372	967.772	722.928	863.357	126.333	682.664	663.248	624.388	656.767	29.6739	1001.15	774.027
NSCAC_RS01780	NSCAC_0359	30S ribosomal protein S3 rpsC	492.978	608.942	685.915	595.945	97.1227	1112.97	986.507	1085.61	1061.7	66.5385	720.259	744.392	751.288	738.646	16.2926	654.276	737.756	745.199	712.41	50.4834	715.482	709.538	727.113	717.378	8.93966	973.728	911.745	909.03	931.501	36.5948	547.112	591.957	630.743	589.938	41.852	1164.98	1173.54	1085.44	1141.32	48.5801	743.699	736.086	668.699	716.162	41.2798	1199.33	1005.83
NSCAC_RS01785	NSCAC_0360	50S ribosomal protein L16 rplP	504.593	464.174	505.056	491.275	23.4707	487.129	617.491	812.49	639.037	163.747	536.411	557.398	276.061	456.623	156.723	324.435	518.621	497.364	446.807	106.509	386.477	365.685	392.803	381.655	14.1874	613.659	596.152	284.665	498.159	185.098	265.883	324.653	308.814	299.784	30.408	504.007	561.078	445.352	503.479	57.8648	423.467	426.334	372.609	407.47	30.2245	568.038	478.185
NSCAC_RS01790	NSCAC_0361	50S ribosomal protein L29 rpmC	475.605	493.64	558.628	509.291	43.6687	1437.76	915.796	789.356	1047.64	343.723	839.068	742.352	1408.49	996.637	359.939	1095.47	853.794	791.35	913.54	160.624	1105.13	1084.81	972.148	1054.03	71.6345	1040.76	932.734	1551.35	1174.95	330.418	798.328	791.296	820.026	803.217	14.9762	1556.84	1550.91	1168.95	1425.57	222.261	1040.68	987.719	1022.91	1017.1	26.954	1482.12	1162.07
NSCAC_RS01795	NSCAC_0362	30S ribosomal protein S17 rpsQ	951.513	1037.15	943.983	977.55	51.7551	944.6	841.664	902.427	896.23	51.7469	901.876	762.595	620.691	761.721	140.594	779.887	704.239	663.318	715.815	59.1402	729.148	679.088	739.577	715.938	32.3359	846.49	832.925	825.484	834.966	10.6506	606.899	623.318	672.383	634.2	34.0712	1218.56	1224.31	909.508	1117.46	180.113	893.793	922.436	812.051	876.094	57.2815	1179.29	1011.68
NSCAC_RS01800	NSCAC_0363	50S ribosomal protein L14 rplN	747.281	632.868	725.115	701.755	60.6782	1360.7	1170.84	1205.47	1245.67	101.108	963.217	849.582	996.867	936.555	77.1773	800.093	988.574	949.85	912.839	99.5421	902.91	899.005	879.552	893.822	12.5118	1228.04	1219.41	1194.4	1213.95	17.47	740.556	761.387	860.355	787.433	64.0054	1326.65	1511.14	1254.65	1364.15	132.292	1021.4	1027.97	942.447	997.271	47.5923	1441.69	1202.27
NSCAC_RS01805	NSCAC_0364	50S ribosomal protein L24 rplX	1190.55	1022.19	1115.72	1109.48	84.3531	1513.9	1468.25	1591.98	1524.71	62.568	1305.19	1250.42	1136.89	1230.83	85.8432	1037.13	1201.46	1100.94	1113.18	82.8444	1312.68	1211.64	1238.03	1254.12	52.4047	1569.19	1526.81	1461.2	1519.07	54.4129	989.712	1085.85	1147.34	1074.3	79.4447	1750.15	1817.24	1587.78	1718.39	117.98	1486.13	1452.68	1247.57	1395.46	129.161	1713.23	1573.34
NSCAC_RS01810	NSCAC_0365	50S ribosomal protein L5 rplE	872.471	941.576	1001.71	938.586	64.671	1222.37	1187.44	1177.65	1195.82	23.51	984.192	1002.01	1036.32	1007.51	26.497	787.478	814.702	806.642	802.941	13.9841	883.534	866.496	868.66	872.897	9.27531	1084.93	1064.03	991.042	1046.67	49.2922	637.086	714.853	759.539	703.826	61.9664	1148.49	1168.44	952.676	1089.87	119.228	898.623	882.331	757.75	846.235	77.0616	1132.31	944.037
NSCAC_RS01815	NSCAC_0366	30S ribosomal protein S14 rpsN	462.92	1044.72	1001.36	836.335	324.113	1146.23	1098.84	974.1	1073.06	88.913	919.841	1039.26	1531.46	1163.52	324.191	1146.67	1171.08	1156.72	1158.16	12.2713	1163.74	1190.98	1175.29	1176.67	13.6729	1190.14	1194.87	1657.42	1347.48	268.426	633.619	655.856	864.157	717.877	127.169	1012.14	1075.87	809.411	965.807	139.142	807.5	842.948	770.043	806.83	36.4573	976.268	732.918
NSCAC_RS01820	NSCAC_0367	30S ribosomal protein S8 rpsH	1489.17	1411.29	1468.56	1456.34	40.3498	1827.29	1703.2	1492.31	1674.27	169.355	1415.28	1278.91	1996.83	1563.68	381.27	1219.63	1079.87	1069.68	1123.06	83.7853	1153.97	1120.88	1175.34	1150.06	27.4384	1175.74	1132.83	1484.34	1264.31	191.763	728.332	756.18	818.392	767.635	46.1095	1312.03	1350.84	1048.31	1237.06	164.614	1014.6	998.086	796.726	936.472	121.305	1369.6	1026.06
NSCAC_RS01825	NSCAC_0368	50S ribosomal protein L6 rplF	1726.63	2792.38	2968.21	2495.74	671.845	3317.59	3521.41	3729.45	3522.82	205.932	2280.27	2717.14	2194.61	2397.34	280.247	3351.45	3489.34	3503.37	3448.05	83.9519	3034.27	2984.66	2943.04	2987.32	45.6766	2992.54	3062.13	2548.63	2867.77	278.561	2315.63	2490.62	2616.26	2474.17	150.987	2466.27	2504.85	2195.6	2388.91	168.514	3274.3	3060.22	2980.78	3105.1	151.822	2467.88	2444.88
NSCAC_RS01830	NSCAC_0369	50S ribosomal protein L18 rplR	3306.76	3312.89	3185.66	3268.43	71.7482	3706.46	3441.94	3878.59	3675.66	219.944	2634.1	2428.27	1547.82	2203.4	576.999	2542.33	2466.58	2417.85	2475.59	62.7277	2251.14	2070.04	2326.38	2215.85	131.765	2808.83	2705.33	2111.72	2541.96	376.177	1667.27	1722.6	1808.5	1732.79	71.1659	2666.51	2790.49	2184.34	2547.11	320.224	2007.44	2072.81	1823.99	1968.08	128.995	2628.66	2056.84
NSCAC_RS01835	NSCAC_0370	30S ribosomal protein S5 rpsE	2322.09	1476.27	1685.68	1828.01	440.504	1998.16	1585.46	1572.32	1718.65	242.155	1637.14	1457.8	1641.16	1578.7	104.723	1385.14	1456.15	1626.83	1489.37	124.22	1018.22	1133.96	1263.12	1138.43	122.512	1428.13	1377.37	1532.65	1446.05	79.1758	778.949	811.261	944.502	844.904	87.7546	1175.57	1225.5	1141.5	1180.86	42.2451	997.23	933.591	995.448	975.423	36.2383	1361.45	1055.37
NSCAC_RS01840	NSCAC_0371	50S ribosomal protein L30 rpmD	870.705	886.88	962.535	906.706	49.0202	1511.38	1316.23	1438.41	1422.01	98.6051	857.305	1076.82	871.974	935.368	122.724	763.077	896.497	882.867	847.481	73.4124	1028.99	1053.71	956.03	1012.91	50.7869	1255.97	1229.27	1144.83	1210.03	58.0166	793.868	819.008	935.53	849.469	75.5841	1315.1	1498.78	1103.02	1305.63	198.052	1165.19	1115.45	1063.53	1114.72	50.8306	1766.7	1177.02
NSCAC_RS01845	NSCAC_0372	50S ribosomal protein L15 rplO	1331.22	1045.61	936.278	1104.37	203.925	862.92	1018.86	1180.21	1020.66	158.653	811.999	861.903	614.262	762.721	130.969	530.329	639.987	612.057	594.124	56.9861	629.78	598.58	640.436	622.932	21.7523	773.721	771.434	627.169	724.108	83.9598	464.025	482.984	523.289	490.099	30.2658	933.541	951.549	724.221	869.771	126.37	592.725	608.102	547.151	582.659	31.698	923.587	723.372
NSCAC_RS01850	NSCAC_0373	preprotein translocase subunit SecY secY	504.513	512.797	539.759	519.023	18.4293	639.128	586.333	633.021	619.494	28.8799	486.542	499.04	492.142	492.575	6.26044	406.898	450.175	449.941	435.671	24.9185	455.029	456.154	460.636	457.273	2.96605	569.39	547.708	497.834	538.311	36.692	330.24	363.68	384.298	359.406	27.2811	551.395	580.36	484.449	538.735	49.1929	413.41	393.176	371.754	392.78	20.8307	574.587	437.153
NSCAC_RS01855	#N/A	50S ribosomal protein L36 rpmJ	2087.64	7655.83	7051.26	5598.24	3055.26	4301.51	4985.08	4810.37	4698.99	355.134	2611.06	4803.06	3183.38	3532.5	1136.94	2749.85	3592.87	3760.26	3367.66	541.544	3787.39	3979.23	4397.55	4054.72	312.007	4003.68	4214.61	3563.91	3927.4	331.99	2202.65	3051.49	3109.63	2787.93	507.693	3235.67	2973.34	2466.07	2891.69	391.24	5984.11	4923.31	3844.84	4917.42	1069.65	3520.61	2668.05
NSCAC_RS01860	NSCAC_0374	30S ribosomal protein S13 rpsM	973.828	953.283	1028.58	985.23	38.9209	1917.81	1359.77	1187.66	1488.42	381.693	1107.95	868.331	1580.02	1185.43	362.116	962.34	848.013	884.749	898.367	58.3679	989.819	1060.36	1045.11	1031.76	37.1174	863.319	849.513	1330.45	1014.43	273.772	859.058	745.69	891.002	831.917	76.3636	1445.14	1472.77	1239	1385.64	127.74	1285.57	1413.71	1215.24	1304.84	100.625	1603.11	1382.74
NSCAC_RS01865	NSCAC_0375	30S ribosomal protein S11 rpsK	594.967	732.055	682.883	669.969	69.4503	658.776	726.219	838.114	741.036	90.5825	597.9	675.484	367.203	546.862	160.353	428.467	527.242	529.94	495.216	57.8224	531.137	516.447	553.577	533.72	18.6994	526.662	515.944	373.222	471.943	85.6623	385.876	384.245	453.587	407.903	39.572	600.822	641.938	518.219	586.993	63.0085	480.111	472.199	425.646	459.319	29.4286	699.191	599.822
NSCAC_RS01870	NSCAC_0376	30S ribosomal protein S4 rpsD	611.429	598.023	635.772	615.075	19.1365	745.444	721.652	825.872	764.323	54.6146	632.474	589.899	479.567	567.313	78.9159	506.01	561.627	551.612	539.75	29.6454	632.496	611.447	665.135	636.359	27.0515	629.804	643.258	472.224	581.762	95.1007	550.453	563.27	596.307	570.01	23.6584	840.805	785.001	749.591	791.799	45.9856	790.226	775.463	713.405	759.698	40.7645	871.714	816.954
NSCAC_RS01875	NSCAC_0377	DNA-directed RNA polymerase subunit alpha	758.241	776.623	798.013	777.626	19.9048	815.227	748.081	686.767	750.025	64.252	594.728	604.078	778.043	658.95	103.244	520.161	493.615	504.424	506.067	13.3493	558.225	584.853	628.106	590.395	35.2681	502.133	498.052	598.209	532.798	56.684	385.423	421.336	476.15	427.636	45.6902	598.924	578.833	482.182	553.313	62.4152	510.362	495.168	447.611	484.38	32.7365	548.183	426.485
NSCAC_RS01880	NSCAC_0378	50S ribosomal protein L17 rplQ	1126.35	751.498	864.6	914.15	192.276	1083.18	947.589	861.186	963.987	111.904	911.558	710.758	866.509	829.609	105.363	935.857	804.251	862.975	867.694	65.9296	912.063	945.074	995.044	950.727	41.778	787.173	778.963	824.478	796.871	24.2581	855.96	820.039	879.005	851.668	29.7165	1132.63	1116.12	967.652	1072.14	90.861	1173.39	1176.3	1125.14	1158.28	28.7371	1131.82	1070.47
NSCAC_RS01885	NSCAC_0379	bifunctional 2-polyprenyl-6-hydroxyphenol methylase/3-demethylubiquinol 3-O-methyltransferase UbiG ubiG	206.55	143.924	161.21	170.561	32.3433	165.43	153.257	155.874	158.187	6.40795	143.755	135.345	133.249	137.45	5.56017	137.679	139.909	150.068	142.552	6.60404	130.484	142.427	155.88	142.93	12.7051	137.843	139.954	128.525	135.441	6.08129	117.32	126.603	136.309	126.744	9.49541	180.426	181.566	165.996	175.996	8.67904	142.77	130.508	129.383	134.22	7.42566	172.339	161.997
NSCAC_RS01890	NSCAC_0380	CysB family HTH-type transcriptional regulator	73.9301	75.3666	80.2939	76.5302	3.33766	70.007	61.6256	69.7742	67.1356	4.77325	68.0939	68.941	65.3771	67.4707	1.86188	69.5605	66.532	73.6223	69.905	3.55767	67.3552	69.0116	79.1565	71.8411	6.38922	70.7338	67.9845	52.087	63.6018	10.0664	47.9857	53.8962	59.3718	53.7513	5.69444	66.9288	63.9063	51.1884	60.6745	8.35307	51.4801	44.1021	47.1297	47.5706	3.70872	56.9958	42.6638
NSCAC_RS01895	NSCAC_0381	sulfite exporter TauE/SafE family protein	161.688	123.532	132.295	139.172	19.9858	146.13	120.731	121.912	129.591	14.3357	190.577	179.601	209.408	193.195	15.0748	219.698	201.528	209.046	210.091	9.12978	210.768	216.739	212.865	213.457	3.02918	238.052	240.064	289.265	255.794	29.0042	127.077	136.544	164.341	142.654	19.3692	147.804	150.963	120.659	139.809	16.6594	147.584	93.6033	92.6796	111.289	31.4358	120.028	89.4008
NSCAC_RS01900	NSCAC_0382	phosphoadenylyl-sulfate reductase	74.75	71.8973	74.141	73.5961	1.50241	93.5093	84.8269	84.6063	87.6475	5.07766	103.869	101.729	89.8638	98.4874	7.54456	85.7295	84.7883	82.6401	84.3859	1.58352	88.0181	84.7119	87.1851	86.6384	1.71955	101.889	94.4556	82.9003	93.0815	9.56857	76.0318	80.4571	82.2198	79.5696	3.18803	107.683	108.918	94.3796	103.66	8.06099	76.0402	58.4732	56.189	63.5674	10.8619	96.9034	80.3018
NSCAC_RS01905	NSCAC_0383	sulfate adenylyltransferase subunit CysD cysD	460.188	368.941	392.189	407.106	47.4172	462.677	429.873	437.178	443.243	17.2221	408.063	366.545	419.912	398.173	28.0243	351.296	346.108	355.256	350.887	4.58811	358.324	375.903	378.152	370.793	10.8572	383.373	383.334	462.784	409.83	45.859	286.824	307.983	324.227	306.344	18.7554	359.941	348.43	325.115	344.495	17.7431	274.821	258.08	229.896	254.266	22.7044	323.112	264.924
NSCAC_RS01910	NSCAC_0384	sulfate adenylyltransferase subunit 1	99.5462	110.741	118.064	109.45	9.32615	133.024	122.802	146.86	134.229	12.0742	126.403	131.301	92.7612	116.822	20.9805	126.955	134.705	133.115	131.592	4.09351	128.388	123.819	128.307	126.838	2.61489	155.147	153.796	104.091	137.678	29.0949	113.275	116.063	117.228	115.522	2.03153	167.968	165.271	154.046	162.428	7.38346	120.23	114.185	113.67	116.029	3.6478	169.858	155.775
NSCAC_RS01915	NSCAC_0385	nucleoside-diphosphate sugar epimerase/dehydratase	43.7627	48.852	49.4081	47.3409	3.11129	51.8147	48.3571	46.3537	48.8419	2.76257	39.036	39.6342	47.7588	42.143	4.87264	37.4804	37.2069	39.3159	38.001	1.14685	34.4153	38.5929	38.9016	37.3033	2.50581	41.8854	40.6576	43.0742	41.8724	1.20835	22.4107	25.1715	31.6916	26.4246	4.76565	33.5279	35.7164	26.365	31.8697	4.89124	29.4018	26.6629	25.6222	27.2289	1.95236	35.7695	26.732
NSCAC_RS01920	NSCAC_0386	UTP--glucose-1-phosphate uridylyltransferase GalU galU	50.6702	55.6245	58.4944	54.9297	3.95811	83.8017	74.9823	79.2464	79.3434	4.41052	64.5333	70.2846	64.6747	66.4975	3.28043	55.9615	63.5955	67.5239	62.3603	5.87932	72.5126	72.6554	69.79	71.6527	1.61468	91.5568	85.2629	76.6782	84.4993	7.4686	54.5099	55.2941	63.4626	57.7556	4.95802	81.4143	82.6909	74.819	79.6414	4.22483	65.7524	56.8968	61.933	61.5274	4.44168	115.745	102.942
NSCAC_RS01925	NSCAC_0387	5'/3'-nucleotidase SurE surE	398.858	231.978	260.756	297.197	89.209	203.389	198.952	183.18	195.174	10.6214	288.833	228.15	252.34	256.441	30.549	211.829	220.723	224.714	219.089	6.59619	237.824	277.007	310.65	275.161	36.4479	205.47	199.636	207.337	204.148	4.01714	145.295	167.761	181.171	164.742	18.1274	102.984	101.809	92.6074	99.1335	5.6822	115.74	98.4572	101.684	105.294	9.18946	112.407	107.408
NSCAC_RS01930	NSCAC_0388	peptidoglycan DD-metalloendopeptidase family protein	46.7904	76.8479	79.7296	67.7893	18.2426	36.3045	38.3922	42.442	39.0462	3.12058	67.6837	85.1257	78.4683	77.0926	8.802	59.0609	61.2156	62.5702	60.9489	1.7698	105.463	109.371	115.607	110.147	5.11662	78.2224	72.848	68.1077	73.0594	5.06063	46.5606	50.7032	61.5155	52.9264	7.72138	32.1384	34.6445	24.1956	30.3262	5.45511	46.5429	41.0847	39.4969	42.3748	3.69595	34.0497	21.6727
NSCAC_RS01935	NSCAC_0389	peptide chain release factor 2 prfB	74.8564	80.4914	88.7399	81.3626	6.98262	66.8897	70.9806	81.7616	73.2106	7.68268	67.8335	75.5398	60.2419	67.8717	7.64901	64.8827	64.9258	66.7047	65.5044	1.03969	69.6196	73.0302	76.6328	73.0942	3.50705	72.7397	72.178	50.7096	65.2091	12.5601	51.4937	60.4687	60.1108	57.3577	5.08157	61.9129	62.3633	44.7199	56.332	10.0589	59.5563	49.2338	46.1969	51.6623	7.00296	52.0027	33.4027
NSCAC_RS01940	NSCAC_0390	lysine--tRNA ligase lysS	86.31	71.7108	83.0077	80.3428	7.65576	86.1743	83.5045	85.7107	85.1299	1.42654	63.0961	56.3311	52.8341	57.4204	5.217	56.0886	54.315	59.0317	56.4784	2.3824	46.3573	45.8034	53.0182	48.393	4.01514	56.8217	55.9326	48.6773	53.8105	4.46764	34.8308	37.2406	41.6952	37.9222	3.48261	55.3982	58.9655	44.5172	52.9603	7.52632	39.9036	39.0537	31.5451	36.8341	4.60008	52.6032	37.7577
NSCAC_RS01945	NSCAC_0391	DNA repair protein RecO recO	99.9526	93.9756	96.6735	96.8672	2.99323	89.1914	90.7679	91.4167	90.4587	1.14446	84.0286	82.7636	76.5292	81.1071	4.01478	74.0188	86.7045	89.4265	83.3833	8.22325	79.8424	85.0904	86.0862	83.673	3.35453	86.4064	93.3401	78.7919	86.1795	7.27676	54.524	64.4779	69.8696	62.9572	7.78503	56.4651	63.9293	47.1339	55.8428	8.41499	59.5562	53.5957	57.9737	57.0418	3.08754	54.0382	38.9724
NSCAC_RS01950	NSCAC_0392	pyridoxine 5'-phosphate synthase pdxJ	251.367	194.709	210.867	218.981	29.188	190.86	209.014	233.047	210.974	21.1619	206.208	173.13	151.61	176.983	27.502	131.399	152.075	160.21	147.895	14.8537	140.297	147.96	159.449	149.235	9.63952	172.948	165.447	120.91	153.102	28.1298	96.2162	110.441	115.877	107.512	10.1527	144.916	149.776	110.095	134.929	21.6438	125.468	114.337	102.144	113.983	11.6658	121.069	88.8503
NSCAC_RS01955	#N/A	holo-ACP synthase acpS	208.279	213.131	210.518	210.643	2.4282	204.571	182.746	147.486	178.268	28.8048	209.455	179.918	317.309	235.56	72.32	200.663	158.446	148.197	169.102	27.8091	245.094	248.338	276.062	256.498	17.0201	191.959	163.821	271.76	209.18	55.9924	127.069	122.98	157.223	135.758	18.7018	204.615	209.575	137.049	183.746	40.5169	153.308	168.038	136.169	152.505	15.9496	156.643	94.5544
NSCAC_RS01960	NSCAC_0395	cysteine synthase CysM cysM	96.7434	95.7988	109.345	100.629	7.56307	92.3711	86.245	98.9893	92.5351	6.37372	75.3424	78.0959	64.2594	72.5659	7.32421	67.9558	71.0487	72.2595	70.4213	2.21939	57.3141	60.7487	69.8696	62.6441	6.48881	73.7507	76.7594	61.1915	70.5672	8.2578	47.5223	51.7264	56.2426	51.8304	4.36107	64.0844	67.4076	57.443	62.9783	5.07352	52.8748	50.7869	49.8517	51.1711	1.54774	64.5331	54.5951
NSCAC_RS01965	NSCAC_0396	6,7-dimethyl-8-ribityllumazine synthase ribE	177.349	101.341	114.715	131.135	40.5773	102.426	101.225	117.778	107.143	9.2297	81.3184	75.8957	45.9675	67.7272	19.0385	62.4637	72.3905	67.4512	67.4351	4.9634	55.3905	54.5067	66.8497	58.9156	6.88526	67.0202	58.4416	38.9205	54.7941	14.4006	50.3802	57.3116	59.0229	55.5716	4.57656	72.531	81.1712	62.6058	72.1027	9.29009	64.9055	60.4303	57.1137	60.8165	3.91022	77.2437	70.4829
NSCAC_RS01980	NSCAC_0398	type I methionyl aminopeptidase map	146.321	118.034	120.532	128.296	15.6605	82.3334	84.0608	91.6623	86.0188	4.96316	91.5881	88.2775	66.649	82.1715	13.5444	75.045	66.2268	68.9967	70.0895	4.50951	71.8791	70.5438	87.5642	76.6624	9.46483	66.4588	67.2044	49.9119	61.1917	9.77571	55.9996	64.2221	67.1818	62.4678	5.79381	79.6981	77.475	58.9233	72.0321	11.4069	68.8935	74.8468	63.0146	68.9183	5.91616	80.5243	68.5116
NSCAC_RS01985	NSCAC_0399	30S ribosomal protein S2 rpsB	508.886	414.013	440.614	454.504	48.9377	690.377	618.512	612.667	640.519	43.2771	423.992	381.384	403.581	402.986	21.3101	410.876	400.363	418.443	409.894	9.08006	305.521	309.213	318.272	311.002	6.56102	480.495	479.744	520.274	493.504	23.1861	273.432	279.677	280.162	277.757	3.75329	712.412	681.163	665.631	686.402	23.8265	380.778	398.475	369.748	383	14.492	663.593	591.947
NSCAC_RS01990	NSCAC_0400	translation elongation factor Ts tsf	84.9315	94.3951	106.085	95.1373	10.5964	165.329	149.882	175.2	163.47	12.7611	115.59	120.831	90.0472	108.823	16.47	135.031	151.088	149.333	145.151	8.80728	98.8763	96.7209	105.84	100.479	4.76643	170.766	171.251	114.241	152.086	32.7757	93.1135	99.7735	98.3571	97.0814	3.50851	218.527	214.856	198.966	210.783	10.3974	142.586	144.234	126.424	137.748	9.84158	238.576	210.609
NSCAC_RS01995	NSCAC_0401	UMP kinase pyrH	218.917	162.983	178.176	186.692	28.923	298.148	276.125	303.29	292.521	14.4302	198.216	185.141	163.858	182.405	17.3417	203.876	246.364	238.389	229.543	22.5831	179.423	162.772	170.808	171.001	8.32719	289.383	277.392	227.127	264.634	33.0306	128.555	145.054	153.511	142.373	12.6921	265.676	283.509	234.573	261.253	24.7664	176.849	156.792	152.604	162.082	12.9593	259.444	209.654
NSCAC_RS02000	NSCAC_0402	ribosome recycling factor frr	99.4655	125.363	129.029	117.952	16.1147	172.705	161.938	179.699	171.447	8.94686	112.7	113.657	89.7091	105.355	13.5585	144.426	155.06	159.302	152.929	7.66333	115.983	114.873	115.33	115.395	0.557671	167.554	162.076	115.249	148.293	28.7476	85.9676	95.3431	95.9865	92.4324	5.60793	162.373	159.943	126.487	149.601	20.0545	120.127	98.0744	118	112.067	12.1647	149.324	114.444
NSCAC_RS02005	NSCAC_0403	isoprenyl transferase	116.413	85.313	96.0874	99.2712	15.7926	76.8381	69.3952	71.2698	72.501	3.87123	75.3613	68.6583	85.3325	76.4507	8.39032	69.1647	64.6991	66.1383	66.6674	2.27934	67.3724	76.7866	80.6977	74.9522	6.84943	76.7467	72.2939	93.8889	80.9765	11.4019	38.7732	47.6204	56.3511	47.5816	8.789	52.5871	58.2845	39.4009	50.0908	9.6861	46.8068	41.7111	41.2484	43.2554	3.08426	47.2559	32.2713
NSCAC_RS02010	NSCAC_0404	phosphatidate cytidylyltransferase	189.433	173.45	177.454	180.112	8.31625	229.061	206.778	198.941	211.593	15.6267	144.146	131.243	223.239	166.21	49.8089	157.729	144.125	154.706	152.187	7.14313	127.021	126.065	133.096	128.727	3.81353	148.703	149.123	216.557	171.461	39.055	87.3074	98.533	108.682	98.174	10.6916	157.732	174.088	134.975	155.598	19.6434	107.033	104.3	93.2443	101.526	7.30083	156.592	119.506
NSCAC_RS02015	NSCAC_0405	1-deoxy-D-xylulose-5-phosphate reductoisomerase ispC	126.645	91.7232	103.865	107.411	17.7291	176.713	147.888	153.46	159.354	15.2896	111.674	95.5808	93.0871	100.114	10.0888	112.189	115.947	118.419	115.518	3.13682	88.5586	86.0358	94.597	89.7305	4.39924	130.131	132.584	118.324	127.013	7.62403	71.7478	71.9244	78.9781	74.2168	4.12438	149.579	147.912	129.099	142.197	11.3738	85.4263	79.9867	77.5476	80.9869	4.03346	145.836	115.428
NSCAC_RS02020	NSCAC_0406	RIP metalloprotease RseP rseP	202.409	204.313	221.246	209.322	10.3698	209.409	186.98	191.701	196.03	11.8247	292.019	280.562	322.641	298.407	21.7547	236.886	228.464	228.223	231.191	4.93379	298.901	313.447	338.629	316.992	20.0999	240.177	232.644	239.287	237.369	4.11626	240.131	262.268	280.912	261.103	20.4151	181.038	187.801	151.664	173.501	19.2114	187.713	161.989	148.781	166.161	19.7985	140.191	109.311
NSCAC_RS02025	NSCAC_0407	outer membrane protein assembly factor BamA bamA	49.3149	57.9843	58.2303	55.1765	5.07779	39.1321	42.122	43.9949	41.7497	2.45272	48.7094	54.7459	52.794	52.0831	3.0804	36.5964	38.0143	40.107	38.2392	1.76607	50.1544	54.0227	56.6256	53.6009	3.25612	38.0838	39.1045	34.4762	37.2215	2.43163	32.438	37.527	39.9415	36.6355	3.83038	27.6727	29.9828	21.3541	26.3365	4.46685	33.6686	30.9381	28.6836	31.0968	2.49628	26.6942	18.0389
NSCAC_RS02030	NSCAC_0408	OmpH family outer membrane protein	328.122	551.381	504.98	461.494	117.811	414.788	429.562	404.613	416.321	12.5453	315.001	364.939	349.041	342.994	25.5123	325.748	252.741	269.169	282.553	38.2992	326.684	356.644	371.578	351.635	22.8618	250.201	251.754	244.1	248.685	4.04588	261.611	263.8	302.85	276.087	23.2033	504.29	447.965	392.861	448.372	55.7154	370.542	380.43	335.017	361.996	23.8823	463.23	417.752
NSCAC_RS02035	NSCAC_0409	3-hydroxyacyl-ACP dehydratase FabZ fabZ	123.89	176.971	179.114	159.992	31.2835	184.106	190.551	206.824	193.827	11.7079	127.078	140.685	85.8452	117.869	28.556	110.002	111.442	109.982	110.475	0.837122	103.041	105.352	117.933	108.775	8.01457	110.061	110.392	74.0087	98.1539	20.911	90.5719	95.6095	101.16	95.7805	5.29613	215.912	219.924	152.274	196.037	37.9525	112.817	97.2955	98.6499	102.921	8.59725	225.619	181.498
NSCAC_RS02040	NSCAC_0410	acyl-ACP--UDP-N-acetylglucosamine O-acyltransferase lpxA	69.2761	50.3778	61.0332	60.229	9.47477	63.6634	65.6131	75.7544	68.3436	6.49156	64.8729	62.2321	42.0201	56.375	12.5017	49.0562	52.1494	56.0545	52.42	3.50703	50.0307	54.4427	60.4104	54.9613	5.20924	59.1819	58.0736	35.8038	51.0198	13.1891	33.8877	40.6707	45.9088	40.1557	6.02711	51.2764	56.6652	41.7325	49.8914	7.5621	38.8839	39.6178	36.417	38.3062	1.67678	54.3968	37.6349
NSCAC_RS02045	NSCAC_0411	YfgM family protein	135.945	190.042	177.694	167.893	28.3487	123.322	122.861	126.259	124.147	1.84336	122.511	134.362	123.847	126.907	6.49099	113.287	108.024	125.032	115.448	8.70744	138.378	142.3	154.009	144.896	8.132	104.336	98.5984	90.8895	97.9414	6.74741	91.7192	102.03	105.511	99.7534	7.17219	120.591	106.842	103.162	110.198	9.18636	133.138	126.447	121.331	126.972	5.92116	113.515	105.612
NSCAC_RS02050	NSCAC_0412	outer membrane protein assembly factor BamB bamB	65.4084	49.0593	51.9611	55.4763	8.72301	45.9604	44.3408	47.177	45.8261	1.42289	52.1425	54.4973	57.656	54.7653	2.76652	37.7786	42.4678	43.9318	41.3927	3.21435	49.1766	56.7225	54.6697	53.5229	3.90147	47.0888	44.7707	49.9834	47.2809	2.61165	26.8778	32.12	36.9085	31.9688	5.01707	32.9783	35.7054	29.6939	32.7925	3.01005	26.2484	25.5276	24.0432	25.2731	1.1244	35.0082	24.2545
NSCAC_RS02055	NSCAC_0413	ribosome biogenesis GTPase Der der	45.0048	50.5303	54.1761	49.9037	4.61764	55.4084	50.8309	54.7658	53.6684	2.47822	45.3287	51.7866	58.4932	51.8695	6.58267	47.4008	50.4031	50.0983	49.3008	1.65244	55.462	57.5892	57.0315	56.6942	1.10297	52.6825	52.4493	50.4349	51.8555	1.23584	37.5399	40.249	48.116	41.9683	5.49364	44.9284	45.9306	37.093	42.6507	4.83914	39.4063	37.0089	36.4499	37.6217	1.57059	45.112	37.0508
NSCAC_RS02060	NSCAC_0414	GTP cyclohydrolase FolE2 folE2	57.6916	75.9112	81.4615	71.6881	12.4349	64.2713	63.0917	61.81	63.0577	1.23096	49.4339	56.0643	48.0939	51.1974	4.26782	51.0585	44.4349	44.8995	46.7976	3.69728	45.0433	48.4418	54.9059	49.4637	5.01011	43.5917	38.7074	31.3993	37.8995	6.13623	30.9347	34.6168	37.188	34.2465	3.14305	46.6622	51.8507	34.6956	44.4028	8.79786	35.1077	34.267	34.5772	34.6506	0.425108	50.4603	35.5345
NSCAC_RS02065	NSCAC_0415	6-carboxytetrahydropterin synthase QueD queD	132.087	104.387	96.4254	110.966	18.7189	77.4043	71.4255	82.8578	77.2292	5.71813	64.869	73.3796	57.6468	65.2985	7.87518	44.29	51.5617	54.4401	50.0973	5.23109	56.7285	48.5818	59.4693	54.9265	5.66299	45.1852	38.9975	31.956	38.7129	6.61922	39.0744	43.4712	48.9763	43.8407	4.96128	51.513	57.1797	36.0885	48.2604	10.9153	47.33	44.1391	42.7048	44.7246	2.36751	48.8839	41.0369
NSCAC_RS02070	NSCAC_0416	polyprenyl synthetase family protein	100.945	102.11	115.438	106.165	8.05233	138.92	117.894	127.367	128.06	10.5301	89.9111	101.257	81.4619	90.8765	9.93255	95.2958	94.5226	101.15	96.9893	3.62354	98.2875	96.6233	103.876	99.5955	3.79901	99.2988	100.058	81.2247	93.527	10.6609	56.2629	62.0901	68.1254	62.1595	5.93156	90.274	91.7946	73.5953	85.2213	10.0971	61.7265	59.1966	58.7011	59.8747	1.62271	92.9815	74.674
NSCAC_RS02075	NSCAC_0417	exodeoxyribonuclease VII small subunit xseB	670.639	1135.59	968.534	924.922	235.526	434.946	560.016	615.138	536.7	92.3308	515.817	555.972	408.337	493.375	76.3333	695.403	597.047	600.888	631.112	55.7102	495.462	500.792	605.057	533.771	61.7936	433.64	437.628	334.529	401.932	58.4067	223.37	209.728	333.538	255.545	67.8872	420.759	390.576	265.224	358.853	82.4773	302.931	327.071	296.039	308.68	16.2955	365.707	238.713
NSCAC_RS02080	NSCAC_0418	bifunctional riboflavin kinase/FAD synthetase ribF	62.5299	63.0441	64.0217	63.1986	0.757822	39.4181	40.3379	45.313	41.6897	3.17144	50.0982	52.9699	46.9593	50.0091	3.0063	41.3131	47.1808	43.9886	44.1608	2.93762	48.0822	45.3564	55.6853	49.7079	5.35295	39.7517	40.2136	34.8447	38.27	2.9754	26.5555	33.1918	39.8133	33.1868	6.62891	27.2579	29.0818	17.6737	24.6711	6.12817	32.6587	26.9042	25.8729	28.4786	3.65665	23.6371	17.6074
NSCAC_RS02085	NSCAC_0419	2-hydroxyacid dehydrogenase	113.445	112.776	124.509	116.91	6.58925	113.399	108.479	112.927	111.602	2.71497	114.465	113.667	91.5172	106.55	13.0249	88.9536	95.2011	93.8924	92.6823	3.29482	119.849	116.36	128.428	121.546	6.21045	123.081	121.266	84.8042	109.717	21.5943	79.8128	91.88	99.7756	90.4895	10.0538	94.0821	101.352	70.9531	88.7956	15.8738	76.2622	71.5626	71.3605	73.0618	2.77353	88.3454	64.2794
NSCAC_RS02090	NSCAC_0420	DUF1820 family protein	39.9104	134.553	137.183	103.882	55.4168	56.4598	70.0404	59.8393	62.1132	7.07006	71.2612	98.0423	155.764	108.356	43.1852	110.353	88.4335	95.3286	98.0385	11.2084	111.245	105.147	98.2028	104.865	6.52586	77.5751	69.6751	115.165	87.4716	24.306	58.7372	60.5762	67.6788	62.3307	4.72196	51.1756	48.5805	35.4032	45.0531	8.45724	74.627	66.5827	62.5028	67.9042	6.16917	52.5321	50.6282
NSCAC_RS02095	NSCAC_0421	ergothioneine biosynthesis protein EgtB egtB	136.387	95.13	96.994	109.504	23.3003	97.1811	94.0977	102.32	97.8663	4.15373	107.57	96.9632	64.6423	89.7252	22.3605	118.237	120.192	122.082	120.17	1.92269	89.6615	86.9954	89.2468	88.6346	1.43462	140.783	133.251	99.3867	124.474	22.05	77.4536	78.8159	80.9484	79.0726	1.76148	114.251	110.175	102.059	108.829	6.20678	72.4286	70.2355	69.6706	70.7783	1.45688	94.7107	81.6314
NSCAC_RS02100	NSCAC_0422	L-histidine N(alpha)-methyltransferase egtD	107.245	107.404	109.96	108.203	1.52376	55.8298	59.4218	62.787	59.3462	3.47921	82.6854	72.1898	66.5538	73.8097	8.18688	68.7194	63.8639	66.9627	66.5153	2.45849	55.0822	52.829	59.7548	55.8887	3.53264	62.3498	58.5897	57.368	59.4358	2.59642	35.2811	35.7314	40.6252	37.2126	2.96401	52.5153	51.2728	45.2623	49.6835	3.87894	41.9347	37.6452	34.5961	38.0587	3.68675	47.5375	37.0504
NSCAC_RS02105	NSCAC_0423	serine hydroxymethyltransferase glyA	311.487	245.743	279.719	278.983	32.878	519.787	413.314	396.85	443.317	66.7347	332.816	289.077	332.577	318.157	25.184	361.798	360.959	367.954	363.57	3.81902	251.986	258.455	281.465	263.969	15.4932	384.985	382.105	418.024	395.038	19.9582	228.794	235.641	254.828	239.754	13.4955	420.744	429.525	445.8	432.023	12.7134	285.335	282.374	270.954	279.554	7.59376	547.234	520.507
NSCAC_RS02110	NSCAC_0424	bifunctional diaminohydroxyphosphoribosylaminopyrimidine deaminase/5-amino-6-(5-phosphoribosylamino)uracil reductase RibD ribD	141.199	98.7547	112.301	117.418	21.6798	123.049	115.201	121.809	120.019	4.21858	105.901	107.128	92.5417	101.857	8.09051	88.1971	109.004	109.044	102.082	12.0246	94.8209	99.7439	105.694	100.086	5.4445	118.266	122.913	111.699	117.626	5.63395	79.3326	86.4613	101.3	89.0312	11.2068	112.432	116.578	105.546	111.519	5.57233	87.5641	82.611	81.1932	83.7894	3.34497	134.834	107.926
NSCAC_RS02115	NSCAC_0425	riboflavin synthase	102.577	91.055	95.1423	96.2582	5.84157	70.2568	71.4536	75.2353	72.3152	2.59868	64.7854	63.5123	60.3422	62.88	2.28809	57.2702	52.6294	54.9433	54.9476	2.32043	54.8565	60.1983	63.3183	59.4577	4.27922	52.7623	52.6668	47.2055	50.8782	3.18105	36.6409	39.2636	43.6897	39.8647	3.56267	47.6765	48.264	30.9988	42.3131	9.80292	35.7384	37.9325	30.8181	34.8297	3.64323	50.9266	29.4235
NSCAC_RS02120	NSCAC_0426	bifunctional 3,4-dihydroxy-2-butanone-4-phosphate synthase/GTP cyclohydrolase II ribBA	52.551	38.6197	43.726	44.9656	7.0479	52.9365	47.4741	51.9171	50.7759	2.90454	42.0749	40.5402	37.4971	40.0374	2.32993	34.8504	41.8167	44.2615	40.3095	4.88323	36.7092	38.1878	39.0881	37.995	1.20113	45.0188	45.6207	38.3535	42.9977	4.03324	25.8716	24.763	30.7356	27.1234	3.17703	33.8823	35.4753	29.7822	33.0466	2.93711	27.3303	26.1382	24.1532	25.8739	1.60495	35.327	26.3776
NSCAC_RS02125	NSCAC_0427	ribonuclease HII rnhB	185.818	178.712	201.678	188.736	11.7578	168.921	161.396	171.33	167.215	5.18202	204.323	209.543	148.576	187.481	33.7932	224.362	213.455	215.246	217.688	5.84921	227.539	223.933	247.004	232.825	12.4109	172.781	181.678	139.6	164.686	22.1761	160.899	172.068	191.864	174.943	15.6814	143.647	148.45	118.159	136.752	16.2804	182.185	167.215	172.707	174.036	7.57266	133.937	109.741
NSCAC_RS02130	NSCAC_0429	hypothetical protein	1169.14	997.011	989.991	1052.05	101.469	769.094	779.633	658.827	735.852	66.9128	1109.1	1136.35	1299.49	1181.65	102.96	1260.25	1051.72	1144.78	1152.25	104.466	1400.12	1559.85	1386.91	1448.96	96.2634	1046.72	1010.24	1285.63	1114.19	149.583	1012.24	894.96	1084.96	997.389	95.8686	631.072	761.146	557.607	649.942	103.073	900.799	854.125	833.424	862.783	34.5118	543.121	480.073
NSCAC_RS02135	NSCAC_0431	SEL1-like repeat protein	62.0769	52.8562	58.0461	57.6597	4.62247	65.2391	60.0574	71.5261	65.6075	5.74321	55.3408	57.6785	41.2673	51.4289	8.87745	43.8923	51.4498	51.8665	49.0695	4.48845	50.1621	45.9095	53.149	49.7402	3.63814	61.614	58.3591	41.2322	53.7351	10.9494	37.1146	41.3913	46.4275	41.6445	4.66157	49.2668	52.1131	42.4121	47.9307	4.98661	44.5614	42.4181	34.7223	40.5673	5.17407	48.1202	37.7011
NSCAC_RS02140	NSCAC_0432	SEL1-like repeat protein	119.195	107.411	118.967	115.191	6.73864	108.583	113.016	132.994	118.198	13.0044	103.059	102.647	75.4068	93.7041	15.8473	86.9625	98.1513	99.701	94.9383	6.95052	88.1863	91.6357	102.223	94.015	7.3147	97.8323	95.0413	73.6937	88.8558	13.2047	58.3	68.0389	72.0156	66.1182	7.05664	65.4729	69.7376	52.7186	62.643	8.85542	73.929	67.3263	59.963	67.0728	6.98645	64.4208	46.1385
NSCAC_RS02145	NSCAC_0433	hypothetical protein	176.241	224.72	207.111	202.691	24.54	112.632	118.564	99.1065	110.101	9.97264	267.398	263.602	455.34	328.78	109.621	214.904	184.7	158.641	186.082	28.1567	522.042	563.683	443.211	509.645	61.1851	176.36	192.992	284.761	218.038	58.3795	352.633	335.917	419.336	369.295	44.1352	122.368	126.859	78.4292	109.219	26.7591	149.372	139.049	160.663	149.695	10.8107	91.2371	62.0115
NSCAC_RS02150	NSCAC_0436	hypothetical protein	432.565	797.082	736.133	655.26	195.253	320.255	418.33	528.582	422.389	104.223	326.415	452.489	351.58	376.828	66.7219	282.262	372.097	332.887	329.082	45.0382	307.976	367.648	328.606	334.744	30.3056	253.781	266.988	271.102	263.957	9.0495	146.26	267.558	243.467	219.095	64.2169	198.582	235.908	168.623	201.038	33.7094	307.221	261.337	255.005	274.521	28.4953	216.185	164.494
NSCAC_RS02155	NSCAC_0437	peptide chain release factor 3	58.6841	53.0943	62.2435	58.0073	4.61198	61.795	59.7018	61.4664	60.9878	1.12573	54.6581	53.8771	53.7581	54.0977	0.488914	45.2667	49.9375	51.0044	48.7362	3.05166	50.4755	54.9052	55.1227	53.5012	2.62255	50.3896	51.3209	48.7047	50.1384	1.32603	32.2814	39.9034	43.1431	38.4427	5.57623	44.5811	45.9054	37.4189	42.6351	4.5657	42.8682	39.3507	37.9774	40.0654	2.52252	49.8496	40.0917
NSCAC_RS02160	NSCAC_0438	M1 family metallopeptidase	55.6128	50.2626	57.0464	54.3072	3.57539	62.3884	51.811	55.34	56.5132	5.38538	63.2804	61.192	68.3873	64.2866	3.70163	42.6264	42.4512	44.1382	43.0719	0.927547	79.5287	86.3098	90.8255	85.5547	5.68615	51.2635	49.5051	53.7888	51.5191	2.15326	55.2	58.0476	60.3186	57.8554	2.56467	58.7462	58.5445	52.5918	56.6275	3.49648	47.2374	46.6936	42.6473	45.5261	2.50788	68.6399	62.1107
NSCAC_RS02165	NSCAC_0440	tellurite resistance methyltransferase TehB tehB	2566.58	2651.93	2148.22	2455.58	269.578	1001.21	1222.21	1235.07	1152.83	131.461	1458.27	1418.21	894.734	1257.07	314.432	1592.58	1397.78	1396.09	1462.15	112.96	756.857	989.256	1204.16	983.425	223.709	792.301	860.847	727.504	793.551	66.6801	474.106	564.089	591.963	543.386	61.5958	370.192	342.8	286.504	333.165	42.6675	677.347	614.151	642.114	644.537	31.6677	306.377	347.131
NSCAC_RS02170	NSCAC_0441	DsbA family protein	83.5392	98.5348	105.726	95.9334	11.32	86.8358	86.6653	95.6486	89.7166	5.13799	76.073	76.6139	54.3456	69.0108	12.7033	131.52	125.108	128.507	128.378	3.20764	90.3653	96.7581	104.215	97.1129	6.93172	82.1663	73.4109	58.7419	71.4397	11.836	69.5256	63.5624	74.8217	69.3032	5.63295	84.6609	83.656	66.0369	78.1179	10.4746	80.9399	86.8882	83.8059	83.878	2.9748	97.4068	85.0465
NSCAC_RS02175	NSCAC_0442	YncE family protein	175.204	147.415	165.026	162.548	14.0592	331.566	245.063	242.634	273.088	50.6581	180.966	166.04	194.952	180.653	14.4584	182.532	181.673	184.429	182.878	1.4106	140.604	140.567	130.391	137.188	5.88569	201.516	207.149	249.32	219.329	26.1258	157.022	153.366	152.666	154.351	2.33941	282.248	271.913	300.551	284.904	14.5023	196.99	196.573	186.94	193.501	5.68552	305.108	316.726
NSCAC_RS02180	NSCAC_0443	NnrS family protein	62.794	56.1028	64.2876	61.0615	4.35879	54.8688	50.3099	50.4403	51.873	2.59527	60.1633	59.1636	64.1194	61.1488	2.62072	54.7396	52.1922	52.1777	53.0365	1.47495	65.4186	68.6968	74.2672	69.4609	4.47355	57.7516	53.6524	56.862	56.0887	2.15623	39.8235	43.7358	49.9721	44.5105	5.11848	38.4501	41.0524	31.9779	37.1601	4.67276	39.3778	36.1501	33.3054	36.2778	3.0382	40.8421	29.4823
NSCAC_RS02185	NSCAC_0444	mitochondrial fission ELM1 family protein	115.714	95.7928	100.583	104.03	10.3981	90.6777	87.16	93.6279	90.4885	3.23812	67.5082	73.5965	78.8315	73.3121	5.66699	71.5033	66.8092	73.6582	70.6569	3.5021	65.0846	67.256	75.159	69.1665	5.30199	62.533	60.7745	56.1914	59.833	3.27398	36.4541	44.5784	51.2885	44.107	7.42841	45.2177	51.23	36.3569	44.2682	7.48188	44.7045	43.6254	37.9135	42.0811	3.64938	50.3677	30.4092
NSCAC_RS02190	NSCAC_0445	2OG-Fe(II) oxygenase	106.201	77.4251	76.7086	86.7782	16.8245	55.9998	56.0806	59.7147	57.265	2.12184	63.2719	57.7415	50.7591	57.2575	6.27042	60.8843	58.2585	59.9392	59.694	1.32996	54.0059	50.5008	60.4247	54.9771	5.03275	51.0713	52.1899	44.0951	49.1188	4.38642	36.0265	35.4044	44.2925	38.5745	4.96172	48.6469	45.9045	35.1848	43.2454	7.11409	44.4983	41.2879	39.9058	41.8973	2.35613	42.1739	35.05
NSCAC_RS02195	NSCAC_0446	glycoside hydrolase family 15 protein	146.121	93.0513	107.245	115.473	27.4749	156.951	130.975	137.352	141.76	13.5373	121.866	107.634	94.8191	108.106	13.5294	131.734	145.85	144.445	140.676	7.77614	115.251	119.683	128.914	121.283	6.97085	189.075	186.414	170.207	181.899	10.2122	114.006	120.404	118.384	117.598	3.27075	150.929	156.04	154.17	153.713	2.58607	126.086	118.47	118.665	121.074	4.34163	169.198	161.554
NSCAC_RS02200	NSCAC_0447	hypothetical protein	1336.56	2842.35	2411.43	2196.78	775.505	1807.47	2295.43	2061.07	2054.66	244.042	1407.15	1848.83	1811.65	1689.21	244.979	2568.02	2333.12	2402.38	2434.51	120.7	1702.65	1802.95	1716.71	1740.77	54.3063	1708.53	1701.38	1777.36	1729.09	41.9555	1384.86	1428.84	1511.21	1441.64	64.1411	1486.56	1558.49	1279.51	1441.52	144.842	1480.93	1393.73	1375.57	1416.75	56.3229	1197.05	1165.93
NSCAC_RS02205	NSCAC_0448	magnesium/cobalt transporter CorA corA	56.2312	61.845	68.1027	62.0596	5.93865	62.4041	59.8283	60.2126	60.815	1.38958	70.6237	71.2659	80.2498	74.0465	5.38184	50.4636	50.638	52.3567	51.1528	1.04629	68.5184	74.8915	73.6474	72.3524	3.37817	67.9334	63.369	69.2747	66.859	3.09598	47.0486	53.0664	59.1205	53.0785	6.03595	57.5093	59.823	45.5994	54.3106	7.63228	53.3681	47.6146	46.7016	49.2281	3.61425	54.6393	36.6831
NSCAC_RS02210	NSCAC_0449	hypothetical protein	229.797	304.427	341.719	291.981	56.9898	412.851	421.759	388.869	407.826	17.0107	324.333	367.33	310.067	333.91	29.8087	446.534	395.662	423.107	421.768	25.4623	472.564	468.937	415.465	452.322	31.9703	479.217	464.218	360.241	434.559	64.7965	433.261	438.903	475.701	449.288	23.0476	498.67	522.804	416.797	479.424	55.5622	458.099	485.467	469.151	470.906	13.7681	488.738	477.233
NSCAC_RS02215	NSCAC_0450	hypothetical protein	850.17	890.547	874.528	871.748	20.3316	697.982	727.627	723.591	716.4	16.0778	799.366	849.615	876.23	841.737	39.033	974.515	915.207	942.306	944.009	29.6907	862.443	898.548	911.9	890.964	25.586	912.995	913.635	915.77	914.133	1.45326	782.729	737.244	757.406	759.126	22.7914	664.168	605.224	555.003	608.132	54.6406	768.678	677.774	667.921	704.791	55.5465	488.92	464.338
NSCAC_RS02220	NSCAC_0451	PhoH family protein	25.0722	29.4201	30.9515	28.4813	3.05002	23.3628	24.0316	23.7222	23.7055	0.334704	26.5558	29.9206	26.9294	27.8019	1.8443	22.3073	21.9667	22.0399	22.1046	0.179295	29.0452	29.9818	34.7669	31.2646	3.06899	21.4205	21.2771	20.1018	20.9331	0.723487	22.0146	26.0603	27.3699	25.1482	2.79172	17.1608	17.7427	12.802	15.9019	2.70028	18.2718	17.1546	16.7573	17.3946	0.785234	16.7049	11.125
NSCAC_RS02225	NSCAC_0452	NADP-dependent isocitrate dehydrogenase icd	130.32	124.968	143.649	132.979	9.62043	169.852	142.269	137.289	149.803	17.54	147.118	145.26	210.721	167.7	37.2695	167.03	165.235	171.569	167.945	3.26474	146.794	158.679	163.61	156.361	8.64454	151.422	144.335	183.683	159.813	20.973	108.111	114.155	128.327	116.864	10.377	134.245	136.397	130.127	133.59	3.18623	109.768	94.3792	99.58	101.242	7.82777	134.193	121.796
NSCAC_RS02230	NSCAC_0453	polysaccharide deacetylase	95.9024	72.9616	86.0219	84.9619	11.5071	114.372	99.5504	103.237	105.72	7.71627	86.3674	78.633	76.221	80.4072	5.30076	84.8516	79.7586	88.3109	84.3071	4.30207	71.713	79.1967	83.1196	78.0098	5.79519	88.0089	83.1748	69.6379	80.2739	9.52285	61.706	66.9342	73.1434	67.2612	5.7257	73.1989	76.7214	64.3514	71.4239	6.37313	65.0502	60.1479	59.7914	61.6632	2.9387	88.6732	69.5813
NSCAC_RS02235	NSCAC_0454	hypothetical protein	67.1227	63.6812	73.8073	68.2038	5.14889	94.0738	75.175	82.2791	83.8427	9.54591	63.3625	62.0675	56.8339	60.7546	3.45664	65.6045	52.2447	58.1064	58.6519	6.69658	55.4722	56.9696	66.2364	59.5594	5.83074	55.5714	56.1298	47.4998	53.067	4.82946	42.8087	44.9413	51.027	46.259	4.26463	63.4189	66.049	46.6341	58.7007	10.5324	48.3958	45.9183	49.0725	47.7955	1.66055	74.2186	62.0899
NSCAC_RS02240	NSCAC_0455	hypothetical protein	80.2143	70.4298	79.3627	76.6689	5.42	80.1274	76.4789	79.7057	78.7706	1.99588	62.1822	67.4418	46.5851	58.7364	10.8469	57.5891	62.2967	64.4863	61.4574	3.52438	59.2251	62.002	65.8796	62.3689	3.34239	65.7892	63.7917	48.4387	59.3399	9.49338	41.3388	42.7966	52.2015	45.4456	5.89598	50.9886	50.3762	37.1426	46.1691	7.82322	42.7556	40.0038	36.7619	39.8404	3.00018	52.749	37.2206
NSCAC_RS02245	NSCAC_0456	NADPH-dependent FMN reductase	335.025	420.048	435.179	396.751	53.989	356.662	363.977	348.652	356.43	7.66488	321.145	338.742	295.223	318.37	21.8917	334.024	295.283	304.633	311.314	20.216	274.009	282.552	318.74	291.767	23.7464	259.382	243.866	215.793	239.68	22.0939	178.362	197.49	220.725	198.859	21.2146	157.038	178.392	106.598	147.343	36.8661	139.728	122.799	113.072	125.2	13.4892	121.438	63.1825
NSCAC_RS02250	NSCAC_0457	DNA-methyltransferase	71.1634	75.8477	80.2092	75.7401	4.52387	36.0375	39.1703	39.8731	38.3603	2.04206	51.9585	59.6583	76.4284	62.6817	12.512	46.0673	39.7433	40.6375	42.1493	3.42237	61.3543	60.4661	65.7928	62.5378	2.85375	32.7105	32.3328	37.6423	34.2285	2.96245	29.4219	32.2716	39.5598	33.7511	5.22839	20.4341	23.8147	15.6769	19.9752	4.08823	31.9191	33.7564	29.7271	31.8009	2.01725	19.8308	12.4043
NSCAC_RS02255	NSCAC_0458	hypothetical protein	18.834	17.8498	18.4778	18.3872	0.498361	8.38671	9.48601	10.4363	9.43632	1.02567	12.9589	14.7036	14.0275	13.8966	0.879676	10.9989	10.0856	11.5257	10.8701	0.728672	14.1823	14.2138	16.0675	14.8212	1.07944	10.6429	11.3531	8.81316	10.2697	1.31044	8.20139	9.17325	10.6758	9.35016	1.24667	9.16578	7.35156	5.3453	7.28754	1.91104	9.19311	9.27414	6.4585	8.30858	1.60273	10.1289	5.7403
NSCAC_RS02260	NSCAC_0459	DUF4139 domain-containing protein	73.02	91.9154	100.456	88.4639	14.04	83.7067	89.5336	98.8571	90.6991	7.64219	90.3366	96.1257	81.2034	89.2219	7.52334	84.2841	86.4303	98.1026	89.6057	7.43641	75.0407	78.6898	85.7371	79.8225	5.43739	86.9691	84.7064	67.2031	79.6262	10.818	43.8232	51.2802	58.8781	51.3272	7.5276	49.5748	47.7246	37.6919	44.9971	6.39375	48.0726	42.8491	40.6443	43.8553	3.81497	44.377	35.6411
NSCAC_RS02265	NSCAC_0460	Hsp20/alpha crystallin family protein	3405.93	1763.09	1724.91	2297.97	959.706	885.12	958.906	919.566	921.197	36.9201	5155.3	4148.19	3390.59	4231.36	885.291	7059.09	6453.08	6540.2	6684.12	327.639	2778.95	2886.66	3115.1	2926.9	171.648	3097.11	3248.68	2943.03	3096.27	152.825	3544.69	3505.42	3489.85	3513.32	28.2637	786.516	784.439	693.812	754.922	52.9329	2877.55	2746.9	2430.64	2685.03	229.79	1151.18	1271.71
NSCAC_RS02270	NSCAC_0461	ATP-binding cassette domain-containing protein	56.2548	44.856	48.1068	49.7392	5.87212	38.9017	39.0514	41.628	39.8604	1.5327	41.2545	39.4529	40.1404	40.2826	0.909182	32.577	35.7459	36.3277	34.8835	2.01857	38.5748	39.5449	43.6448	40.5882	2.69121	37.8381	37.9936	37.7699	37.8672	0.114651	21.401	24.5303	29.2458	25.059	3.94907	25.1544	25.4955	20.3168	23.6556	2.89652	26.5302	24.8534	22.1293	24.5043	2.22112	26.0358	20.3028
NSCAC_RS02275	NSCAC_0462	peptide-methionine (R)-S-oxide reductase MsrB msrB	67.34	39.9951	43.1932	50.1761	14.9502	34.079	34.6419	38.6548	35.7919	2.49528	41.7878	38.4288	29.9069	36.7078	6.12456	26.531	30.8876	31.2443	29.5543	2.62432	30.6238	34.512	37.4482	34.1946	3.42326	25.5625	28.0559	21.263	24.9605	3.43622	23.7864	25.7992	35.1004	28.2287	6.03561	24.5537	29.0267	19.859	24.4798	4.58429	27.5049	25.7821	25.404	26.2304	1.1199	33.7288	29.1971
NSCAC_RS02280	NSCAC_0463	FAD:protein FMN transferase	34.511	23.3739	24.4989	27.4613	6.13114	21.1806	20.1005	21.159	20.8134	0.61744	23.2857	21.7284	21.5049	22.173	0.970058	17.9721	19.062	19.837	18.957	0.936851	21.7649	24.1557	24.5592	23.4933	1.51033	18.7697	21.9444	16.62	19.1114	2.67857	14.6713	16.7827	18.971	16.8083	2.14997	14.8147	16.4322	9.94502	13.7306	3.37673	13.031	12.7856	12.5128	12.7764	0.259242	15.272	10.4802
NSCAC_RS02285	NSCAC_0464	AAA family ATPase	43.2045	41.5016	47.8221	44.1761	3.27036	21.4909	26.7685	31.1163	26.4586	4.82017	45.7474	49.0904	36.2054	43.6811	6.68646	25.2914	32.8666	33.6223	30.5934	4.60724	54.7241	54.2194	58.7044	55.8826	2.45674	24.5379	24.6936	17.2133	22.1483	4.27455	17.7781	34.7321	34.5773	29.0291	9.74402	21.7447	19.759	10.9884	17.4974	5.72372	24.5444	25.0619	24.7272	24.7778	0.262426	20.5482	14.0503
NSCAC_RS02295	NSCAC_0466	alkaline phosphatase family protein	149.371	135.75	146.419	143.847	7.16558	120.748	113.226	120.869	118.281	4.37821	143.739	149.29	110.137	134.389	21.1851	142.235	134.678	138.321	138.412	3.77941	200.522	209.295	229.712	213.176	14.9773	142.723	138.046	114.052	131.607	15.3818	174.201	183.398	173.983	177.194	5.37369	54.1744	53.3247	50.958	52.819	1.66672	87.1982	75.3969	71.5266	78.0405	8.16343	45.2304	40.5995
NSCAC_RS02300	NSCAC_0467	YcgL domain-containing protein	95.9406	119.952	118.386	111.426	13.4337	73.6244	75.6561	79.3899	76.2235	2.9243	77.2202	78.8655	77.7519	77.9459	0.839622	55.9781	50.8773	53.6159	53.4904	2.55272	78.4641	76.4459	80.8447	78.5849	2.20187	42.343	42.9063	42.6051	42.6181	0.281862	50.7597	52.5755	56.0391	53.1248	2.68222	33.5249	30.787	24.1186	29.4768	4.83806	37.3666	32.4799	33.4847	34.4437	2.58065	25.2099	23.6268
NSCAC_RS02305	#N/A	GDCCVxC domain-containing (seleno)protein	117.728	194.449	165.59	159.256	38.751	127.162	136.192	109.782	124.379	13.4232	162.528	154.859	206.799	174.729	28.0372	128.857	124.22	130.638	127.905	3.31343	148.644	135.292	142.411	142.116	6.68079	94.2916	106.331	102.74	101.121	6.18081	91.4478	101.833	130.81	108.03	20.3998	48.6242	57.8608	50.1788	52.2213	4.94547	81.4856	69.1886	56.9453	69.2065	12.2701	57.0307	46.0919
NSCAC_RS02310	NSCAC_0468	DUF411 domain-containing protein	468.618	464.258	480.413	471.096	8.35808	469.344	471.664	518.767	486.592	27.8892	487.698	514.187	354.126	452.004	85.7929	514.74	500.415	521.911	512.355	10.9448	411.947	429.808	472.133	437.962	30.9105	449.404	451.786	329.624	410.271	69.8529	385.245	417.167	411.945	404.786	17.1228	487.53	447.284	450.569	461.794	22.3483	472.076	459.099	434.302	455.159	19.1925	425.593	450.455
NSCAC_RS02315	NSCAC_0469	sigma-54 interaction domain-containing protein	1129.93	723.41	815.036	889.46	213.236	1046.92	958.69	996.107	1000.57	44.2848	951.618	881.089	857.426	896.711	49.0008	957.092	1039.35	1062.1	1019.52	55.2444	949.24	997.741	1006.2	984.393	30.7354	1059.01	1063.92	1078.14	1067.02	9.93848	1098.31	1090.39	1126.09	1104.93	18.7527	752.353	768.241	746.324	755.639	11.3221	929.13	835.081	876.933	880.381	47.1191	668.334	625.69
NSCAC_RS02320	NSCAC_0470	hypothetical protein	237.274	338.196	328.963	301.478	55.7935	288.525	318.654	323.581	310.253	18.978	260.947	285.169	248.916	265.011	18.4649	432.369	409.42	415.961	419.25	11.8226	300.425	300.833	304.404	301.887	2.18937	354.226	357.501	308.66	340.129	27.3024	346.053	372.4	366.198	361.55	13.7744	446.639	406.998	387.391	413.676	30.1831	525.648	522.392	499.306	515.782	14.3616	556.788	627.59
NSCAC_RS02325	NSCAC_0471	sulfite exporter TauE/SafE family protein	85.7508	68.1796	70.8486	74.9263	9.46876	63.3922	57.0598	59.2369	59.8963	3.21728	83.4118	79.2521	64.4634	75.7091	9.95869	62.2567	70.3827	71.3845	68.008	5.00587	82.6457	83.3854	90.4597	85.4969	4.31376	66.8557	76.9772	54.8321	66.2217	11.0862	57.7836	63.5855	70.6997	64.0229	6.46915	55.2623	55.7246	46.811	52.5993	5.01815	67.3829	57.9902	63.2259	62.8663	4.70664	55.8169	50.9375
NSCAC_RS02330	NSCAC_0472	ATP-binding cassette domain-containing protein	79.5176	55.3742	56.3239	63.7385	13.6733	63.5644	56.1116	59.0961	59.5907	3.7509	50.9295	48.1877	40.2783	46.4652	5.53059	41.3665	43.5583	44.6525	43.1924	1.67328	40.4242	41.6949	45.0537	42.3909	2.39191	39.3409	41.8805	35.1243	38.7819	3.41264	35.004	36.2853	41.7615	37.6836	3.58922	45.2193	46.0855	38.5043	43.2697	4.14964	33.9723	37.1596	35.6462	35.5927	1.59433	47.1329	32.5741
NSCAC_RS02335	NSCAC_0473	glycine betaine ABC transporter substrate-binding protein	60.9974	46.3058	47.9769	51.76	8.0433	44.6511	45.2967	48.8324	46.2601	2.25096	50.604	45.0224	32.3991	42.6751	9.32668	37.8829	40.2809	40.9595	39.7078	1.61638	42.1661	38.9395	46.9763	42.694	4.04432	45.0747	43.6519	33.2446	40.6571	6.45867	36.0836	37.573	39.3844	37.6803	1.65301	47.076	45.2318	42.7979	45.0353	2.14584	39.685	35.4884	33.0048	36.0594	3.37648	45.4807	39.1992
NSCAC_RS02340	NSCAC_0474	hypothetical protein	95.5504	270.246	262.161	209.319	98.6094	174.019	165.741	156.5	165.42	8.76382	192.123	275.641	441.425	303.063	126.893	339.181	248.861	273.824	287.288	46.6411	302.922	350.12	269.391	307.477	40.5568	198.119	219.864	384.386	267.456	101.846	203.601	224.632	239.867	222.7	18.2099	152.65	174.763	93.0384	140.15	42.2719	177.242	172.579	170.791	173.538	3.33052	159.478	88.7697
NSCAC_RS02345	NSCAC_0475	urea transporter yut	93.8887	112.524	115.332	107.248	11.6545	125.382	116.006	125.395	122.261	5.41666	90.175	95.6321	90.73	92.1791	3.0033	89.4651	87.5762	89.2402	88.7605	1.0318	86.4507	93.9487	93.1481	91.1825	4.11736	72.0491	73.0586	65.4812	70.1963	4.11446	64.4595	66.0432	73.7299	68.0775	4.95871	61.534	67.2852	53.2506	60.6899	7.05527	54.053	52.367	52.4217	52.9472	0.958	61.2777	48.274
NSCAC_RS02350	NSCAC_0476	urease accessory protein UreD	280.866	177.814	185.347	214.676	57.4462	122.722	139.521	167.406	143.216	22.5703	93.8631	87.4078	58.1918	79.8209	19.0074	93.2183	116.024	121.212	110.152	14.8924	55.7196	57.5003	62.4524	58.5574	3.48866	63.5225	61.7956	45.67	56.996	9.84656	31.9497	37.4563	38.853	36.0863	3.64982	37.3903	39.2064	31.9072	36.168	3.80005	36.5706	37.2726	32.0953	35.3128	2.80851	43.9754	31.2176
NSCAC_RS02355	NSCAC_0477	urease subunit gamma ureA	451.471	369.48	417.321	412.757	41.1858	662.023	599.007	596.313	619.114	37.1849	323.615	299.966	296.323	306.635	14.8175	328.923	357.768	357.181	347.957	16.4866	246.564	257.658	242.693	248.972	7.76751	226.944	228.51	222.21	225.888	3.28031	154.142	147.471	167.494	156.369	10.1958	107.985	114.189	88.7253	103.633	13.2778	138.197	143.499	112.753	131.483	16.436	152.359	113.226
NSCAC_RS02360	NSCAC_0478	urease subunit beta	346.499	357.757	363.073	355.776	8.46236	406.144	415.985	570.757	464.296	92.3297	290.222	271.619	113.451	225.097	97.1348	237.199	322.618	299.525	286.448	44.1858	176.05	153.58	182.802	170.811	15.2994	196.796	180.748	92.122	156.555	56.3748	121.226	116.319	115.592	117.712	3.06432	94.7553	105.347	84.056	94.7194	10.6455	118.26	130.771	109.719	119.583	10.5882	132.885	122.387
NSCAC_RS02365	NSCAC_0479	urease subunit alpha ureC	186.413	112.24	126.533	141.728	39.3522	140.83	128.853	140.167	136.617	6.73139	119.008	104.648	81.7278	101.795	18.8031	100.408	124.312	116.617	113.779	12.202	77.6612	72.9507	80.9247	77.1789	4.00883	86.6107	84.2253	67.0644	79.3001	10.6634	47.5639	51.8679	55.7978	51.7432	4.11836	46.5804	45.3472	38.4265	43.4514	4.39513	47.8655	43.9138	44.1865	45.3219	2.20701	59.7777	46.7824
NSCAC_RS02370	NSCAC_0480	urease accessory protein UreE ureE	135.43	110.456	130.362	125.416	13.2009	197.971	173.361	200.936	190.756	15.1372	119.008	93.4102	70.4237	94.2805	24.3037	108.531	117.335	117.221	114.362	5.05027	104.897	108.582	103.254	105.578	2.72839	87.9521	81.7289	66.5354	78.7388	11.017	75.4801	76.0886	86.7596	79.4428	6.34385	80.7031	79.1127	67.9745	75.9301	6.93549	90.6789	95.3793	85.5766	90.5449	4.90276	99.9447	80.5218
NSCAC_RS02375	NSCAC_0481	urease accessory protein UreF	53.807	32.1437	39.3329	41.7612	11.0339	38.3491	36.6054	41.8191	38.9245	2.65405	26.8145	23.1105	17.2957	22.4069	4.79823	24.2089	27.4893	27.0294	26.2425	1.77611	18.9432	20.9767	25.2239	21.7146	3.20472	18.1805	16.7742	12.8268	15.9272	2.77552	10.0348	13.0973	15.6889	12.9403	2.83031	13.7871	13.4638	9.19079	12.1473	2.56547	10.5615	10.5165	9.13529	10.0711	0.810729	15.0505	9.26314
NSCAC_RS02380	NSCAC_0482	urease accessory protein UreG ureG	64.3353	42.9073	47.7204	51.6543	11.2426	44.3342	43.6828	47.2887	45.1019	1.92166	28.4906	27.5077	17.5155	24.5046	6.07266	30.1433	29.5248	32.2816	30.6499	1.44654	19.5676	21.1267	25.7113	22.1352	3.19355	20.9631	18.9302	14.2771	18.0568	3.42751	16.7341	17.2453	20.6567	18.212	2.13251	21.5278	20.7419	17.1022	19.7907	2.36119	16.3333	18.1435	18.3849	17.6206	1.12132	25.6053	20.3144
NSCAC_RS02390	NSCAC_0483	hypothetical protein	12.6445	14.4092	14.2962	13.7833	0.987876	11.296	10.734	10.3035	10.7778	0.497722	11.9937	11.4614	13.9956	12.4836	1.33621	10.3958	11.4419	12.1675	11.335	0.890665	12.5805	12.7364	14.54	13.2856	1.0891	9.2941	9.20558	9.39069	9.29679	0.0925836	8.58551	9.65111	11.8561	10.0309	1.66804	5.68458	5.62863	3.41189	4.90837	1.29629	9.07776	7.72311	8.20762	8.33616	0.686415	5.8248	3.25941
NSCAC_RS02395	NSCAC_0484	HupE/UreJ family protein	495.283	434.616	456.502	462.134	30.7234	397.683	416.457	428.357	414.166	15.4649	350.883	340.554	307.187	332.875	22.8378	352.296	347.291	361.214	353.6	7.05265	300.895	292.702	300.718	298.105	4.67991	343.104	349.294	343.077	345.158	3.58168	216.93	220.224	237.151	224.768	10.8496	327.959	339.308	284.476	317.247	28.9429	229.199	226.228	204.881	220.103	13.2659	253.987	229.232
NSCAC_RS02400	NSCAC_0485	hypothetical protein	39.7725	34.3949	39.2218	37.7964	2.95862	20.2929	22.5542	24.6372	22.4948	2.17276	30.2982	30.4838	38.2124	32.9981	4.51665	22.1481	29.5438	31.5047	27.7322	4.93436	24.047	27.687	32.9939	28.2426	4.49924	24.393	22.7083	19.8875	22.3296	2.27652	10.3466	14.7139	18.0636	14.3747	3.86967	12.5853	14.4675	10.8399	12.6309	1.81422	14.7033	13.0694	12.6132	13.462	1.09896	13.2159	9.32926
NSCAC_RS02405	NSCAC_0486	TonB-dependent receptor	31.9692	22.992	27.1134	27.3582	4.49362	19.1383	19.2272	21.7491	20.0382	1.48239	21.9463	21.7748	20.2547	21.3253	0.93109	17.7513	19.9315	20.0905	19.2578	1.30703	17.7316	18.2521	19.9422	18.642	1.15571	18.6434	18.7908	17.8252	18.4198	0.520172	14.379	15.68	16.8932	15.6507	1.25735	11.8416	13.9729	11.458	12.4241	1.35491	13.3739	11.9491	11.2421	12.1884	1.08585	11.1797	9.66237
NSCAC_RS02410	NSCAC_0487	hypothetical protein	29.3373	45.6667	47.0877	40.6972	9.86359	35.2276	35.1644	31.4864	33.9594	2.14199	39.665	43.6929	57.616	46.9913	9.4191	41.9667	35.666	45.7186	41.1171	5.07987	54.0372	57.8825	59.188	57.0359	2.67772	36.6231	37.6879	41.2947	38.5352	2.44836	32.5813	35.8176	41.6168	36.6719	4.57796	27.7553	30.5502	22.3977	26.9011	4.14282	35.8269	31.2139	33.2366	33.4258	2.31231	33.3181	23.1044
NSCAC_RS02415	NSCAC_0488	ABC transporter permease	45.4639	35.3009	37.7285	39.4978	5.30747	48.9757	43.7021	44.1617	45.6131	2.9211	38.7793	36.0096	33.4438	36.0775	2.66839	35.6806	40.453	40.4759	38.8698	2.76198	35.3207	35.2771	35.6188	35.4055	0.186006	42.8939	41.2693	38.0481	40.7371	2.46631	21.4663	24.413	27.1496	24.343	2.8423	36.8438	36.3907	31.9857	35.0734	2.68361	26.2122	24.9585	25.6792	25.6166	0.629184	38.6515	29.1481
NSCAC_RS02420	NSCAC_0489	ABC transporter ATP-binding protein	65.3506	58.0498	65.9282	63.1095	4.39138	82.6534	76.6987	76.3145	78.5555	3.55403	65.6264	55.6462	52.7537	58.0088	6.75372	61.5122	60.7647	65.4597	62.5789	2.52269	49.101	55.0629	54.6526	52.9388	3.33	59.1031	56.908	51.3173	55.7761	4.01441	36.0918	32.6662	41.7387	36.8323	4.58132	53.5821	57.018	45.4448	52.015	5.94363	38.4362	36.7479	37.5984	37.5942	0.844157	54.8666	39.5671
NSCAC_RS02425	NSCAC_0490	arylesterase	69.9581	69.5633	69.2499	69.5904	0.354846	52.3803	55.2663	59.824	55.8235	3.75302	52.9957	55.8117	56.4713	55.0929	1.84591	61.7125	64.7253	64.7967	63.7448	1.76037	57.7681	59.3559	57.9273	58.3504	0.874376	58.4297	55.7555	47.7451	53.9768	5.55994	41.9498	37.7727	44.4217	41.3814	3.36073	47.7479	47.4076	43.9314	46.3623	2.11206	41.3263	40.5619	38.3667	40.0849	1.53635	42.0013	39.3315
NSCAC_RS02430	NSCAC_0491	FKBP-type peptidyl-prolyl cis-trans isomerase	238.248	402.635	422.097	354.326	100.997	567.247	535.289	575.563	559.366	21.2621	293.279	331.217	319.182	314.56	19.3869	412.919	409.917	431.844	418.227	11.8881	279.946	291.516	287.992	286.485	5.93041	327.36	348.08	326.722	334.054	12.1509	262.421	257.585	277.198	265.735	10.2178	416.56	382.508	406.93	401.999	17.5531	339.933	347.029	334.431	340.464	6.31595	434.632	466.08
NSCAC_RS02440	NSCAC_0493	hypothetical protein	6.40325	6.13174	5.95405	6.16301	0.226225	3.41323	3.95083	4.21109	3.85839	0.406884	5.6481	6.60681	3.5363	5.26374	1.57093	4.1787	4.36235	4.95924	4.50009	0.408096	5.77332	5.60554	5.96359	5.78082	0.179141	3.88659	4.07035	3.37481	3.77725	0.36043	3.04838	3.92537	6.11761	4.36379	1.58088	8.6249	7.37206	6.16431	7.38709	1.23036	4.04043	3.10403	2.72366	3.28937	0.677669	22.4409	24.9156
NSCAC_RS02445	NSCAC_0494	hypothetical protein	685.358	511.001	562.093	586.151	89.6339	502.185	439.179	469.471	470.278	31.511	526.009	487.099	354.832	455.98	89.7311	165.688	170.712	167.913	168.104	2.51764	336.273	322.061	366.119	341.484	22.4866	190.885	193.718	147.647	177.417	25.8199	167.606	157.489	166.593	163.896	5.57128	359.255	333.326	354.997	349.192	13.9047	105.999	114.505	112.388	110.964	4.42815	401.179	407.411
NSCAC_RS02450	NSCAC_0496	HEAT repeat domain-containing protein	15344.2	14808.3	16735.8	15629.5	994.887	11145.9	11561.1	10808.5	11171.8	376.974	9890.78	10549.8	10770.4	10403.6	457.636	7994.14	8484.29	8570.22	8349.55	310.781	9731.15	9391.63	9475.6	9532.79	176.84	4925.93	5234.19	5259.69	5139.94	185.774	3816.3	3759.69	3972.62	3849.54	110.289	4701.62	4390.13	4429.12	4506.96	169.708	3101.94	3023.41	3117.42	3080.92	50.4048	4603.62	5121.26
NSCAC_RS02455	NSCAC_0497	hypothetical protein	4693.02	3449.79	3800.62	3981.15	640.976	3434.54	3166.52	3347.12	3316.06	136.679	3285.64	2975.44	2447.13	2902.74	423.956	1591.73	1669.02	1689.67	1650.14	51.6246	2183.82	2144.42	2205.41	2177.88	30.9226	1396.68	1412.77	1194.88	1334.78	121.419	1113.03	1084.76	1082.41	1093.4	17.0397	1297.05	1265.25	1339.62	1300.64	37.3139	805.915	805.703	841.578	817.732	20.6514	1250.69	1344.82
NSCAC_RS02460	NSCAC_0498	hypothetical protein	365.608	349.759	363.447	359.605	8.59485	234.389	231.108	311.833	259.11	45.6889	335.686	370.806	195.862	300.785	92.547	114.95	149.505	146.686	137.047	19.1883	237.737	205.27	225.134	222.714	16.3681	161.57	165.892	101.96	143.141	35.7293	99.477	111.706	103.277	104.82	6.25877	180.649	197.009	178.266	185.308	10.2029	74.967	71.3231	74.2123	73.5008	1.92335	230.281	221.83
NSCAC_RS02465	NSCAC_0499	TlpA family protein disulfide reductase	93.7475	104.013	110.705	102.822	8.54123	105.733	88.0351	90.6947	94.821	9.5434	162.748	136.119	104.506	134.457	29.1564	68.0764	62.9247	62.5477	64.5163	3.08889	116.429	112.644	128.092	119.055	8.05198	86.5745	88.3184	75.1442	83.3457	7.15604	56.4686	66.7591	69.0739	64.1006	6.71	125.04	124.683	105.121	118.281	11.3987	42.4483	43.7083	40.6739	42.2768	1.5244	145.501	108.741
NSCAC_RS02470	NSCAC_0500	DUF4266 domain-containing protein	65.625	133.395	117.557	105.526	35.4508	68.4882	93.5311	90.7326	84.2506	13.7222	124.056	159.694	60.8631	114.871	50.0516	83.1571	79.7476	79.7078	80.8708	1.98007	109.153	116.078	102.861	109.364	6.61117	82.0591	93.2251	60.3858	78.5567	16.6974	60.8396	67.9757	78.0163	68.9439	8.62917	102.477	119.455	81.9916	101.308	18.759	48.1262	57.0269	48.1995	51.1175	5.11781	148.494	98.7152
NSCAC_RS02475	NSCAC_0501	DUF3570 domain-containing protein	107.252	73.1901	80.2666	86.9029	17.9745	70.0354	65.8485	72.7013	69.5284	3.45442	83.8586	78.7666	57.3089	73.3114	14.0905	38.5027	44.9161	43.6538	42.3576	3.39754	59.7558	57.3462	60.7127	59.2716	1.73471	50.8787	51.5234	40.7797	47.7273	6.02538	29.5948	33.3628	36.5185	33.1587	3.46635	50.9823	51.3277	43.9336	48.7479	4.17281	24.4353	22.2624	20.9616	22.5531	1.75503	52.8613	40.4995
NSCAC_RS02480	NSCAC_0502	FAD:protein FMN transferase	199.034	152.452	165.786	172.424	23.9899	129.238	121.501	142.291	131.01	10.5078	121.511	112.365	90.6188	108.165	15.8688	57.4588	69.5356	67.3389	64.7778	6.43289	83.9904	80.5446	92.1391	85.558	5.95409	75.0466	71.6583	62.3019	69.6689	6.60109	45.0774	51.6175	51.6544	49.4498	3.78664	78.7709	85.2171	69.0422	77.6767	8.14274	50.9092	43.4473	39.9819	44.7795	5.58415	77.5061	67.5498
NSCAC_RS02485	NSCAC_0503	fused MFS/spermidine synthase	59.3283	55.1313	58.2777	57.5791	2.18395	52.3738	51.2298	53.8662	52.4899	1.32203	50.1789	52.0937	50.0788	50.7838	1.13555	30.8403	33.7788	32.4562	32.3584	1.47166	50.5672	46.6382	50.7024	49.3026	2.30843	41.2341	40.1203	38.2976	39.884	1.48241	25.5277	30.0741	31.9382	29.18	3.29742	42.4475	45.0054	35.8281	41.0937	4.73606	29.3113	26.8347	26.4541	27.5334	1.55147	44.9475	34.4937
NSCAC_RS02490	NSCAC_0504	ABC transporter permease	73.2285	55.8962	63.2196	64.1148	8.70074	70.1043	54.6285	51.8007	58.8445	9.85325	70.5072	62.8393	72.7193	68.6886	5.185	51.4792	52.742	53.6328	52.618	1.08213	67.1851	71.1475	77.4681	71.9335	5.18637	54.2008	55.1429	52.6947	54.0128	1.23488	47.1557	48.2688	58.3978	51.2741	6.19435	42.6124	42.8473	33.1535	39.5378	5.53014	41.2241	33.922	34.716	36.6207	4.00637	41.8164	31.4516
NSCAC_RS02495	NSCAC_0505	ABC transporter ATP-binding protein	44.7427	44.7107	47.9825	45.8119	1.8798	30.6628	31.9461	33.2585	31.9558	1.29787	34.6714	33.4965	36.3914	34.8531	1.456	23.8579	23.9628	24.8508	24.2238	0.545514	30.0242	29.9114	35.2778	31.7378	3.06624	23.4582	22.3949	25.6713	23.8415	1.67148	15.2882	18.0209	21.236	18.1817	2.97716	17.9119	20.1812	13.7573	17.2835	3.25773	16.3634	14.7464	13.6799	14.9299	1.35109	19.1913	11.6846
NSCAC_RS02500	NSCAC_0506	hypothetical protein	47.2839	57.5703	55.6055	53.4865	5.46075	36.5942	37.3975	34.64	36.2105	1.41823	45.3786	42.0608	54.7517	47.397	6.58178	28.2285	23.4125	28.4273	26.6894	2.83965	36.0007	39.3406	45.5893	40.3102	4.86733	27.7144	27.3631	29.6499	28.2424	1.23144	18.3697	22.0062	29.0592	23.145	5.43497	22.6044	24.5244	13.2676	20.1321	6.02192	22.6579	19.8552	18.1514	20.2215	2.27545	22.4195	12.7195
NSCAC_RS02505	NSCAC_0507	sulfotransferase family 2 domain-containing protein	11.3123	16.5295	18.2522	15.3646	3.61362	16.3011	14.5045	14.5954	15.1337	1.01205	14.2525	18.0597	16.0933	16.1352	1.90396	13.9481	12.532	13.7246	13.4015	0.761313	14.9697	15.3027	18.2808	16.1844	1.82313	17.5788	14.9127	13.09	15.1938	2.25754	8.20348	11.2258	13.0982	10.8425	2.46977	9.83582	9.37594	5.45722	8.223	2.40624	7.16756	6.15806	9.1324	7.48601	1.51252	9.72945	4.68701
NSCAC_RS02510	NSCAC_0508	sulfotransferase family 2 domain-containing protein	27.4933	37.6768	40.2343	35.1348	6.74013	25.9557	28.3588	26.1854	26.8333	1.32612	21.9404	25.452	28.439	25.2771	3.25283	24.3785	20.3264	21.6365	22.1138	2.06779	22.4926	21.7	27.5381	23.9102	3.16674	19.909	16.5911	17.5535	18.0179	1.70699	13.12	13.7673	17.1129	14.6667	2.14302	16.0804	15.7645	10.8177	14.2209	2.95149	12.4466	10.7854	9.86094	11.031	1.31021	15.178	11.4536
NSCAC_RS02515	NSCAC_0509	sulfotransferase	45.6353	46.1365	50.3121	47.3613	2.56769	43.7896	41.009	42.3714	42.39	1.3904	38.1512	38.0073	41.9207	39.3598	2.21903	33.7184	34.7331	35.5364	34.6627	0.911043	38.0649	39.9183	39.6626	39.2153	1.00443	36.0725	35.5345	36.8314	36.1461	0.651543	22.5768	26.0987	28.8174	25.831	3.12891	27.8204	27.1427	22.6685	25.8772	2.79941	27.9072	24.5796	23.479	25.322	2.30555	27.1364	20.4523
NSCAC_RS02520	NSCAC_0510	glycosyltransferase family 2 protein	54.1726	54.7786	59.7173	56.2228	3.04145	59.888	56.6507	55.9147	57.4845	2.11383	50.9961	46.4834	45.854	47.7778	2.8048	42.4703	44.0162	46.0788	44.1884	1.81044	51.4307	49.5995	51.7332	50.9211	1.15454	52.062	46.769	46.1438	48.325	3.25146	36.0033	38.3387	40.3646	38.2356	2.18249	51.5977	48.9882	44.5044	48.3634	3.58771	43.119	36.669	34.9802	38.2561	4.29525	53.0269	41.449
NSCAC_RS02525	NSCAC_0511	GDP-L-fucose synthase family protein	52.9647	48.4776	53.2228	51.555	2.66828	48.6462	49.9108	48.3598	48.9723	0.825311	41.1625	39.0561	30.5574	36.9253	5.61448	32.2385	33.3862	32.2842	32.6363	0.649864	37.6179	38.5488	38.6924	38.2864	0.583341	40.7913	38.2722	34.1789	37.7475	3.33729	28.7147	31.6559	33.9042	31.425	2.60249	53.4037	49.873	49.29	50.8556	2.22589	39.4961	38.9896	40.4385	39.6414	0.735294	56.3769	59.8108
NSCAC_RS02530	NSCAC_0512	glycosyltransferase	14.4271	15.0052	17.7266	15.7196	1.76193	10.1859	11.0602	12.8692	11.3717	1.36851	12.1708	12.868	13.0112	12.6833	0.449632	10.3106	10.5761	11.1508	10.6792	0.429475	13.1676	14.5472	15.4507	14.3885	1.14977	11.8592	13.633	10.3653	11.9525	1.63586	9.52224	7.75238	12.2643	9.8463	2.27334	10.7218	12.588	9.05303	10.7876	1.76841	9.2604	8.32935	7.86657	8.48544	0.709902	12.9196	8.44341
NSCAC_RS02535	NSCAC_0513	glycosyltransferase family 4 protein	14.8913	26.0844	25.7732	22.2496	6.37439	11.8266	13.566	12.2906	12.5611	0.90067	17.2359	19.3328	25.022	20.5303	4.0288	14.852	11.6474	12.6849	13.0614	1.63512	18.1491	19.9643	24.412	20.8418	3.22231	13.545	13.6196	14.6218	13.9288	0.601331	10.8174	12.1324	15.7519	12.9006	2.55532	9.79783	10.09	6.38811	8.75864	2.05812	13.3887	11.5902	10.7455	11.9081	1.34999	7.812	5.45189
NSCAC_RS02540	NSCAC_0514	DNA/RNA nuclease SfsA sfsA	84.0617	55.27	61.5467	66.9595	15.1398	29.4817	25.7776	28.7371	27.9988	1.95931	96.1994	83.8092	63.0839	81.0309	16.7316	83.1802	83.6897	90.2384	85.7028	3.93621	78.5758	83.7624	100.314	87.5507	11.3534	68.4232	69.9414	54.5961	64.3203	8.45547	68.6698	84.7302	77.3074	76.9025	8.03784	19.2166	19.6203	13.5498	17.4622	3.39428	38.9259	30.0837	33.6467	34.2188	4.44878	13.7733	9.30559
NSCAC_RS02545	NSCAC_0515	hypothetical protein	72.5015	63.1528	64.6451	66.7665	5.02239	47.8714	43.4678	41.7158	44.3517	3.17156	76.4244	69.7706	74.3099	73.5016	3.39977	60.6344	49.3643	56.434	55.4776	5.69561	79.3116	82.8019	81.8927	81.3354	1.81068	50.8782	50.7056	50.9224	50.8354	0.114567	35.5361	43.0259	44.9039	41.1553	4.95616	29.1987	37.2131	22.7579	29.7232	7.24185	41.4666	36.77	39.1275	39.1213	2.34832	31.661	24.5855
NSCAC_RS02550	NSCAC_0516	isoleucine--tRNA ligase ileS	55.3948	47.3712	52.92	51.8953	4.10878	60.7644	52.1844	51.7818	54.9102	5.07387	60.0963	56.8212	60.4267	59.1147	1.99308	66.5543	64.7315	66.9292	66.0717	1.17568	61.9168	61.5747	66.0918	63.1944	2.51505	67.8144	66.288	66.8988	67.0004	0.768259	46.4524	53.3706	57.4304	52.4178	5.55068	45.4522	45.8996	39.7657	43.7058	3.41955	46.659	41.0122	40.8492	42.8401	3.30822	39.834	34.369
NSCAC_RS02555	NSCAC_0517	signal peptidase II lspA	102.815	75.0652	73.843	83.9078	16.3857	52.7619	53.233	44.4364	50.1438	4.94838	72.072	66.0104	113.256	83.7796	25.7069	64.032	51.6912	54.0532	56.5921	6.55046	79.2174	83.0189	81.1726	81.1363	1.901	54.4342	56.0999	80.4222	63.6521	14.5472	45.0999	44.8336	59.5027	49.8121	8.39338	47.4335	47.1026	36.6598	43.732	6.12692	42.2206	42.3876	36.4368	40.3483	3.38851	39.2517	34.5658
NSCAC_RS02560	NSCAC_0518	type IV pilin protein	14.8562	15.2354	18.6476	16.2464	2.08816	5.15378	9.30066	10.4661	8.30685	2.79213	19.794	19.7884	19.4818	19.6881	0.178646	9.19398	13.5164	13.5353	12.0819	2.50103	20.9124	21.6466	21.7434	21.4341	0.454446	17.6475	16.5869	10.3775	14.8706	3.92715	10.1807	11.2898	11.0795	10.85	0.589116	12.3895	13.0684	8.89265	11.4502	2.24072	9.93306	7.11969	6.05032	7.70102	2.00558	10.8798	9.54119
NSCAC_RS02565	NSCAC_0519	GspH/FimT family pseudopilin	3.76623	4.73933	5.62525	4.71027	0.929853	3.9039	4.17611	4.42177	4.16726	0.259049	3.86992	4.28939	3.33513	3.83148	0.478291	5.57671	5.83711	5.02496	5.4796	0.414696	3.63938	2.61744	3.86174	3.37285	0.663585	23.4819	25.3515	12.5385	20.4573	6.92131	3.67794	3.60184	3.64945	3.64307	0.0384479	34.3626	35.3633	25.9793	31.9017	5.15333	4.6195	5.90304	2.7766	4.43305	1.57154	31.7125	21.6156
NSCAC_RS02570	NSCAC_0520	PilW family protein	4.73997	3.64264	4.0409	4.14117	0.555494	2.73555	2.99573	4.53188	3.42105	0.970763	3.47263	4.38671	2.9171	3.59215	0.742057	2.92757	4.03845	3.99991	3.65531	0.63054	4.4072	4.00572	5.04871	4.48721	0.52608	17.7979	17.3013	10.207	15.1021	4.24651	2.04841	3.47473	3.07508	2.86607	0.735767	18.5812	19.7656	16.9136	18.4201	1.43283	1.97686	2.86479	3.07575	2.63914	0.583163	17.2926	15.905
NSCAC_RS02575	NSCAC_0521	hypothetical protein	32.2014	25.1976	27.4207	28.2732	3.57888	12.0137	14.9015	16.8053	14.5735	2.41261	24.3709	26.6192	15.6284	22.2062	5.80634	17.2597	16.2097	16.0502	16.5065	0.657127	24.7826	22.2898	29.0941	25.3888	3.44242	29.8751	27.4798	15.0112	24.122	7.98057	16.6781	18.0274	21.1422	18.6159	2.28953	28.5961	27.5223	19.2962	25.1382	5.0877	17.5427	17.5568	17.5028	17.5341	0.0279783	28.994	21.086
NSCAC_RS02580	NSCAC_0522	type IV pilus modification PilV family protein	52.7529	76.7977	86.5531	72.0346	17.3963	33.181	42.6825	51.8691	42.5775	9.34451	76.3097	96.3737	61.441	78.0415	17.5306	60.4481	81.7275	79.0072	73.7276	11.5805	88.0546	85.4847	89.8869	87.8087	2.21139	78.2415	76.2926	52.2454	68.9265	14.4791	47.938	56.8237	63.6323	56.1313	7.87001	31.8935	37.8322	27.0916	32.2724	5.38032	53.6127	49.925	48.8103	50.7827	2.51345	35.0301	24.2266
NSCAC_RS02585	NSCAC_0523	glycine oxidase ThiO thiO	185.435	139.693	134.378	153.169	28.0698	112.33	116.661	134.264	121.085	11.6166	124.781	117.88	93.8812	112.181	16.2192	111.329	119.402	116.648	115.793	4.10427	103.54	107.142	118.055	109.579	7.55809	108.142	109.037	81.9197	99.6995	15.4043	76.4389	86.2599	93.3409	85.3466	8.48793	72.2389	73.1113	61.3817	68.9106	6.53486	75.5187	75.6748	68.8482	73.3472	3.89705	65.5405	50.9059
NSCAC_RS02590	NSCAC_0524	A/G-specific adenine glycosylase mutY	20.8427	17.5682	17.1661	18.5257	2.01667	15.6592	15.3131	13.4385	14.8036	1.19479	14.6436	14.807	19.5136	16.3214	2.76572	17.2792	15.9145	18.8745	17.3561	1.48148	14.203	16.6798	16.8287	15.9038	1.47486	15.606	15.8293	14.969	15.4681	0.446427	8.58432	9.78534	12.628	10.3325	2.07663	11.2398	12.8324	9.31467	11.129	1.76149	9.15446	9.34399	9.11493	9.20446	0.122444	11.2626	10.2138
NSCAC_RS02595	NSCAC_0525	AsmA family protein	183.995	160.209	182.119	175.441	13.2246	225.283	201.279	200.447	209.003	14.1052	207.38	185.39	194.491	195.753	11.0493	209.498	224.327	223.906	219.243	8.44271	174.093	173.288	180.845	176.076	4.15036	225.607	221.077	225.424	224.036	2.56443	143.178	149.97	151.667	148.272	4.49217	201.45	193.074	195.279	196.601	4.34192	171.879	165.805	160.387	166.024	5.74928	219.965	212.571
NSCAC_RS02600	NSCAC_0526	cytochrome C assembly family protein	162.35	186.385	196.102	181.612	17.3746	222.674	195.969	190.436	203.027	17.239	202.083	211.132	216.073	209.762	7.09475	267.759	228.709	225.885	240.784	23.4033	221.319	216.226	210.791	216.112	5.26468	214.405	219.529	216.761	216.898	2.56485	168.585	176.356	190.284	178.408	10.9943	183.05	174.274	146.724	168.016	18.9541	153.494	142.323	144.715	146.844	5.88188	163.019	132.671
NSCAC_RS02605	NSCAC_0527	signal recognition particle protein ffh	31.9488	27.5368	30.1238	29.8698	2.21694	35.6867	31.8421	37.151	34.8933	2.74199	35.9044	34.4527	28.9043	33.0871	3.6944	25.449	28.3299	30.3353	28.0381	2.45616	34.4418	34.3427	35.8247	34.8697	0.828525	35.1948	34.6324	30.3067	33.378	2.6746	32.4474	33.2542	34.4726	33.3914	1.01956	45.558	43.6015	47.0773	45.4122	1.74248	41.3815	39.3119	37.6201	39.4378	1.88387	51.8307	54.1971
NSCAC_RS02610	NSCAC_0528	30S ribosomal protein S16 rpsP	476.225	400.941	406.26	427.809	42.0144	354.069	354.463	342.756	350.429	6.64832	533.737	443.828	387.635	455.066	73.6966	463.795	383.438	415.355	420.863	40.4606	428.059	410.72	483.596	440.792	38.0698	315.319	317.827	301.277	311.474	8.91978	310.358	362.688	369.438	347.494	32.3376	458.499	463.68	331.687	417.955	74.7559	429.038	451.932	367.906	416.292	43.4389	490.422	429.424
NSCAC_RS02615	NSCAC_0529	ribosome maturation factor RimM rimM	133.329	213.538	208.664	185.177	44.9677	300.263	261.904	260.428	274.198	22.5845	185.096	187.747	257.614	210.153	41.1242	162.973	154.787	163.067	160.276	4.75354	150.661	165.583	176.015	164.086	12.7433	169.681	153.837	201.36	174.96	24.1974	115.098	117.721	136.251	123.023	11.5303	274.275	273.658	216.07	254.668	33.4282	148	155.766	134.905	146.224	10.5433	302.127	218.648
NSCAC_RS02620	NSCAC_0530	tRNA (guanosine(37)-N1)-methyltransferase TrmD trmD	149.185	91.7375	108.439	116.454	29.5506	143.277	124.565	123.036	130.293	11.2708	114.759	103.496	119.555	112.603	8.24334	92.9864	109.514	113.062	105.188	10.7143	89.7439	92.6683	96.114	92.8421	3.1886	117.583	122.309	141.188	127.027	12.4899	66.6322	73.7385	83.6117	74.6608	8.52722	113.393	123.722	98.8597	111.992	12.4904	70.8475	65.0577	57.1053	64.3368	6.89938	123.759	94.454
NSCAC_RS02625	NSCAC_0531	50S ribosomal protein L19 rplS	531.019	330.66	341.053	400.91	112.797	371.119	389.104	423.403	394.542	26.5629	275.196	270.986	183.172	243.118	51.9571	230.477	318.951	369.751	306.393	70.4811	195.083	213.391	212.852	207.109	10.418	305.192	293.463	225.295	274.65	43.143	185.365	202.552	218.748	202.222	16.6941	280.977	282.667	330.373	298.006	28.0437	256.885	242.39	262.633	253.969	10.432	378.594	352.398
NSCAC_RS02630	NSCAC_0532	methylated-DNA--[protein	99.5667	86.2365	108.263	98.0221	11.0942	134.354	111.255	126.676	124.095	11.764	102.606	97.1488	84.9214	94.8921	9.05579	100.611	99.6173	102.21	100.813	1.30829	72.8738	76.0974	85.2813	78.0842	6.43795	108.705	103.147	98.4224	103.425	5.14702	67.0431	71.2932	79.8988	72.745	6.5497	167.256	154.45	124.193	148.633	22.1133	82.3376	81.7112	69.5307	77.8598	7.22006	171.164	148.337
NSCAC_RS02635	NSCAC_0533	site-specific tyrosine recombinase XerD xerD	58.5372	57.6078	60.8664	59.0038	1.67863	55.3405	50.9031	57.4615	54.5684	3.34669	56.0263	60.5857	59.4163	58.6761	2.36807	45.6058	51.5992	50.5153	49.2401	3.19375	48.5933	48.861	55.1243	50.8595	3.69583	58.7833	61.271	50.5716	56.8753	5.59909	32.2606	37.6508	42.6765	37.5293	5.20901	56.9702	64.3087	49.9039	57.0609	7.20284	41.5611	39.5702	32.6971	37.9428	4.65067	64.3671	41.4245
NSCAC_RS02640	NSCAC_0534	YajQ family cyclic di-GMP-binding protein	51.7695	58.9617	60.8624	57.1979	4.79626	92.0538	80.2981	77.8236	83.3919	7.60279	55.7746	50.8785	54.3737	53.6756	2.52158	60.5564	54.1023	54.6574	56.4387	3.57682	56.2519	49.3346	54.0266	53.2044	3.53119	61.9873	68.2646	55.3122	61.8547	6.47719	51.751	51.4477	56.9908	53.3965	3.11645	115.122	109.377	99.9049	108.135	7.68425	72.0406	86.2124	71.4949	76.5826	8.3441	113.669	112.173
NSCAC_RS02645	NSCAC_0535	DsbC family protein	57	65.5284	68.9312	63.8199	6.14638	64.0527	64.2992	71.1517	66.5012	4.02932	59.9944	60.6525	43.2758	54.6409	9.84795	56.7274	50.2355	56.9195	54.6274	3.80477	61.7108	61.2377	69.9824	64.3103	4.91787	55.6951	60.0804	41.2906	52.3554	9.83002	50.972	52.5463	57.0814	53.5332	3.17205	84.6432	83.3048	72.3185	80.0888	6.76253	63.3087	57.411	61.3298	60.6832	3.00155	93.4962	81.8478
NSCAC_RS02650	NSCAC_0536	UDP-2,3-diacylglucosamine diphosphatase lpxH	116.805	122.03	132.859	123.898	8.18809	167.129	141.183	137.593	148.635	16.1168	117.049	111.934	142.717	123.9	16.4952	99.598	95.3449	105.59	100.178	5.14697	96.6452	108.597	113.734	106.325	8.76797	111.376	110.249	123.7	115.108	7.46176	76.1954	87.4423	98.8438	87.4938	11.3243	140.47	133.546	126.595	133.537	6.93727	109.227	106.004	88.8359	101.356	10.9615	142.912	121.262
NSCAC_RS02655	NSCAC_0537	peptidylprolyl isomerase	600.965	759.193	771.806	710.655	95.2029	753.219	723.524	713.552	730.098	20.6348	444.625	474.258	469.329	462.737	15.878	529.622	434	448.509	470.71	51.5322	380.733	379.917	408.073	389.574	16.0256	437.732	410.441	442.625	430.266	17.3424	341.065	330.343	367.861	346.423	19.3244	834.04	720.787	736.288	763.705	61.4028	528.549	533.467	482.004	514.673	28.3993	716.393	728.153
NSCAC_RS02660	NSCAC_0538	glutamate--tRNA ligase gltX	78.0245	68.6604	71.393	72.6926	4.81542	92.241	80.6273	81.7159	84.8614	6.41406	76.7724	71.7393	65.819	71.4436	5.4827	67.4175	71.0975	74.3878	70.9676	3.48697	64.4773	63.8246	71.8288	66.7102	4.44479	80.7727	76.5547	72.8704	76.7326	3.95412	44.2394	47.6424	55.1567	49.0128	5.58619	86.0862	80.0172	80.0808	82.0614	3.48577	56.6049	54.956	52.222	54.5943	2.21373	84.3436	74.3335
NSCAC_RS02665	NSCAC_0539	cysteine--tRNA ligase cysS	60.953	58.4602	63.6584	61.0239	2.59984	57.713	55.5415	56.4037	56.5528	1.09341	53.0012	51.0437	49.4012	51.1487	1.80232	44.3716	43.8802	44.697	44.3163	0.411212	47.9049	45.2876	49.2052	47.4659	1.99533	51.2129	50.4068	51.0285	50.8827	0.422358	33.6377	37.2659	41.6175	37.5071	3.99539	58.6886	55.55	54.4355	56.2247	2.20537	43.7446	40.8562	38.226	40.9423	2.7603	57.9859	49.8844
NSCAC_RS02670	NSCAC_0540	bifunctional methylenetetrahydrofolate dehydrogenase/methenyltetrahydrofolate cyclohydrolase FolD folD	56.7429	47.9846	51.7757	52.1678	4.3923	70.1406	65.6122	70.7684	68.8404	2.8133	47.3307	45.6329	46.3064	46.4233	0.85494	61.2306	58.2172	62.4187	60.6222	2.1658	44.943	49.4991	51.4158	48.6193	3.32491	59.8514	55.6023	50.7058	55.3865	4.57658	36.0498	36.5434	42.6952	38.4295	3.70242	69.3765	65.7631	55.2683	63.4693	7.32846	45.4254	43.3909	42.8894	43.9019	1.34306	72.5444	60.7512
NSCAC_RS02685	NSCAC_0541	NADP-specific glutamate dehydrogenase gdhA	356.088	218.554	254.271	276.304	71.3653	316.814	269.796	282.951	289.854	24.2574	301.676	262.529	242.419	268.875	30.134	266.686	284.211	282.647	277.848	9.69819	222.77	220.72	230.894	224.795	5.3808	289.718	289.835	284.13	287.894	3.26065	214.403	228.376	237.731	226.837	11.7399	231.369	234.866	216.428	227.554	9.79274	215.732	187.188	178.762	193.894	19.3756	221.561	191.784
NSCAC_RS02690	NSCAC_0542	NF038132 family protein	209.402	190.123	187.381	195.635	12.0009	168.52	178.927	200.925	182.791	16.5444	168.059	168.785	90.8416	142.562	44.7924	288.35	295.064	302.371	295.262	7.01266	148.486	147.797	157.391	151.225	5.35127	373.887	348.245	202.621	308.251	92.3725	157.592	166.165	171.821	165.193	7.16437	222.123	212.063	188.012	207.399	17.5269	140.052	140.084	133.051	137.729	4.05137	332.083	307.95
NSCAC_RS02695	NSCAC_0543	pyruvate dehydrogenase (acetyl-transferring), homodimeric type aceE	227.6	157.166	184.148	189.638	35.5362	292.728	241.081	238.153	257.321	30.6988	239.423	196.247	214.609	216.76	21.6682	251.595	264.026	263.581	259.734	7.0519	190.651	197.378	206.681	198.237	8.04961	283.199	285.026	307.753	291.993	13.6795	190.292	199.398	218.129	202.606	14.1931	247.417	243.516	238.706	243.213	4.36346	201.863	185.12	182.452	189.812	10.5221	237.546	206.139
NSCAC_RS02700	NSCAC_0544	2-oxo acid dehydrogenase subunit E2	153.968	137.028	161.738	150.911	12.6354	198.485	187.397	208.778	198.22	10.6928	176.798	169.241	114.847	153.628	33.7979	195.372	221.051	222.54	212.988	15.2734	162.691	166.199	178.488	169.126	8.29553	243.253	234.923	174.544	217.573	37.4965	150.505	162.55	163.758	158.937	7.32763	210.366	200.98	199.859	203.735	5.76993	171.724	159.916	156.28	162.64	8.07416	193.694	186.404
NSCAC_RS02705	NSCAC_0545	dihydrolipoyl dehydrogenase lpdA	333.942	231.214	255.319	273.491	53.7209	345.838	305.054	306.77	319.221	23.0669	259.838	230.556	275.183	255.193	22.6733	253.515	259.815	271.594	261.641	9.17709	215.474	227.801	232.131	225.135	8.64287	273.766	268.295	310.154	284.072	22.7528	170.775	177.925	193.427	180.709	11.5795	218.434	216.78	218.734	217.982	1.05229	163.445	162.058	150.77	158.757	6.95207	183.356	168.51
NSCAC_RS02710	NSCAC_0546	hypothetical protein	513.353	500.635	532.943	515.644	16.2754	700.966	603.225	558.642	620.944	72.7978	464.221	423.497	538.709	475.476	58.4245	516.966	464.915	480.023	487.301	26.7776	479.62	498.884	525.865	501.456	23.2293	475.814	458.797	531.689	488.767	38.1333	354.98	372.9	396.198	374.693	20.6675	263.732	257.638	241.363	254.244	11.5644	298.171	279.27	285.262	287.568	9.65939	206.606	193.988
NSCAC_RS02715	NSCAC_0547	tetratricopeptide repeat protein	233.036	174.174	190.391	199.2	30.4037	201.37	190.114	219.987	203.824	15.0872	165.843	147.87	106.931	140.215	30.1932	100.519	117.136	114.195	110.617	8.86759	107.964	111.462	124.53	114.652	8.73157	131.142	132.75	96.2688	120.054	20.6139	86.687	97.7804	101.475	95.3141	7.69624	128.403	129.138	117.768	125.103	6.3628	120.729	117.111	105.574	114.471	7.91473	144.357	128.888
NSCAC_RS02720	NSCAC_0548	HBL/NHE enterotoxin family protein	229.926	285.835	288.072	267.944	32.9438	227.621	222.524	245.772	231.972	12.2194	191.648	192.723	166.97	183.78	14.5682	172.294	157.211	163.861	164.455	7.55939	174.697	170.915	188.32	177.978	9.15461	155.373	143.393	135.428	144.731	10.0399	98.4919	116.634	124.375	113.167	13.2853	121.358	127.076	82.2231	110.219	24.4132	112.32	107.41	101.454	107.061	5.44136	114.447	77.2105
NSCAC_RS02725	NSCAC_0549	RelA/SpoT family protein	62.3895	63.8775	67.3623	64.5431	2.55234	54.3369	50.993	51.0702	52.1333	1.90871	63.1743	62.1059	65.2574	63.5126	1.60273	51.0717	48.27	49.4024	49.5814	1.40941	71.6016	72.8709	76.7101	73.7275	2.6598	53.7402	52.8974	50.7475	52.4617	1.5432	37.0463	42.3554	49.8578	43.0865	6.43694	39.6835	39.2036	27.8967	35.5946	6.67092	39.5139	37.528	34.6131	37.2183	2.46501	33.5017	20.9713
NSCAC_RS02730	NSCAC_0550	ATP-dependent RNA helicase HrpA hrpA	36.7062	36.5808	40.0964	37.7945	1.99455	35.2594	32.4597	32.5443	33.4211	1.59253	34.1866	33.6101	36.7269	34.8412	1.65832	29.7651	29.2509	30.3411	29.7857	0.545405	32.1698	33.3388	35.2079	33.5722	1.53243	27.2341	27.2599	28.8558	27.7833	0.928911	17.5908	19.366	23.934	20.2969	3.27249	21.8101	21.9976	16.0651	19.9576	3.37229	20.7904	19.2857	18.6308	19.569	1.10732	19.7477	12.7747
NSCAC_RS02735	NSCAC_0551	DUF2024 family protein	1295.63	3560.67	3241.9	2699.4	1226.11	2835.98	3321.36	3486.58	3214.64	338.171	2465.03	3440.38	2434.78	2780.06	572.055	4821.35	4878.74	4834.72	4844.94	30.0302	3626.06	3696.51	3460.49	3594.35	121.165	2834.24	2917.67	1796.55	2516.15	624.593	2496.56	2505.87	2557.17	2519.87	32.6377	2093.97	2184.03	1372.75	1883.58	444.677	2868.55	3070.2	3021.74	2986.83	105.26	2570.17	2225.46
NSCAC_RS02740	NSCAC_0552	assimilatory sulfite reductase (NADPH) flavoprotein subunit	115.85	82.5082	90.8952	96.4178	17.3434	87.8484	88.4512	95.2495	90.5164	4.11007	117.341	115.094	84.3375	105.591	18.4402	116.047	126.507	130.757	124.437	7.57014	81.5642	86.1485	90.9083	86.207	4.67234	119.999	118.904	96.4856	111.796	13.2708	41.4225	47.5497	50.4122	46.4615	4.59259	73.5484	70.8365	66.246	70.2103	3.69124	42.5768	28.5139	31.9449	34.3452	7.33225	51.6035	41.0022
NSCAC_RS02745	NSCAC_0553	NADPH-dependent assimilatory sulfite reductase hemoprotein subunit	96.6134	66.3045	74.8782	79.2654	15.6234	110.22	93.1325	92.4169	98.5899	10.0786	124.866	107.855	112.004	114.908	8.86966	108.904	116.367	118.635	114.635	5.09148	77.8026	82.0967	82.8065	80.9019	2.70748	135.719	128.359	136.21	133.429	4.398	62.0666	60.2102	64.5798	62.2855	2.19299	120.168	118.075	122.658	120.3	2.29439	61.1689	60.6522	57.8452	59.8888	1.78854	102.578	100.038
NSCAC_RS02750	#N/A	class I SAM-dependent methyltransferase	195.697	68.0709	82.2423	115.337	69.9539	161.387	139.57	111.57	137.509	24.9723	110.908	84.6518	122.628	106.062	19.4461	114.84	124.005	127.286	122.044	6.45047	83.338	93.6207	89.7931	88.9173	5.197	114.18	124.675	147.305	128.72	16.9292	89.1841	85.24	96.0406	90.1549	5.46532	107.126	108.165	119.193	111.495	6.68702	108.373	123.299	122.405	118.025	8.37138	125.204	113.704
NSCAC_RS02755	NSCAC_0554	M48 family metallopeptidase	96.2617	60.3072	73.259	76.6093	18.2099	145.53	107.985	102.513	118.676	23.4163	93.1651	73.2762	88.8738	85.105	10.4664	102.418	93.8997	97.9288	98.0823	4.26142	74.1062	78.9164	83.1051	78.7092	4.50306	98.5728	102.097	102.241	100.97	2.07739	63.4728	74.0743	75.0276	70.8582	6.41368	69.2267	72.7695	66.3149	69.437	3.23243	52.7208	51.0206	52.3897	52.0437	0.90137	76.079	62.2758
NSCAC_RS02760	NSCAC_0555	aminopeptidase N pepN	72.2369	61.0049	66.2249	66.4889	5.62065	61.1395	58.1445	58.6357	59.3066	1.60626	52.0611	48.8224	44.6329	48.5055	3.72419	54.3506	52.9681	54.7029	54.0072	0.916986	45.9599	44.7448	50.089	46.9313	2.80137	52.6368	51.1635	46.7503	50.1835	3.06313	28.5206	32.2054	35.5411	32.089	3.51168	37.2237	35.6235	29.788	34.2117	3.91374	32.3162	29.2535	27.4806	29.6835	2.44629	35.7814	31.1082
NSCAC_RS02765	NSCAC_0556	2-aminoethylphosphonate aminotransferase	64.0575	62.4312	68.1263	64.8716	2.93356	60.097	57.0089	58.3684	58.4914	1.54771	57.9832	67.3408	71.9957	65.7732	7.13657	62.5563	76.5711	77.0379	72.0551	8.2295	68.7159	71.0339	73.4187	71.0562	2.35146	67.3728	69.3201	65.4965	67.3964	1.91193	36.1968	41.5345	51.3512	43.0275	7.6867	30.7597	31.3217	25.2555	29.1123	3.3519	35.713	32.153	29.5458	32.4706	3.09581	36.3429	30.5941
NSCAC_RS02770	NSCAC_0557	phosphonopyruvate decarboxylase aepY	69.1508	45.4474	52.0037	55.534	12.2397	48.0893	44.8176	49.6043	47.5037	2.44646	45.0671	40.9217	29.084	38.3576	8.29432	43.0622	47.8663	49.3565	46.7617	3.28936	32.3792	33.9729	38.3164	34.8895	3.07289	42.981	44.4479	32.6015	40.0101	6.45788	23.0507	26.3436	28.1073	25.8339	2.56658	31.5445	30.9932	27.3425	29.9601	2.28356	27.4193	24.6001	25.6248	25.8814	1.42703	39.9525	31.0942
NSCAC_RS02775	NSCAC_0558	phosphoenolpyruvate mutase aepX	51.6447	51.5148	56.594	53.2512	2.89569	33.8823	36.2474	39.8715	36.6671	3.01655	48.1058	51.7752	40.9758	46.9523	5.49133	47.983	58.7695	58.551	55.1012	6.16546	41.4847	45.3401	48.7691	45.198	3.64431	52.7249	51.0853	41.3137	48.3746	6.16968	22.3653	25.5795	29.4109	25.7852	3.5273	20.8073	21.6361	15.2359	19.2264	3.48065	22.9502	19.6908	19.2093	20.6168	2.03512	19.3696	14.9486
NSCAC_RS02780	NSCAC_0559	NTP transferase domain-containing protein	22.688	22.266	23.8899	22.9479	0.842578	16.9764	16.4824	15.2936	16.2508	0.864993	26.3619	21.6465	31.3886	26.4657	4.87184	24.2115	21.3095	22.6783	22.7331	1.45179	23.1874	30.8559	34.3061	29.4498	5.69111	24.1994	21.056	23.921	23.0588	1.74007	9.72517	12.9464	15.4368	12.7028	2.86358	10.9232	13.6195	7.76585	10.7695	2.92987	7.41494	6.89392	6.06291	6.79059	0.681914	13.3109	7.29946
NSCAC_RS02785	NSCAC_0560	purine phosphorylase	136.007	88.0336	94.1096	106.05	26.1209	105.537	101.99	101.556	103.028	2.18417	100.487	89.1671	82.2347	90.6297	9.21371	92.2439	98.8372	101.759	97.6133	4.87407	76.7785	75.2867	88.7423	80.2692	7.37577	91.1343	92.5563	76.8692	86.8533	8.67564	48.0946	49.5917	64.6603	54.1155	9.16263	70.518	71.9144	59.1757	67.2027	6.98656	60.0933	54.1538	56.0025	56.7499	3.0395	99.6822	83.693
NSCAC_RS02790	NSCAC_0561	squalene--hopene cyclase shc	116.716	77.2517	92.0755	95.3478	19.9348	128.485	112.469	125.985	122.313	8.61656	103.774	88.1679	74.2566	88.7329	14.7669	100.587	118.438	121.683	113.569	11.3593	70.0097	70.1159	73.0716	71.0658	1.73794	148.561	141.611	118.609	136.26	15.6764	56.0247	57.3132	56.5538	56.6305	0.647675	121.78	121.986	120.842	121.536	0.61006	94.7031	88.082	89.5185	90.7679	3.48286	186.655	186.021
NSCAC_RS02795	NSCAC_0562	phytoene/squalene synthase family protein	76.9906	75.7542	84.2487	78.9978	4.58918	152.595	123.812	123.791	133.399	16.6239	92.667	82.9137	88.3347	87.9718	4.88673	110.379	100.647	105.576	105.534	4.86613	76.3654	79.5653	80.8365	78.9224	2.30386	125.768	124.844	113.918	121.51	6.59121	47.7155	51.8131	61.3472	53.6252	6.99421	95.2008	98.3546	80.771	91.4421	9.37502	63.278	63.2867	61.4693	62.678	1.04678	126.781	87.0204
NSCAC_RS02800	NSCAC_0563	DUF6655 family protein	40.501	36.4134	40.391	39.1018	2.32892	27.3642	28.3658	27.6078	27.7793	0.522346	34.861	35.3705	44.7715	38.3343	5.58056	31.8126	27.611	32.4087	30.6108	2.61493	41.896	44.7302	43.07	43.232	1.42405	30.061	29.5855	32.4939	30.7135	1.56015	27.9797	28.4949	32.5749	29.6832	2.51756	26.9586	25.9957	16.7747	23.243	5.62236	32.5962	27.4627	26.642	28.9003	3.22691	23.3853	16.7153
NSCAC_RS02805	NSCAC_0564	YcnI family copper-binding membrane protein	737.549	624.202	636.449	666.067	62.2078	624.066	597.268	569.552	596.962	27.2584	898.504	794.098	688.173	793.592	105.166	966.204	877.097	892.351	911.884	47.6564	697.008	676.845	714.954	696.269	19.0652	779.022	822.288	708.41	769.907	57.4834	777.743	751.749	725.305	751.599	26.219	742.545	738.069	734.648	738.421	3.95993	609.651	593.786	593.094	598.844	9.36603	475.537	525.892
NSCAC_RS02810	NSCAC_0565	copper resistance CopC/CopD family protein	136.538	110.493	114.994	120.675	13.9212	90.8668	82.8167	88.6009	87.4281	4.15121	164.618	150.091	143.857	152.856	10.6529	100.672	102.576	102.141	101.796	0.997844	139.773	136.421	144.284	140.159	3.94591	130.812	134.325	118.857	127.998	8.10856	119.953	128.644	128.467	125.688	4.96713	114.272	117.482	103.941	111.898	7.07565	97.0012	92.8927	90.6282	93.5074	3.23067	92.3933	75.3832
NSCAC_RS02815	NSCAC_0566	FAD-linked oxidase C-terminal domain-containing protein	63.7071	55.16	57.4105	58.7592	4.43028	76.1324	66.7819	69.1758	70.6967	4.85725	54.9932	54.1712	59.1372	56.1005	2.66177	56.1877	57.4589	57.3925	57.013	0.715498	50.0462	50.4658	55.2628	51.9249	2.89827	54.5808	52.3006	51.7382	52.8732	1.5053	34.3803	38.8114	43.3783	38.8567	4.49917	48.2402	50.407	39.1893	45.9455	5.95048	36.5838	31.7131	32.1171	33.4713	2.703	46.5976	31.9332
NSCAC_RS02820	NSCAC_0567	kinase	114.404	158.464	159.215	144.027	25.6577	95.6641	108.345	129.852	111.287	17.2829	120.302	148.805	99.945	123.017	24.5428	125.096	131.652	131.707	129.485	3.80094	127.316	121.741	130.457	126.505	4.41432	133.956	135.903	89.9171	119.925	26.0061	76.4389	86.6217	93.3108	85.4571	8.49603	107.416	103.8	82.5846	97.9336	13.4151	81.3763	74.9365	72.4333	76.2487	4.61363	102.937	78.2926
NSCAC_RS02825	NSCAC_0568	pyridoxal-phosphate-dependent aminotransferase family protein	313.235	216.538	235.163	254.979	51.3037	361.347	298.679	323.453	327.826	31.5621	296.805	257.7	214.182	256.229	41.331	223.469	240.755	230.138	231.454	8.71772	226.547	209.282	230.488	222.106	11.2794	323.565	321.192	279.079	307.946	25.027	230.251	224.419	212.791	222.487	8.8888	440.862	415.988	450.415	435.755	17.7723	304.792	303.155	293.828	300.591	5.91457	475.216	499.537
NSCAC_RS02830	NSCAC_0569	hypothetical protein	36.4713	48.6693	52	45.7135	8.1754	38.0336	35.1422	38.2149	37.1302	1.72407	42.0035	46.2087	50.0815	46.0979	4.04016	38.6037	39.3849	37.4391	38.4759	0.979197	43.4952	41.8087	42.0197	42.4412	0.91889	47.1015	44.833	44.2839	45.4062	1.49369	26.6049	28.0618	37.3387	30.6685	5.82236	44.5508	48.6312	35.0146	42.7322	6.98807	34.0558	32.0045	30.695	32.2517	1.69396	49.5107	35.37
NSCAC_RS02835	NSCAC_0570	succinyl-diaminopimelate desuccinylase dapE	52.9433	47.9541	52.2375	51.045	2.69993	62.6174	50.9817	57.0392	56.8794	5.81951	52.3018	50.8126	47.2137	50.1094	2.61594	39.3865	40.2785	41.3127	40.3259	0.963954	50.0003	51.1935	52.5318	51.2419	1.26645	50.8011	53.0504	44.5718	49.4744	4.39227	37.0883	39.5934	43.9611	40.2142	3.4782	61.5039	60.5777	55.8835	59.3217	3.01334	48.4148	46.3821	47.5005	47.4325	1.01806	66.3159	57.8169
NSCAC_RS02840	NSCAC_0571	2,3,4,5-tetrahydropyridine-2,6-dicarboxylate N-succinyltransferase dapD	127.956	98.8285	114.292	113.692	14.5732	160.161	135.784	142.9	146.282	12.5353	129.09	112.487	109.483	117.02	10.56	103.094	111.727	114.031	109.617	5.7657	106.875	107.383	122.378	112.212	8.80799	120.662	125.515	118.904	121.694	3.42375	88.2011	96.9728	105.886	97.0199	8.84251	150.587	144.957	153.525	149.69	4.35391	122.801	115.143	108.667	115.537	7.07531	171.355	161.212
NSCAC_RS02845	NSCAC_0572	ATP-binding protein	116.21	126.551	137.321	126.694	10.5564	126.216	112.501	124.108	120.942	7.38516	107.453	117.074	98.6244	107.717	9.22742	99.9028	93.5812	93.8951	95.793	3.5626	110.653	112.378	123.291	115.441	6.85296	91.5024	85.4875	69.2667	82.0855	11.5016	79.7393	88.2421	96.8177	88.2664	8.53921	87.9268	85.6041	59.7947	77.7752	15.6148	85.6412	81.4954	78.8073	81.9813	3.4428	88.877	63.8069
NSCAC_RS02855	NSCAC_0573	ribosome maturation factor RimP rimP	365.677	454.802	480.458	433.646	60.2438	531.07	518.101	558.917	536.029	20.8547	378.208	398.213	289.25	355.224	58.0041	437.017	397.5	390.481	408.333	25.088	321.715	287.946	335.791	315.151	24.5883	431.935	427.094	298.362	385.797	75.7598	215.957	229.212	252.936	232.702	18.7349	399.252	406.47	267.383	357.702	78.3013	235.353	211.392	181.988	209.578	26.7288	323.033	182.696
NSCAC_RS02860	NSCAC_0574	transcription termination factor NusA nusA	189.747	186.106	205.306	193.72	10.1982	218.182	207.321	220.651	215.385	7.0915	246.487	260.261	249.482	252.077	7.24424	204.816	249.547	243.343	232.569	24.2339	202.953	209.535	207.323	206.604	3.34984	275.653	278.943	276.227	276.941	1.75767	165.14	195.902	192.858	184.633	16.9504	153.643	166.563	140.3	153.502	13.1317	142.513	136.049	109.233	129.265	17.6465	133.272	98.453
NSCAC_RS02865	NSCAC_0575	translation initiation factor IF-2 infB	173.645	155.532	173.482	167.553	10.4111	207.979	197.926	209.542	205.149	6.30397	200.691	195.819	172.776	189.762	14.9107	183.525	224.702	221.599	209.942	22.9302	171.325	178.768	182.998	177.697	5.90988	231.283	232.843	213.217	225.781	10.9088	154.839	165.081	170.503	163.475	7.95443	189.244	186.427	182.032	185.901	3.63438	155.591	149.018	145.941	150.183	4.92924	162.688	148.639
NSCAC_RS02870	NSCAC_0576	30S ribosome-binding factor RbfA rbfA	89.5484	113.448	125.511	109.502	18.3029	123.573	99.5964	109.782	110.984	12.0336	85.9706	93.5012	101.732	93.7345	7.8832	94.176	70.8169	79.7884	81.5938	11.7837	78.3772	80.0494	85.3903	81.2723	3.66301	73.6339	62.6278	70.1822	68.8146	5.62906	56.845	60.2705	69.4901	62.2019	6.54005	85.2329	98.325	62.7324	82.0968	18.0023	60.8717	61.5291	61.7389	61.3799	0.452452	62.3628	46.1552
NSCAC_RS02875	NSCAC_0577	tRNA pseudouridine(55) synthase TruB truB	110.094	163.182	165.368	146.215	31.3007	151.651	139.151	140.283	143.695	6.91333	114.684	135.863	140.796	130.448	13.8731	136.174	113.831	117.893	122.633	11.9017	128.88	133.064	152.843	138.262	12.7994	112.47	115.716	102.011	110.066	7.16166	82.1425	89.7976	109.473	93.8043	14.0987	129.59	141.332	91.4703	120.797	26.0678	98.345	87.9917	87.7512	91.3626	6.04811	121.509	71.6119
NSCAC_RS02880	NSCAC_0578	30S ribosomal protein S15 rpsO	310.583	534.434	537.429	460.815	130.113	729.603	662.518	679.752	690.624	34.8389	409.458	441.572	278.713	376.581	86.2643	622.834	554.316	550.371	575.84	40.7458	489.897	446.807	432.306	456.337	29.9547	545.202	523.083	338.527	468.937	113.479	500.699	544.372	506.247	517.106	23.7758	1213.43	1201.73	884.259	1099.81	186.762	796.747	866.893	830.899	831.513	35.0769	1290.96	1144.15
NSCAC_RS02885	NSCAC_0579	polyribonucleotide nucleotidyltransferase pnp	319.487	280.977	315.456	305.307	21.1666	340.606	314.972	318.006	324.528	14.0064	275.539	266.435	274.82	272.265	5.06125	285.472	307.428	315.831	302.91	15.6759	227.929	233.36	243.975	235.088	8.1611	308.137	296.23	311.935	305.434	8.1941	148.732	164.611	173.729	162.357	12.6503	260.228	271.961	270.061	267.417	6.29737	183.696	169.175	163.437	172.103	10.4423	253.817	226.146
NSCAC_RS02890	NSCAC_0580	bifunctional 3-hydroxydecanoyl-ACP dehydratase/trans-2-decenoyl-ACP isomerase fabA	544.307	370.04	376.5	430.283	98.8008	356.761	393.16	362.131	370.684	19.6492	304.269	275.461	270.103	283.277	18.3753	297.614	271.147	289.29	286.017	13.5332	263.987	270.128	280.323	271.48	8.25137	229.911	232.625	236.11	232.882	3.10739	198.786	216.673	230.331	215.263	15.8199	236.309	236.748	202.261	225.106	19.7855	212.22	227.42	181.166	206.935	23.5757	227.66	195.561
NSCAC_RS02895	NSCAC_0581	glutathione S-transferase family protein	107.327	127.939	126.887	120.718	11.6083	115.354	108.02	113.914	112.43	3.88633	101.484	97.3354	102.76	100.526	2.8362	123.35	110.553	115.761	116.555	6.43533	94.9555	101.474	107.275	101.235	6.16304	111.807	107.702	103.66	107.723	4.07343	81.9086	80.0903	92.7023	84.9004	6.81755	102.214	96.7469	84.8968	94.6192	8.85242	87.1934	81.6911	78.5781	82.4875	4.36256	92.2738	83.9201
NSCAC_RS02900	NSCAC_0582	ferritin-like domain-containing protein	88.8829	89.0219	96.4193	91.4413	4.31161	60.8772	65.4564	71.1219	65.8185	5.13194	84.3979	91.6844	89.6832	88.5885	3.76459	72.4481	63.8154	68.2505	68.1713	4.31691	89.19	91.4043	92.7592	91.1178	1.80172	72.1896	73.4074	64.5658	70.0542	4.79201	41.5653	49.8246	58.073	49.8209	8.25387	42.0532	46.4912	27.484	38.6761	9.94344	38.6686	30.9551	33.3383	34.3207	3.94943	32.0363	16.9591
NSCAC_RS02905	NSCAC_0583	argininosuccinate synthase	298.673	273.879	290.005	287.519	12.5826	333.684	296.523	295.941	308.716	21.6252	289.787	266.123	269.792	275.234	12.736	242.026	231.859	237.654	237.18	5.10019	257.795	258.089	264.696	260.193	3.90201	246.57	244.462	250.159	247.064	2.8804	196.412	208.785	239.38	214.859	22.1182	206.919	199.933	173.692	193.515	17.5186	224.388	203.963	192.812	207.054	16.0132	179.495	144.109
NSCAC_RS02910	NSCAC_0584	adenylosuccinate lyase purB	191.236	179.639	185.337	185.404	5.79858	146.476	147.762	151.734	148.657	2.74103	151.392	163.764	157.88	157.679	6.18842	133.898	132.937	133.827	133.554	0.535398	158.394	160.979	168.478	162.617	5.23761	132.725	129.102	115.884	125.904	8.86422	112.561	120.243	133.319	122.041	10.4953	99.4704	96.4943	82.2306	92.7318	9.21523	112.448	98.1106	97.1128	102.557	8.58025	115.796	93.4015
NSCAC_RS02915	NSCAC_0585	hypothetical protein	242.895	353.962	317.433	304.763	56.6069	288.878	293.045	255.98	279.301	20.3037	338.349	332.139	285.364	318.618	28.9651	524.034	419.02	399.448	447.501	66.9982	360.048	352.431	366.855	359.778	7.21545	357.388	326.195	352.278	345.287	16.7301	312.799	300.996	330.13	314.642	14.6546	377.165	406.452	310.78	364.799	49.0203	326.307	329.435	318.836	324.859	5.44555	492.971	449.943
NSCAC_RS02920	NSCAC_0586	hypothetical protein	328.854	337.797	377.801	348.151	26.0645	728.787	624.628	590.823	648.079	71.9098	373.508	339.576	394.569	369.217	27.7465	447.96	435.835	457.497	447.097	10.8564	284.008	289.623	297.703	290.445	6.88436	502.896	497.652	572.856	524.468	41.9872	299.114	290.655	309.944	299.904	9.66845	641.307	603.397	649.887	631.53	24.739	503.13	486.96	460.514	483.535	21.5138	875.247	931.757
NSCAC_RS02925	NSCAC_0587	ribulose-bisphosphate carboxylase large subunit	402.483	291.513	349.886	347.961	55.5103	826.199	603.519	665.129	698.282	114.983	792.651	668.03	574.128	678.269	109.621	607.085	686.649	628.325	640.686	41.1974	613.385	568.422	556.004	579.271	30.1896	979.508	972.927	797.208	916.548	103.404	785.84	724.697	672.362	727.633	56.7963	1436.81	1426.21	1674.74	1512.59	140.529	1017.59	1014.29	1119.05	1050.31	59.5558	1915.83	2045.38
NSCAC_RS02930	NSCAC_0588	ribulose bisphosphate carboxylase small subunit	1576.76	1184.23	1318.89	1359.96	199.462	1841.07	1751.14	1770.59	1787.6	47.3163	2074.31	1738.72	1399.22	1737.41	337.547	1593.18	1658.59	1554.13	1601.97	52.7817	1439.72	1266.55	1335.9	1347.39	87.153	1991.46	1905.72	1530.05	1809.08	245.414	1562.18	1369.18	1307.13	1412.83	133.013	3253.66	3037.51	3150.71	3147.29	108.118	2095.63	2401.12	2148.38	2215.04	163.291	3573.1	3933.3
NSCAC_RS02935	NSCAC_0589	CbbX protein cbbX	128.861	99.4394	109.28	112.527	14.9772	113.636	93.9385	91.1517	99.5754	12.2562	143.647	131.01	186.177	153.611	28.9017	114.631	116.32	111.71	114.22	2.3325	128.396	132.306	133.018	131.24	2.48828	139.619	147.981	196.903	161.501	30.9429	97.7738	91.2141	106.854	98.614	7.85367	158.674	167.443	160.586	162.234	4.61118	97.321	97.5961	82.1174	92.3449	8.85827	164.157	136.983
NSCAC_RS02940	NSCAC_0590	hypothetical protein	4324	3398.81	3522.33	3748.38	502.311	2538.92	2936.01	2943.81	2806.25	231.543	3254.31	3096.01	1871.02	2740.45	757.092	4310.9	4516.16	4461.35	4429.47	106.282	3078.36	2987.39	3322.38	3129.37	173.222	3330.99	3365.11	2307.78	3001.3	600.843	1873.38	2096.91	2307.77	2092.69	217.226	1403.89	1456.1	1120.24	1326.74	180.734	1835.84	1644.37	1709.62	1729.94	97.3366	1136.64	905.525
NSCAC_RS02945	NSCAC_0591	DUF2959 domain-containing protein	119.303	160.209	165.698	148.403	25.3507	168.723	152.902	167.586	163.07	8.82457	121.012	142.814	135.796	133.207	11.1289	107.101	110.175	112.517	109.931	2.71621	131.519	125.725	127.351	128.198	2.98847	114.924	117.486	104.931	112.447	6.63381	103.195	115.786	122.094	113.692	9.62197	127.688	129.313	115.355	124.119	7.63271	115.348	109.4	105.426	110.058	4.99348	132.856	110.57
NSCAC_RS02950	NSCAC_0592	glutathione S-transferase family protein	1412.76	1321.52	1442.29	1392.19	62.9571	2727.23	2453.35	2377.99	2519.52	183.783	910.493	867.044	902.195	893.244	23.0659	1408.42	1405.27	1480.94	1431.54	42.8075	900.701	936.417	930.911	922.676	19.2294	1347.6	1326.48	1377.31	1350.46	25.5352	948.06	966.557	968.831	961.149	11.3926	1795.14	1726.5	1932.24	1817.96	104.75	873.358	858.112	824.821	852.097	24.8216	1372.13	1533.35
NSCAC_RS02955	NSCAC_0593	pirin family protein	157.476	117.203	118.967	131.215	22.7598	103.643	106.632	130.053	113.443	14.4624	120.787	112.184	47.9285	93.6332	39.8145	162.26	154.427	159.054	158.581	3.93789	83.0511	78.4832	98.301	86.6118	10.3776	107.401	108.368	61.0638	92.2778	27.0364	91.6488	91.3046	88.9498	90.6344	1.46901	90.2969	82.6066	77.4386	83.4474	6.47023	91.6729	93.4059	82.5396	89.2061	5.83806	95.7037	93.769
NSCAC_RS02960	NSCAC_0594	PEP-CTERM sorting domain-containing protein	765.351	674.233	724.294	721.293	45.6328	884.755	735.914	786.269	802.313	75.7064	905.126	881.916	687.841	824.961	119.315	884.159	906.935	913.181	901.425	15.2756	824.233	816.743	864.756	835.244	25.8313	635.479	661.753	538.459	611.897	64.9417	864.024	881.127	857.284	867.478	12.291	415.527	420.757	437.471	424.585	11.4619	518.12	538.74	563.469	540.11	22.7051	137.625	129.892
NSCAC_RS02965	NSCAC_0595	PEP-CTERM sorting domain-containing protein	556.538	352.944	408.169	439.217	105.288	872.164	641.358	633.97	715.83	135.439	434.674	368.693	504.293	435.887	67.8085	364.851	359.473	366.693	363.672	3.75119	436.969	446.448	423.509	435.642	11.5269	280.472	278.087	377.738	312.099	56.8575	541.641	523.624	514.587	526.617	13.7733	310.084	327.92	365.502	334.502	28.2889	495.597	525.194	533.898	518.23	20.078	202.978	189.303
NSCAC_RS02970	NSCAC_0596	PEP-CTERM sorting domain-containing protein	1333.8	969.535	1122.34	1141.89	182.919	2020.91	1570.07	1640.7	1743.89	242.487	697.622	647.039	695.684	680.115	28.6614	717.154	716.006	746.923	726.694	17.5281	728.192	703.636	697.524	709.784	16.2318	448.415	466.396	485.879	466.897	18.7369	716.865	683.202	677.96	692.676	21.1117	814.63	789.499	923.206	842.445	71.0611	852.648	857.734	937.955	882.779	47.8514	304.622	335.065
NSCAC_RS02975	NSCAC_0597	sterol desaturase family protein	123.595	94.0715	102.065	106.577	15.2703	96.0957	90.427	101.426	95.983	5.50044	89.1963	84.5135	75.4676	83.0591	6.97891	81.6889	80.0957	81.9842	81.2563	1.01588	89.0128	86.9557	89.4622	88.4769	1.33644	93.0095	97.0353	91.7134	93.9194	2.77515	68.3957	76.142	79.5819	74.7065	5.7296	91.1386	93.8633	81.5471	88.8497	6.46926	85.5245	81.0045	74.8458	80.4583	5.3603	106.111	99.6082
NSCAC_RS02980	NSCAC_0598	PEP-CTERM sorting domain-containing protein	96.3168	80.165	90.2246	88.9021	8.15668	77.9702	79.0478	93.5125	83.5102	8.67899	75.4104	75.9672	56.0769	69.1515	11.3263	103.927	102.787	106.208	104.307	1.74213	58.1302	59.0472	67.5983	61.5919	5.22188	529.384	485.222	346.36	453.656	95.5082	52.7463	54.9571	59.0444	55.5826	3.19528	3384.36	3049.38	3699.56	3377.77	325.141	66.9283	65.8909	65.6638	66.161	0.674125	1015.62	1211.8
NSCAC_RS02985	NSCAC_0599	HPF/RaiA family ribosome-associated protein	649.215	557.596	537.739	581.516	59.4633	337.632	382.348	413.976	377.985	38.3588	327.15	333.332	274.05	311.511	32.5891	280.411	290.234	279.221	283.289	6.04451	262.766	276.634	307.418	282.273	22.8537	241.89	251.012	239.63	244.177	6.02598	190.384	187.225	208.887	195.499	11.7015	591.821	523.201	496.778	537.267	49.0579	282.028	284.883	242.993	269.968	23.4046	459.297	494.597
NSCAC_RS02990	NSCAC_0600	magnesium/cobalt transporter CorA corA	47.101	55.1866	58.0566	53.4481	5.68095	70.2271	66.2832	66.1586	67.5563	2.31382	47.4823	44.9716	47.1406	46.5315	1.36166	64.9528	62.5781	66.2171	64.5827	1.84751	41.7045	53.0423	58.7636	51.1701	8.68228	54.6558	56.0317	41.0523	50.5799	8.27977	30.609	33.4349	42.7677	35.6038	6.36291	96.463	91.1716	75.2603	87.6316	11.0358	41.4926	37.3958	40.2049	39.6978	2.09492	96.1661	82.4642
NSCAC_RS02995	NSCAC_0601	DUF599 domain-containing protein	29.1522	30.2702	33.3611	30.9279	2.18014	26.6724	26.0874	22.5165	25.0921	2.24961	23.7089	22.5781	18.6448	21.6439	2.65814	24.2825	23.2305	24.0608	23.8579	0.554581	21.1506	23.0717	26.4114	23.5446	2.66207	18.4112	18.1149	14.9768	17.1676	1.90311	10.1347	13.9032	16.2704	13.4361	3.09439	24.341	22.6493	13.3877	20.126	5.89654	18.4072	14.5985	13.4001	15.4686	2.61451	23.1703	16.8369
NSCAC_RS03000	NSCAC_0602	efflux RND transporter permease subunit	36.1655	26.1726	28.9478	30.4286	5.15838	29.5282	29.035	29.7535	29.4389	0.36746	26.8338	26.0912	27.9217	26.9489	0.920622	22.5994	24.0379	24.17	23.6024	0.87113	23.9324	23.832	25.4565	24.407	0.910311	25.0702	25.2817	22.611	24.321	1.48464	14.6848	16.8429	19.0368	16.8548	2.17602	20.2324	21.2539	17.6904	19.7256	1.83504	17.9009	17.2899	15.8706	17.0205	1.04166	19.2	16.19
NSCAC_RS03005	NSCAC_0603	efflux RND transporter periplasmic adaptor subunit	6.8919	8.02524	7.98794	7.63503	0.643836	8.49118	7.89137	9.87933	8.75396	1.0197	8.21724	8.87238	6.19592	7.76185	1.39513	7.02823	7.9094	7.7945	7.57738	0.479036	7.99174	7.79969	7.82308	7.8715	0.104782	8.50874	7.03036	5.4226	6.98723	1.54352	5.21291	6.22907	5.53382	5.6586	0.519443	9.56967	10.7172	8.58508	9.62397	1.06707	7.32484	7.02625	5.97424	6.77511	0.709462	8.65528	7.60899
NSCAC_RS03010	NSCAC_0604	TolC family protein	60.5613	43.9891	49.7915	51.4473	8.40926	37.9994	34.7079	33.0142	35.2405	2.53489	56.4861	55.7349	69.1653	60.4621	7.54655	36.3156	36.418	37.5093	36.7476	0.661633	59.8354	69.8003	76.9199	68.8519	8.58164	38.3288	37.3589	45.2556	40.3145	4.30657	36.4008	40.8041	42.6427	39.9492	3.20758	24.2499	23.8746	20.7702	22.9649	1.90991	24.2103	21.3685	21.9698	22.5162	1.49759	19.5127	15.5229
NSCAC_RS03015	NSCAC_0605	hypothetical protein	29.0524	34.6971	36.5261	33.4252	3.8958	20.6747	22.6245	22.3295	21.8762	1.05095	34.4099	43.7629	58.1489	45.4406	11.9581	28.8331	29.6093	27.1991	28.5472	1.23026	50.0354	53.1144	52.6553	51.935	1.66104	31.5277	32.563	36.3629	33.4845	2.54595	30.524	34.722	39.5408	34.929	4.51197	31.8656	36.2632	23.8155	30.6481	6.31252	27.0204	22.8535	25.6254	25.1664	2.12103	29.4258	21.15
NSCAC_RS03020	NSCAC_0606	cytochrome c/FTR1 family iron permease	41.1142	29.7417	32.1799	34.3453	5.98748	46.0585	38.3489	40.1616	41.523	4.03103	64.2422	57.4736	52.2238	57.9799	6.02516	34.2936	36.2278	35.9877	35.5031	1.05425	66.2385	65.4699	70.9279	67.5455	2.95438	65.1952	62.5084	58.449	62.0509	3.39627	81.7327	85.2534	85.1365	84.0409	1.99982	118.611	116.517	116.18	117.103	1.31669	104.996	95.5756	88.7456	96.4392	8.15973	103.646	95.5391
NSCAC_RS03025	NSCAC_0607	DUF4870 domain-containing protein	44.1392	40.2841	40.0045	41.4759	2.31065	22.5347	24.4237	25.3199	24.0928	1.42177	32.532	31.2396	36.7508	33.5075	2.88217	23.6864	23.2849	23.9915	23.6543	0.354415	38.998	37.1907	40.6076	38.9321	1.7094	28.8037	25.4767	22.7353	25.6719	3.03892	21.9371	23.1682	25.3321	23.4791	1.71874	17.5388	23.0832	15.3821	18.668	3.97279	27.833	24.0754	23.4512	25.1198	2.37029	15.7894	10.6213
NSCAC_RS03030	NSCAC_0608	efflux RND transporter permease subunit	120.515	87.2514	98.966	102.244	16.8724	115.231	103.093	104.556	107.627	6.62623	76.0232	70.7819	71.0839	72.6297	2.94273	62.2947	66.0141	68.6264	65.6451	3.18198	62.8388	63.6582	66.1312	64.2094	1.71401	75.3876	70.5019	72.4435	72.7776	2.45997	39.452	43.5774	47.6123	43.5472	4.0802	63.5099	64.1785	56.6755	61.4546	4.15238	51.4803	49.9013	48.3568	49.9128	1.56182	63.8399	52.6218
NSCAC_RS03035	NSCAC_0609	efflux RND transporter periplasmic adaptor subunit	185.206	163.195	172.774	173.725	11.0365	143.658	141.233	142.233	142.375	1.21864	120.388	118.625	105.204	114.739	8.30454	105.558	100.785	109.692	105.345	4.45741	99.4082	104.619	111.001	105.01	5.80623	92.1949	91.3323	83.5402	89.0225	4.76736	57.7188	67.4451	72.6126	65.9255	7.56231	66.4525	68.104	52.9606	62.5057	8.30743	77.9281	75.6764	72.1889	75.2645	2.8917	64.2161	49.9158
NSCAC_RS03040	NSCAC_0610	TolC family protein	533.531	497.025	512.12	514.225	18.344	451.453	440.184	510.689	467.442	37.8741	383.683	428.834	257.528	356.682	88.7873	352.826	378.726	388.757	373.436	18.5402	354.518	340.566	371.347	355.477	15.413	404.088	396.034	275.308	358.477	72.1388	312.889	338.329	348.325	333.181	18.2702	332.313	327.283	268.529	309.375	35.4629	380.096	346.992	346.902	357.997	19.1385	311.84	257.121
NSCAC_RS03045	NSCAC_0611	PepSY-associated TM helix domain-containing protein	215.003	228.943	220.572	221.506	7.01677	226.487	212.183	231.965	223.545	10.2141	232.541	239.24	209.727	227.169	15.4723	171.76	172.652	172.082	172.165	0.451627	351.632	350.716	361.576	354.641	6.02301	242.186	236.223	219.854	232.755	11.5629	295.837	285.315	290.032	290.395	5.27	307.042	270.206	285.353	287.534	18.5146	287.671	245.029	255.605	262.768	22.2052	273.683	280.256
NSCAC_RS03050	NSCAC_0612	ChuX/HutX family heme-like substrate-binding protein	54.9525	50.527	55.2174	53.5656	2.63488	38.1766	37.5593	43.0016	39.5792	2.97994	42.5982	45.9745	29.9142	39.4956	8.46779	30.0649	31.7631	32.1929	31.3403	1.12523	59.3434	55.3152	60.9238	58.5275	2.89196	48.2514	45.3774	38.5065	44.0451	5.0072	77.287	70.2261	69.5774	72.3635	4.27621	59.8661	52.9584	48.4111	53.7452	5.76789	117.826	96.0087	107.79	107.208	10.9201	48.6531	46.3511
NSCAC_RS03055	NSCAC_0613	class I SAM-dependent methyltransferase	55.4582	65.7327	66.3209	62.5039	6.10888	40.3638	45.8941	47.5767	44.6115	3.77364	81.1775	88.5428	100.694	90.1382	9.8556	49.0453	50.5088	49.94	49.8314	0.737789	104.278	102.36	104.404	103.681	1.14521	63.4502	64.6818	66.2697	64.8006	1.4135	47.4197	51.3885	59.6707	52.8263	6.25081	41.8187	44.1323	35.1658	40.3723	4.65496	51.4002	38.0338	38.2982	42.5774	7.64194	39.9097	30.9525
NSCAC_RS03060	NSCAC_0614	DUF1523 family protein	462.446	845.491	811.701	706.546	212.071	456.983	548.663	535.489	513.712	49.5679	849.206	1095.4	805.637	916.749	156.246	1031.01	979.05	972.42	994.161	32.087	1777.73	1671.81	1520.75	1656.76	129.147	1024.08	1010.65	713.392	916.04	175.627	906.629	912.567	911.666	910.288	3.2	502.241	452.211	311.864	422.105	98.6946	697.028	597.55	647.985	647.521	49.7405	369.579	332.453
NSCAC_RS03065	NSCAC_0615	arylamine N-acetyltransferase family protein	112.372	172.787	173.848	153.003	35.1908	156.165	148.789	145.423	150.126	5.49459	152.41	177.882	211.204	180.499	29.484	157.323	129.801	135.063	140.729	14.6093	184.369	189.57	198.307	190.749	7.04331	135.595	138.776	150.95	141.773	8.10458	106.362	111.337	133.687	117.129	14.5538	114.021	111.079	78.8862	101.329	19.4914	87.3544	80.5339	83.8579	83.9154	3.41063	92.2154	57.9894
NSCAC_RS03070	NSCAC_0616	hypothetical protein	379.628	484.535	473.14	445.768	57.5615	267.702	393.148	375.538	345.463	67.9161	610.136	614.527	620.021	614.895	4.95289	627.414	790.092	760.304	725.937	86.6129	676.353	712.089	595.782	661.408	59.5767	541.119	505.961	479.204	508.761	31.0525	236.187	263.377	245.031	248.198	13.8689	151.956	158.351	103.124	137.81	30.2087	206.771	182.898	128.547	172.738	40.0895	149.31	112.484
NSCAC_RS03075	NSCAC_0617	hypothetical protein	66.8504	232.438	207.034	168.774	89.1777	126.54	161.651	154.795	147.662	18.6107	113.998	191.805	236.893	180.899	62.1694	175.326	167.223	162.269	168.272	6.59132	221.615	210.702	194.204	208.84	13.8	134.642	138.713	162.811	145.389	15.2246	108.562	125.812	132.652	122.342	12.4141	94.9212	97.5556	72.2465	88.2411	13.9142	110.142	112.794	105.287	109.408	3.8068	103.837	80.2155
NSCAC_RS03080	NSCAC_0618	tetratricopeptide repeat protein	198.456	223.828	233.907	218.73	18.2667	191.184	196.612	211.645	199.814	10.5998	176.215	180.663	128.675	161.851	28.8169	134.039	132.059	131.627	132.575	1.28633	152.078	154.691	175.694	160.821	12.9464	120.369	117.813	83.3409	107.174	20.6798	132.305	136.115	140.979	136.466	4.34771	154.407	140.342	130.243	141.664	12.1363	144.608	147.327	132.727	141.554	7.76434	147.064	143.615
NSCAC_RS03085	NSCAC_0619	homoserine O-succinyltransferase MetA	112.324	94.9372	104.952	104.071	8.72661	80.6341	82.2257	88.2713	83.7104	4.02926	95.437	100.648	80.9617	92.3487	10.1998	75.3275	90.3594	95.5975	87.0948	10.5219	83.0289	85.0717	97.1602	88.4203	7.63758	78.9457	75.8203	63.7975	72.8545	7.99773	55.646	62.4698	72.997	63.7043	8.74113	49.2579	49.8239	42.284	47.122	4.1993	57.3447	53.1237	52.625	54.3645	2.59294	54.3041	41.238
NSCAC_RS03090	NSCAC_0620	ATPase	84.2373	116.556	115.399	105.398	18.3345	64.1907	69.3567	65.6585	66.402	2.66206	109.363	123.353	151.745	128.154	21.595	84.6364	84.4453	88.1711	85.751	2.09812	132.922	150.071	137.983	140.325	8.81129	98.3184	100.651	128.991	109.32	17.0752	58.814	66.382	78.1962	67.7974	9.76828	42.9831	44.4949	32.9846	40.1542	6.25489	55.0069	47.6848	47.4666	50.0528	4.29177	34.9641	25.2691
NSCAC_RS03095	NSCAC_0621	CotH kinase family protein	226.018	303.995	289.78	273.264	41.5292	171.852	199.927	191.156	187.645	14.3632	167.794	207.753	299.232	224.927	67.3807	167.841	196.029	195.986	186.618	16.2622	195.176	204.213	199.285	199.558	4.52459	155.988	153.776	205.024	171.596	28.9707	116.085	130.31	153.553	133.316	18.9137	95.7842	94.3476	77.8434	89.3251	9.96929	135.994	129.564	121.35	128.97	7.33991	97.4793	80.2309
NSCAC_RS03100	NSCAC_0622	DUF4956 domain-containing protein	104.151	110.803	108.113	107.689	3.34617	94.6261	86.0599	87.188	89.2913	4.65439	98.5281	102.26	154.61	118.466	31.3574	81.2447	74.2634	72.5795	76.0292	4.59453	99.3859	98.8614	107.104	101.784	4.61468	71.4097	74.183	95.3526	80.3151	13.0965	61.6875	63.3876	75.9131	66.9961	7.76902	71.5477	70.4595	52.4899	64.8324	10.7027	63.022	58.0618	61.351	60.8116	2.52373	80.9629	65.1997
NSCAC_RS03105	NSCAC_0623	VTC domain-containing protein	43.266	50.4658	55.6931	49.8083	6.23959	55.1162	50.7396	46.7272	50.861	4.19584	43.616	52.406	59.1461	51.7227	7.78755	44.8787	36.3514	43.4101	41.5467	4.55882	49.2291	52.6938	54.7328	52.2186	2.78245	41.1974	37.8742	34.7043	37.9253	3.24688	26.1079	30.015	39.5771	31.9	6.92961	32.9083	34.6476	20.7297	29.4285	7.58344	31.4891	30.2978	32.1477	31.3115	0.937657	30.4978	17.9857
NSCAC_RS03110	NSCAC_0624	CotH kinase family protein	126.585	103.749	113.811	114.715	11.4448	92.6924	86.9363	86.0983	88.5757	3.58975	90.9242	87.3174	96.8581	91.6999	4.81741	73.3999	75.1488	77.6206	75.3897	2.12064	84.0621	83.2115	88.8934	85.389	3.06458	82.838	85.0393	89.3886	85.7553	3.33346	58.2235	63.8201	68.8663	63.6366	5.32374	77.3619	77.1	67.9603	74.1407	5.35401	79.3622	73.6572	69.0283	74.0159	5.17631	100.141	85.0743
NSCAC_RS03115	NSCAC_0625	S-(hydroxymethyl)glutathione dehydrogenase/class III alcohol dehydrogenase	94.7778	60.1882	68.3961	74.4541	18.073	93.8988	82.9332	88.7432	88.5251	5.4861	111.013	92.8912	97.6258	100.51	9.3988	71.6552	84.1727	78.8661	78.2313	6.28285	80.2825	80.6341	80.1735	80.3634	0.240735	107.583	108.716	107.697	107.999	0.623818	63.6681	66.3453	63.3642	64.4592	1.64045	100.967	107.402	113.536	107.301	6.28527	82.657	79.319	76.0697	79.3486	3.29373	123.2	117.28
NSCAC_RS03120	NSCAC_0626	S-formylglutathione hydrolase fghA	142.267	93.0744	104.859	113.4	25.6842	115.285	101.602	119.25	112.046	9.25962	131.817	113.792	105.185	116.931	13.5906	100.867	106.69	106.101	104.553	3.20513	98.114	89.7566	98.0882	95.3196	4.8177	139.057	134.468	118.73	130.752	10.661	82.8502	83.8241	82.1004	82.9249	0.864273	136.287	136.21	136.357	136.285	0.0731612	108.405	109.883	105.152	107.813	2.42051	147.277	139.281
NSCAC_RS03125	NSCAC_0627	hypothetical protein	36573.2	31550.3	34606	34243.2	2531.01	17172.2	14546.3	13981.8	15233.4	1702.62	20509.4	20082.3	18186.8	19592.8	1236.28	17523.3	15231.4	15715.8	16156.8	1207.93	22234.9	23468.1	22604.1	22769	632.909	9565.07	9729.26	8671.63	9321.98	569.173	24195.4	26139.3	23639.1	24658	1312.7	4195.76	4183.09	4352.91	4243.92	94.5984	18415	16802.4	17580.7	17599.4	806.448	2223.44	2395.88
NSCAC_RS03130	NSCAC_0628	hypothetical protein	915.484	1255.86	1215.51	1128.95	185.964	1164.26	1143.9	1234.96	1181.04	47.7923	2416.53	2281.33	1580.47	2092.77	448.791	4847.78	4115.83	4075.61	4346.41	434.666	1572.05	1436.97	1657.1	1555.37	111.008	2192.15	2103	1566.17	1953.77	338.621	687.097	712.811	667.91	689.273	22.5291	583.852	499.082	443.379	508.771	70.7358	587.074	490.869	461.132	513.025	65.8292	331.342	299.164
NSCAC_RS03135	NSCAC_0629	nitrosocyanin	4195.05	6838.84	7023.55	6019.15	1582.41	9557.2	9903.73	9007.07	9489.33	452.164	6126.07	7244.98	7291.27	6887.44	659.772	13224.2	11078.6	11281.2	11861.3	1184.6	7880.95	8282.41	7774.71	7979.35	267.775	7661.28	7686.36	7255.92	7534.52	241.602	7405.15	7691.94	7919.5	7672.2	257.739	9045.52	8494.9	8226.48	8588.97	417.543	11698.8	11957.5	12819.5	12158.6	586.792	11200.7	13109.4
NSCAC_RS03140	NSCAC_0630	DUF3300 domain-containing protein	71.2698	46.3097	50.4082	55.9959	13.3854	38.3053	40.0422	44.4086	40.9187	3.14463	58.0044	58.1971	53.6783	56.6266	2.55514	36.3331	45.4333	45.7213	42.4959	5.33908	50.4686	48.6055	54.0806	51.0516	2.78369	48.77	48.4085	40.8707	46.0164	4.45997	32.0205	38.1218	42.0825	37.4083	5.06877	41.4613	40.9561	32.6165	38.3446	4.96712	43.3238	38.9119	37.4045	39.88	3.07613	45.9746	34.8707
NSCAC_RS03145	NSCAC_0631	AEC family transporter	26.0943	24.7736	25.5889	25.4856	0.666379	22.6514	19.5993	19.8232	20.6913	1.70117	19.2999	18.4887	18.1693	18.6527	0.582884	14.924	13.6267	13.794	14.1149	0.705656	19.7073	22.4303	21.7761	21.3046	1.42138	16.6182	16.3596	14.8814	15.9531	0.937077	10.3479	13.621	16.4297	13.4662	3.04383	19.6841	18.8648	17.3665	18.6385	1.17525	14.6667	15.0409	13.9457	14.5511	0.556675	21.2495	18.0957
NSCAC_RS03150	NSCAC_0632	valine--tRNA ligase	29.4009	22.4937	23.592	25.1622	3.71172	28.2973	24.0393	26.4807	26.2724	2.13663	30.07	27.9357	25.7963	27.934	2.13685	25.838	29.169	30.3095	28.4388	2.32344	25.6349	25.136	28.2829	26.3513	1.69136	34.0566	33.9105	29.1537	32.3736	2.7895	20.3877	21.8111	24.043	22.0806	1.8425	32.6143	30.8483	32.6689	32.0438	1.03572	22.8337	21.6968	23.1825	22.571	0.776856	39.0149	37.4946
NSCAC_RS03155	NSCAC_0633	hypothetical protein	27.3299	55.2422	51.1774	44.5832	15.0794	27.4402	27.8548	31.1989	28.8313	2.06087	52.0877	58.5895	86.2212	65.6328	18.124	43.6018	34.3831	34.0089	37.3313	5.43363	74.2419	70.1333	82.8859	75.7537	6.50931	33.7327	31.3819	39.6809	34.9319	4.27747	39.7367	40.3905	50.3341	43.4871	5.93864	35.9812	32.8722	21.6228	30.1588	7.55402	55.5497	47.3686	44.883	49.2671	5.58104	35.1997	28.5053
NSCAC_RS03160	NSCAC_0634	HAD family hydrolase	18.4181	28.1726	29.6549	25.4152	6.10481	19.8917	22.9464	22.0961	21.6447	1.57659	28.6404	37.9751	33.4461	33.3539	4.66808	27.1376	29.2796	31.2687	29.2286	2.06599	51.9268	45.9572	49.826	49.2366	3.02813	31.2631	29.2814	24.0797	28.2081	3.71002	27.2507	27.0381	35.3086	29.8658	4.71483	19.1071	20.0583	13.5085	17.5579	3.53905	22.1676	16.9019	20.5118	19.8604	2.69261	18.4159	14.091
NSCAC_RS03165	NSCAC_0635	DCC1-like thiol-disulfide oxidoreductase family protein	54.905	51.5092	54.1179	53.5107	1.77748	51.0141	47.2954	48.9829	49.0975	1.862	47.2999	43.0029	50.4352	46.9127	3.73128	38.7987	36.0902	36.3147	37.0679	1.50314	42.4747	42.8074	45.0539	43.4453	1.40295	42.0943	41.1614	41.178	41.4779	0.53391	28.1147	31.8525	36.2057	32.0576	4.04942	40.7891	39.4027	32.3588	37.5169	4.52045	33.8171	33.3888	31.9477	33.0512	0.979373	38.2227	29.9381
NSCAC_RS03170	NSCAC_0636	hypothetical protein	73.6972	57.2421	60.6277	63.8557	8.6895	48.5465	47.601	43.9324	46.6933	2.4373	44.8211	39.7445	45.9458	43.5038	3.30387	32.9829	28.9505	34.0392	31.9909	2.68548	36.9831	40.4689	40.2071	39.2197	1.94139	29.6726	29.2191	34.8263	31.2393	3.11471	31.5301	28.4117	32.1552	30.699	2.00539	50.4796	48.8209	47.9878	49.0961	1.26846	47.534	51.0857	43.0695	47.2297	4.01675	53.7702	50.6387
NSCAC_RS03175	NSCAC_0637	RibD family protein	26.3799	29.6561	30.9364	28.9908	2.34997	23.4023	24.8925	28.0608	25.4519	2.37908	26.4359	27.0798	24.0122	25.8426	1.61754	21.5863	21.6231	21.1844	21.4646	0.243371	29.4955	30.4781	29.4699	29.8145	0.574844	22.3143	22.0594	20.2812	21.5516	1.10759	19.585	23.0182	23.8154	22.1395	2.24793	22.546	20.0727	14.3854	19.0014	4.18448	23.5475	25.0478	26.052	24.8824	1.26041	22.8693	19.6122
NSCAC_RS03180	NSCAC_0638	hypothetical protein	144.651	296.394	266.65	235.898	80.4098	172.812	180.197	188.799	180.603	8.00079	191.546	256.717	313.977	254.08	61.2578	317.35	219.809	244.146	260.435	50.7699	257.08	268.455	264.458	263.331	5.77067	295.943	240.352	248.181	261.492	30.0909	253.872	277.275	258.097	263.082	12.4723	385.422	368.858	230.308	328.196	85.1773	537.122	523.578	564.105	541.602	20.6317	549.284	425.335
NSCAC_RS03185	NSCAC_0639	DUF4743 domain-containing protein	78.7478	92.2126	100.038	90.3326	10.7687	108.994	105.638	107.322	107.318	1.67819	81.5836	91.3762	95.9177	89.6258	7.32557	88.7092	86.2314	85.7997	86.9134	1.57009	97.477	96.5712	99.295	97.7811	1.38708	115.591	117.004	121.641	118.079	3.16496	78.6246	86.7385	99.6724	88.3452	10.6155	115.21	120.057	87.8758	107.714	17.3507	91.1169	85.1662	86.7852	87.6895	3.0767	142.658	99.4286
NSCAC_RS03190	NSCAC_0640	helicase	18.0761	17.6532	17.8388	17.856	0.211985	11.9739	12.2666	13.099	12.4465	0.583733	16.3475	17.2299	13.8094	15.7956	1.7758	17.571	21.3576	21.9359	20.2882	2.37082	18.1086	18.1367	19.9843	18.7432	1.07492	20.888	20.6081	16.8804	19.4588	2.23736	11.7014	13.4363	14.6161	13.2513	1.46611	10.094	9.67628	7.51277	9.09435	1.38552	14.9775	13.8996	12.7033	13.8602	1.13763	12.6911	10.2052
NSCAC_RS03195	NSCAC_0641	type I-F CRISPR-associated endonuclease Cas1f cas1f	31.4923	30.0367	29.1671	30.232	1.17485	18.4733	18.8272	17.4731	18.2579	0.702297	30.7347	28.1951	21.4798	26.8032	4.78184	28.4758	26.1259	26.485	27.0289	1.26582	23.0966	23.2919	31.5125	25.967	4.80355	30.4772	28.2451	23.7172	27.4799	3.44434	21.7408	22.5672	25.6722	23.3267	2.07287	17.2978	19.5368	13.3051	16.7132	3.15675	23.5974	21.4238	20.8234	21.9482	1.45946	30.4528	22.667
NSCAC_RS03200	NSCAC_0642	type I-F CRISPR-associated protein Csy1	8.41863	8.06335	9.48836	8.65678	0.741754	6.58049	7.26452	7.62548	7.15683	0.530757	9.71846	9.97608	7.20776	8.96744	1.52936	16.6369	17.6326	18.7155	17.6617	1.03962	9.63514	8.94863	11.3818	9.98854	1.25451	29.779	26.9532	18.1869	24.973	6.04441	11.0587	12.2776	14.0268	12.4544	1.49194	16.8845	17.7277	13.0279	15.88	2.50572	18.6238	17.3956	16.8828	17.6341	0.894647	41.784	32.7894
NSCAC_RS03205	NSCAC_0643	type I-F CRISPR-associated protein Csy2	15.2522	9.11308	12.2671	12.2108	3.06997	10.5415	9.76081	9.33719	9.87985	0.610935	15.4788	13.9014	12.1182	13.8328	1.68138	17.6608	19.7323	18.4037	18.5989	1.04947	12.7644	12.8027	13.0079	12.8583	0.130913	41.5979	41.9824	38.7052	40.7619	1.79144	14.5159	15.1533	16.4615	15.3769	0.991912	33.8372	34.3491	33.5968	33.9277	0.384216	31.5685	29.4325	28.2969	29.766	1.66107	74.4522	70.0558
NSCAC_RS03210	NSCAC_0645	type I-F CRISPR-associated protein Csy3 csy3	6.26804	7.27298	7.42003	6.98702	0.626976	6.88589	6.66797	7.81594	7.12327	0.609688	11.7528	10.4777	8.95644	10.3956	1.39997	12.6033	14.6229	14.5635	13.9299	1.14925	10.5914	9.91215	10.7896	10.4311	0.460172	33.9216	35.555	29.2663	32.9143	3.26314	10.0085	11.9998	10.9154	10.9746	0.99695	26.7578	26.9055	24.2107	25.958	1.51501	15.0503	16.791	15.0295	15.6236	1.01108	55.0806	50.4947
NSCAC_RS03215	NSCAC_0646	type I-F CRISPR-associated endoribonuclease Cas6/Csy4 cas6f	55.3674	66.661	77.3323	66.4536	10.9839	53.9842	57.9291	54.8251	55.5795	2.07784	68.994	80.4914	96.4195	81.9683	13.7722	89.2852	94.8894	99.352	94.5089	5.04416	96.5586	111.002	104.87	104.144	7.24924	116.782	113.185	111.21	113.726	2.82526	68.3493	70.272	76.5707	71.7307	4.30042	76.7694	74.3483	66.2315	72.4497	5.51955	82.2983	81.8543	79.26	81.1375	1.64108	141.808	131.302
NSCAC_RS03220	NSCAC_0653	hypothetical protein	38.6246	46.7117	47.0089	44.1151	4.75722	20.1397	30.8835	34.0881	28.3704	7.30593	33.7493	35.1653	28.0278	32.3141	3.77901	17.0024	26.6635	23.1315	22.2658	4.88838	23.8028	25.5225	23.2546	24.1933	1.1833	20.3107	21.4318	14.3252	18.6892	3.82074	9.03224	13.9084	12.1881	11.7096	2.47305	12.1401	12.8758	10.9216	11.9792	0.986983	15.166	11.8817	11.3286	12.7921	2.07435	13.9417	9.02896
NSCAC_RS03225	NSCAC_0654	ABC transporter permease	23.5788	19.4756	20.2152	21.0899	2.18696	19.3784	18.8541	21.3867	19.8731	1.3368	14.2501	14.4206	8.92424	12.5316	3.12526	14.2543	16.8652	18.4998	16.5398	2.14136	12.9578	13.2439	15.6136	13.9385	1.45779	16.5743	16.0017	9.425	14.0003	3.97267	8.17487	10.8345	10.0356	9.68163	1.36466	12.9516	14.4221	10.402	12.5919	2.03407	9.98374	9.96687	10.2654	10.072	0.167696	13.2528	9.62307
NSCAC_RS03230	NSCAC_0655	ABC transporter permease	12.2206	11.3397	13.6192	12.3931	1.1495	15.758	12.6243	13.5273	13.9698	1.61304	12.0371	11.0611	13.977	12.3584	1.48426	9.37609	9.72043	9.8874	9.66131	0.260735	11.6174	11.1883	13.4305	12.0787	1.19017	10.8214	11.4639	11.8794	11.3882	0.533028	6.97555	6.6648	9.29726	7.64587	1.43856	10.3792	10.9682	8.6591	10.0021	1.19982	9.10974	8.42836	7.55606	8.36472	0.778796	11.9436	8.8974
NSCAC_RS03235	NSCAC_0656	ABC transporter ATP-binding protein	28.7919	22.2526	26.1499	25.7314	3.28967	26.9018	21.7807	23.9335	24.2053	2.57132	21.0732	22.7975	18.6777	20.8494	2.069	16.4625	15.6132	18.8107	16.9622	1.65629	15.0575	18.464	19.0539	17.5251	2.15727	20.6501	20.9491	16.7209	19.44	2.35956	11.1577	15.5827	14.5202	13.7535	2.30996	12.5482	14.955	9.88597	12.463	2.53557	10.3463	10.3022	8.99903	9.88253	0.765451	11.8403	6.98545
NSCAC_RS03240	NSCAC_0657	efflux RND transporter periplasmic adaptor subunit	44.0773	29.1089	33.6358	35.6073	7.67647	43.7081	37.5531	36.7672	39.3428	3.80081	31.9587	27.1015	29.7885	29.6162	2.43317	31.0468	30.5578	34.2372	31.9473	1.99812	27.0309	29.5906	30.5461	29.0559	1.81754	33.623	33.1615	32.8476	33.2107	0.39	18.7003	21.924	22.9718	21.1987	2.2262	23.2713	28.0777	21.1239	24.1576	3.56062	20.3808	18.1292	19.0754	19.1951	1.13059	23.2176	13.8316
NSCAC_RS03245	NSCAC_0658	DedA family protein	148.234	221.965	223.279	197.826	42.9531	172.77	180.906	163.391	172.356	8.76505	165.088	177.517	245.539	196.048	43.3088	188.264	175.738	172.69	178.897	8.25377	198.6	198.652	219.811	205.688	12.2309	149.426	147.657	176.821	157.968	16.3513	117.5	131.58	146.815	131.965	14.6612	123.59	122.413	89.8485	111.95	19.1499	116.844	105.379	113.493	111.906	5.89526	112.812	81.8612
NSCAC_RS03250	NSCAC_0659	alpha/beta fold hydrolase	79.2841	89.8702	87.6933	85.6159	5.59045	60.2662	60.4869	62.7482	61.1671	1.37374	67.6996	80.7497	83.5395	77.3296	8.45568	67.1167	63.8443	65.288	65.4164	1.63997	69.0328	76.2845	82.9457	76.0877	6.95857	59.7737	58.4271	56.6946	58.2985	1.54358	42.4872	49.6831	55.5668	49.2457	6.5508	40.0629	39.1934	28.2129	35.823	6.60492	46.302	39.1421	40.6352	42.0265	3.77727	37.4622	24.3368
NSCAC_RS03255	NSCAC_0660	Gfo/Idh/MocA family protein	108.308	94.6009	95.6662	99.525	7.62489	92.5854	91.5821	88.8733	91.0136	1.92025	82.6059	81.4832	76.6121	80.2338	3.18628	65.2483	62.3079	65.8287	64.4616	1.88765	73.5518	73.3195	80.5481	75.8065	4.10801	66.8185	59.7547	48.0036	58.1922	9.50427	45.8464	53.2343	60.5938	53.2248	7.37372	56.1182	56.7275	37.2804	50.042	11.0561	52.1395	51.8123	48.385	50.7789	2.07963	55.8992	33.4729
NSCAC_RS03260	NSCAC_0661	DegT/DnrJ/EryC1/StrS family aminotransferase	70.6683	68.5552	78.8957	72.7064	5.46325	68.4557	66.7162	67.307	67.493	0.884505	60.4135	60.4782	66.8599	62.5839	3.70331	55.7684	54.0492	54.0971	54.6383	0.979032	60.679	67.6791	69.2948	65.8843	4.5797	56.4456	55.9083	51.5328	54.6289	2.69475	35.4259	40.6197	44.0979	40.0478	4.36418	41.9899	45.2007	28.8555	38.682	8.66012	41.7537	36.2303	40.3832	39.4557	2.87614	42.4516	28.5826
NSCAC_RS03265	NSCAC_0662	lipid-A-disaccharide synthase lpxB	54.7743	48.9211	51.2889	51.6614	2.94434	29.3231	28.4918	31.1137	29.6428	1.33989	44.3805	45.4216	51.7786	47.1936	4.00471	31.8194	32.0904	36.0735	33.3278	2.38175	43.664	49.7442	56.3565	49.9216	6.34812	34.2782	34.3053	35.6315	34.7383	0.77365	26.2492	29.6187	37.2669	31.0449	5.64562	26.0518	27.3964	18.6846	24.0443	4.69006	30.4646	26.5881	25.1175	27.3901	2.76228	24.9187	16.7757
NSCAC_RS03270	NSCAC_0663	acyl-ACP--UDP-N-acetylglucosamine O-acyltransferase lpxA	111.706	78.8185	87.0547	92.5265	17.113	48.8205	54.666	59.1265	54.2043	5.16849	81.5375	73.7741	61.161	72.1575	10.284	49.5605	55.5387	56.7425	53.9472	3.84642	71.656	69.5987	79.9913	73.7487	5.50327	63.8651	57.2802	39.2681	53.4711	12.7332	44.1566	52.5663	58.6599	51.7943	7.2824	45.8977	49.9176	32.1341	42.6498	9.32604	50.4928	51.9062	46.9631	49.7873	2.54594	46.0152	30.1773
NSCAC_RS03275	NSCAC_0664	hydroxyacylglutathione hydrolase	150.945	144.549	154.448	149.981	5.01933	117.398	120.363	137.206	124.989	10.6836	114.61	117.524	87.1947	106.443	16.7331	120.737	128.76	128.395	125.964	4.53051	112.405	110.337	129.969	117.57	10.7871	118.081	121.518	90.5345	110.045	16.9834	69.1476	81.8882	90.999	80.6783	10.9758	104.153	104.233	83.681	97.3556	11.8426	95.8853	92.797	86.8249	91.8357	4.60607	112.62	85.1019
NSCAC_RS03280	NSCAC_0665	flavodoxin/ferredoxin-dependent (E)-4-hydroxy-3-methylbut-2-enyl-diphosphate synthase	226.752	187.254	204.171	206.059	19.8161	269.404	243.284	249.386	254.025	13.6639	184.126	171.302	153.823	169.75	15.2111	172.301	181.116	189.517	180.978	8.60901	147.612	154.811	163.521	155.315	7.96653	203.751	196.505	191.116	197.124	6.34031	127.321	126.044	141.091	131.485	8.343	252.648	243.689	247.652	247.996	4.48931	191.002	185.942	181.322	186.089	4.84158	284.421	261.226
NSCAC_RS03285	NSCAC_0666	MMPL family transporter	193.553	155.419	167.784	172.252	19.4556	195.694	180.142	183.714	186.517	8.146	175.367	166.245	149.416	163.676	13.1647	157.983	168.64	167.458	164.693	5.8416	155.04	152.288	159.127	155.485	3.44068	207.072	200.822	193.602	200.498	6.74085	120.099	126.851	139.32	128.757	9.75097	198.276	195.259	167.42	186.985	17.011	157.468	144.564	141.573	147.868	8.44728	202.65	159.8
NSCAC_RS03290	NSCAC_0667	ABC transporter substrate-binding protein	81.8319	109.09	117.116	102.68	18.4952	176.314	146.675	158.779	160.589	14.9021	174.806	173.3	160.051	169.385	8.11907	168.68	172.272	158.173	166.375	7.32671	177.097	170.459	166.905	171.487	5.17292	228.766	226.817	196.728	217.437	17.961	159.748	157.012	167.637	161.466	5.51679	255.863	272.5	252.304	260.222	10.781	198.873	188.112	189.162	192.049	5.9329	313.445	265.734
NSCAC_RS03295	NSCAC_0668	adenosyl-hopene transferase HpnH hpnH	291.537	262.96	298.738	284.412	18.9237	354.618	311.573	347.801	337.997	23.137	468.294	434.152	314.625	405.69	80.6911	362.326	369.295	358.92	363.514	5.28872	428.871	397.335	415.577	413.928	15.8325	552.541	545.725	464.61	520.959	48.9185	396.622	410.687	395.954	401.087	8.32005	685.711	666.436	651.054	667.733	17.365	544.247	548.931	523.153	538.777	13.7319	774.96	751.158
NSCAC_RS03300	NSCAC_0669	4-hydroxy-3-methylbut-2-enyl diphosphate reductase ispH	336.758	332.403	354.807	341.322	11.8789	554.808	486.982	536.419	526.07	35.0776	488.066	467.165	365.53	440.254	65.5509	451.911	475.822	475.178	467.637	13.6229	447.614	434.531	442.121	441.422	6.56933	653.952	637.102	499.806	596.953	84.553	396.647	428.333	440.189	421.723	22.511	617.377	646.117	557.704	607.066	45.0995	458.819	428.937	391.206	426.321	33.8819	666.434	506.847
NSCAC_RS03305	NSCAC_0670	1-deoxy-D-xylulose-5-phosphate synthase dxs	304.113	241.042	260.358	268.504	32.3149	361.042	319.67	364.277	348.33	24.8728	267.697	253.749	218.3	246.582	25.4664	250.379	268.932	268.054	262.455	10.4675	209.833	211.061	221.37	214.088	6.33617	319.292	305.439	259.764	294.832	31.1489	165.306	181.218	197.075	181.2	15.8846	240.968	254.514	207.422	234.301	24.2433	189.199	187.247	182.914	186.453	3.21722	293.494	237.806
NSCAC_RS03310	NSCAC_0671	DUF1295 domain-containing protein	71.608	64.239	68.6291	68.1587	3.70694	60.3219	60.6844	60.0053	60.3372	0.339776	53.6789	55.8664	50.2091	53.2515	2.85274	42.6585	45.1101	45.4403	44.4029	1.51972	50.5948	53.2838	57.6189	53.8325	3.54407	50.391	47.9128	38.4976	45.6005	6.27484	37.2284	39.8308	45.3389	40.7994	4.14107	46.3041	45.6383	39.6917	43.878	3.64075	48.6125	45.2074	44.0769	45.9656	2.36093	61.0464	55.0053
NSCAC_RS03315	NSCAC_0673	5-methyltetrahydropteroyltriglutamate--homocysteine S-methyltransferase metE	245.913	136.103	150.638	177.552	59.6476	210.427	190.233	182.618	194.426	14.3706	176.317	151.341	162.455	163.371	12.513	219.844	233.553	229.343	227.58	7.02252	147.978	155.085	162.008	155.024	7.01542	199.677	193.803	206.73	200.07	6.47258	121.28	124.912	129.623	125.272	4.18298	178.05	178.023	189.936	182.003	6.8703	144.146	137.444	132.653	138.081	5.77264	229.632	232.66
NSCAC_RS03320	NSCAC_0674	hypothetical protein	84.8394	80.0649	96.1356	87.0133	8.25296	107.284	99.0367	85.0425	97.121	11.2437	100.836	92.8231	118.51	104.056	13.1428	126.372	108.627	108.224	114.407	10.3634	109.456	129.128	135.6	124.728	13.6161	59.7969	69.1821	86.5111	71.83	13.5525	85.9296	78.0672	93.6315	85.8761	7.78226	77.2383	85.4346	75.7339	79.4689	5.22089	67.9492	63.3371	62.5557	64.614	2.91464	84.2589	74.4335
NSCAC_RS03325	NSCAC_0677	tRNA 2-thiocytidine(32) synthetase TtcA ttcA	167.86	153.864	165.557	162.427	7.50455	170.336	146.514	147.714	154.855	13.421	199.122	173.216	214.856	195.731	21.0262	176.468	169.103	170.223	171.931	3.96829	175.111	176.721	186.09	179.307	5.929	154.359	163.428	183.818	167.202	15.0876	117.513	129.309	143.235	130.019	12.876	87.1508	90.3547	71.0011	82.8355	10.3734	95.4463	84.525	85.9306	88.6339	5.94137	77.1111	57.273
NSCAC_RS03330	NSCAC_0678	peptide-methionine (S)-S-oxide reductase MsrA msrA	303.998	220.454	233.937	252.796	44.8517	175.503	154.353	167.424	165.76	10.6728	265.579	236.316	213.866	238.587	25.9313	157.025	155.185	148.555	153.588	4.455	190.818	185.161	204.965	193.648	10.2009	168.27	168.56	164.379	167.07	2.33501	136.886	155.682	168.416	153.661	15.8617	125.064	128.306	104.447	119.272	12.9407	109.802	109.93	96.6832	105.472	7.61123	109.128	84.1646
NSCAC_RS03335	NSCAC_0679	DUF423 domain-containing protein	197.68	175.519	211.129	194.776	17.9818	185.391	169.997	159.219	171.536	13.1534	295.483	263.645	355.341	304.823	46.5564	191.503	181.08	180.645	184.41	6.14728	214.54	232.858	234.523	227.307	11.0878	182.019	183.205	204.072	189.766	12.4038	188.466	200.997	193.118	194.194	6.33442	128.91	130.645	106.151	121.902	13.6684	145.202	155.275	137.035	145.837	9.13623	114.979	113.478
NSCAC_RS03340	NSCAC_0680	NAD(P)-dependent oxidoreductase	206.59	199.523	214.124	206.746	7.3017	112.935	126.909	162.32	134.055	25.4563	128.393	155.183	119.957	134.511	18.3927	88.9073	121.451	125.33	111.896	20.0032	88.8043	97.0861	116.686	100.859	14.3189	117.766	105.791	85.8229	103.127	16.1375	63.5045	73.7996	76.5913	71.2984	6.89256	64.808	67.4276	61.3916	64.5424	3.02673	67.587	60.5452	54.3619	60.8314	6.61718	69.8613	55.7805
NSCAC_RS03345	NSCAC_0681	insulinase family protein	67.0239	53.2701	62.6031	60.9657	7.02158	68.4668	58.1927	62.9864	63.2153	5.14086	59.5049	57.633	51.1215	56.0865	4.40051	61.2269	61.2668	63.231	61.9082	1.14569	55.1884	53.0598	57.3824	55.2102	2.16139	71.384	69.4009	60.111	66.9653	6.01827	44.8609	44.6215	47.8999	45.7941	1.82761	74.669	71.9243	76.6695	74.4209	2.3823	50.4218	48.362	49.2542	49.346	1.03298	82.2918	77.1472
NSCAC_RS03350	NSCAC_0682	HAD family hydrolase	27.8458	30.2032	30.7111	29.5867	1.52894	24.3441	20.6494	22.9457	22.6464	1.8654	25.1511	26.6313	22.0744	24.6189	2.32458	20.4674	19.1059	21.8206	20.4646	1.35737	22.3873	22.926	27.8399	24.3844	3.00464	20.2236	21.992	16.2033	19.473	2.96642	13.8426	18.3808	19.9544	17.3926	3.17348	15.3192	16.8341	10.711	14.2881	3.18911	12.8426	12.4245	11.812	12.3597	0.518321	14.5656	7.21596
NSCAC_RS03355	NSCAC_0683	Hsp33 family molecular chaperone HslO hslO	52.2059	45.6396	50.4781	49.4412	3.4037	63.7822	56.0462	56.627	58.8184	4.30851	52.5468	53.5424	51.5437	52.5443	0.999365	53.3282	52.1615	53.1415	52.8771	0.626696	54.82	53.4753	58.5528	55.616	2.63068	55.6975	53.1191	48.9577	52.5914	3.40075	35.7717	38.13	42.3234	38.7417	3.31842	39.9673	41.6796	32.7326	38.1265	4.74906	39.3047	35.709	33.0127	36.0088	3.15667	37.1305	28.9792
NSCAC_RS03360	NSCAC_0685	2OG-Fe(II) oxygenase	35.7378	45.6143	47.7468	43.0329	6.40716	33.9157	34.1079	42.9519	36.9918	5.16246	33.9322	37.3611	23.5328	31.6087	7.20102	26.8766	31.5634	30.6834	29.7078	2.49107	28.6667	30.2747	33.3078	30.7497	2.35674	28.2405	27.9047	20.1353	25.4268	4.58571	19.952	23.991	24.8006	22.9145	2.5974	23.0593	22.1544	15.9405	20.3847	3.87533	23.2758	20.2359	21.2871	21.5996	1.54384	20.9775	14.0142
NSCAC_RS03365	NSCAC_0686	DNA oxidative demethylase AlkB alkB	91.5705	57.4311	59.4225	69.4747	19.1614	44.2047	44.085	43.0826	43.7908	0.616169	45.4064	38.2068	31.9685	38.5272	6.72464	34.0513	32.7377	37.1127	34.6339	2.24494	33.0833	29.8906	38.6435	33.8725	4.42951	33.5717	32.3628	24.7851	30.2399	4.76247	19.6168	21.069	26.7252	22.4703	3.75567	29.6434	31.9569	20.6516	27.4173	5.97237	23.0086	22.5749	20.0019	21.8618	1.62524	29.4861	20.6273
NSCAC_RS03370	NSCAC_0688	hypothetical protein	2834.72	3878.89	3843.4	3519	592.874	3199.62	3145.35	3226.29	3190.42	41.2492	3542.25	3859.81	3080.2	3494.09	392.027	5462.43	4800.75	4831.93	5031.7	373.344	6054.87	6203.56	6628.31	6295.58	297.589	4770.85	4559.33	3419.83	4250.01	726.692	4239.91	4260.87	4101.14	4200.64	86.8073	1066.4	1055.84	880.015	1000.75	104.694	1816.22	1540.97	1509.98	1622.39	168.573	531.244	505.017
NSCAC_RS03375	NSCAC_0691	response regulator	147.022	122.771	136.168	135.32	12.1482	161.502	142.85	160.682	155.011	10.5401	149.987	153.75	80.4695	128.069	41.2653	120.521	132.992	131.058	128.19	6.71195	139.527	134.213	148.873	140.871	7.42145	197.018	188.915	109.054	164.996	48.6161	111.463	117.071	128.686	119.073	8.78454	137.708	145.842	115.732	133.094	15.5764	134.693	132.551	132.11	133.118	1.38164	131.884	89.972
NSCAC_RS03380	NSCAC_0692	hypothetical protein	1384.99	1507.64	1368.59	1420.41	75.9898	824.591	825.148	1031.47	893.736	119.28	908.163	985.807	671.548	855.173	163.694	796.321	798.059	748.984	781.121	27.8452	826.651	843.405	799.521	823.192	22.1457	1100.81	1032.3	823.216	985.44	144.605	666.27	682.804	636.743	661.939	23.334	1232.25	1178.77	1077.24	1162.75	78.7337	1156.39	1156.06	1009.84	1107.43	84.5133	1076.18	1169.91
NSCAC_RS03385	NSCAC_0693	hypothetical protein	351.291	376.779	405.896	377.989	27.3224	612.985	566.038	605.487	594.836	25.2207	382.77	357.246	265.366	335.128	61.7483	379.632	379.788	391.553	383.658	6.83808	368.518	343.758	352.477	354.917	12.5591	585.737	578.461	469.184	544.461	65.2929	350.734	334.703	348.649	344.695	8.71652	763.141	675.447	733.278	723.955	44.5842	526.598	516.761	517.74	520.366	5.41889	673.299	708.208
NSCAC_RS03390	NSCAC_0695	patatin-like phospholipase family protein	94.8403	55.3092	67.4042	72.5179	20.2556	108.74	89.7354	109.379	102.618	11.1614	101.829	89.1618	57.5281	82.8397	22.8172	67.8787	83.6027	77.4135	76.2983	7.9211	78.5213	73.1756	79.9325	77.2098	3.56426	105.904	106.68	71.0539	94.5458	20.3483	83.7092	84.7515	83.723	84.0613	0.597808	107.91	116.534	101.885	108.776	7.36251	88.1899	88.9842	94.0083	90.3941	3.15506	132.344	110.558
NSCAC_RS03395	NSCAC_0696	hypothetical protein	273.424	144.972	156.372	191.589	71.0995	183.252	182.332	173.29	179.625	5.5052	160.729	130.295	149.231	146.752	15.3679	125.29	150.89	152.681	142.954	15.3234	99.8124	106.518	107.62	104.65	4.2257	132.792	127.535	143.461	134.596	8.11449	102.325	104.027	108.139	104.83	2.98925	105.672	102.922	104.531	104.375	1.38195	94.4264	94.3857	94.4703	94.4275	0.0423248	105.31	95.526
NSCAC_RS03405	NSCAC_0697	replication initiation protein	50.1435	58.9334	56.5081	55.195	4.5397	28.2599	34.7465	40.7275	34.5779	6.23548	44.4769	45.5195	47.5595	45.852	1.56798	34.0442	36.9364	38.7608	36.5805	2.37835	54.4032	51.736	52.3651	52.8348	1.39427	44.3289	49.4155	39.8798	44.5414	4.77139	26.0523	36.5065	35.9554	32.8381	5.88311	36.8201	36.3681	23.1238	32.104	7.78033	38.9475	35.5838	25.5302	33.3539	6.98107	23.7647	19.211
NSCAC_RS03420	NSCAC_0699	hypothetical protein	238.261	413.72	376.073	342.684	92.3716	152.474	186.909	142.636	160.673	23.2477	187.049	216.23	200.527	201.268	14.6049	441.887	349.723	361.25	384.287	50.2148	279.565	270.134	249.825	266.508	15.1981	479.013	482.042	491.501	484.185	6.51421	182.126	178.025	203.111	187.754	13.4565	658.022	677.09	468.465	601.192	115.34	230.331	295.288	241.006	255.542	34.8329	239.244	200.262
NSCAC_RS03425	NSCAC_0701	ChaN family lipoprotein	232.792	305.845	325.773	288.137	48.9545	324.505	314.046	301.652	313.401	11.4402	249.75	274.332	267.13	263.738	12.6373	311.105	297.586	304.055	304.249	6.76171	333.162	329.274	295.791	319.409	20.5464	363.952	351.708	350.19	355.283	7.54537	320.182	322.764	318.97	320.638	1.93789	419.391	391.905	374.626	395.308	22.5754	365.834	303.077	312.289	327.067	33.888	376.583	343.845
NSCAC_RS03430	NSCAC_0702	YcgN family cysteine cluster protein	395.535	318.679	334.656	349.623	40.5549	247.223	241.603	249.663	246.163	4.13334	394.271	411.122	425.329	410.241	15.5474	330.749	320.099	330.067	326.972	5.96175	431.097	476.218	452.178	453.164	22.5765	343.972	345.659	339.518	343.05	3.17232	366.435	374.992	416.707	386.044	26.8969	261.531	267.577	218.179	249.095	26.9445	276.784	262.231	220.818	253.278	29.0371	228.185	173.359
NSCAC_RS03435	NSCAC_0703	hypothetical protein	212.373	250.661	264.875	242.636	27.1554	113.678	142.584	146.278	134.18	17.8508	208.642	217.01	221.648	215.767	6.5914	155.301	165.388	173.062	164.584	8.90751	213.652	220.02	218.203	217.292	3.28035	150.669	160.398	160.941	157.336	5.78029	122.786	145.981	152.527	140.432	15.6278	95.7286	97.6781	73.0585	88.8218	13.6861	123.335	113.66	98.32	111.772	12.6141	103.104	83.2336
NSCAC_RS03440	NSCAC_0704	2,3-diphosphoglycerate-dependent phosphoglycerate mutase gpmA	200.575	167.189	195.657	187.807	18.024	424.996	310.108	268.698	334.601	80.9763	235.116	208.888	358.888	267.63	80.112	301.4	271.911	290.08	287.797	14.8765	208.403	225.974	217.226	217.201	8.78531	275.954	281.828	348.08	301.954	40.0542	190.313	186.926	223.451	200.23	20.1811	320.983	327.096	338.285	328.788	8.77417	221.374	211.21	220.255	217.613	5.573	338.387	323.396
NSCAC_RS03445	NSCAC_0705	S1C family serine protease	443.184	276.983	307.574	342.58	88.4575	445.033	388.78	403.588	412.467	29.1587	341.698	290.804	265.384	299.295	38.8593	340.597	352.139	351.884	348.207	6.59114	263.599	257.136	283.526	268.087	13.7552	367.411	361.964	317.035	348.803	27.6468	182.011	191.028	209.771	194.27	14.1611	290.222	287.198	264.655	280.692	13.9704	189.293	193.059	179.136	187.162	7.20174	283.862	240.617
NSCAC_RS03450	NSCAC_0706	FAD-dependent oxidoreductase	95.2354	68.181	74.5689	79.3285	14.1413	91.0156	81.5548	85.8419	86.1374	4.73734	61.5008	55.1004	57.0955	57.8989	3.27493	67.088	74.5105	73.8578	71.8188	4.10993	46.7634	46.4165	47.7132	46.9644	0.671308	72.4635	70.6784	77.5419	73.5613	3.56099	35.7114	37.1696	41.3777	38.0862	2.94225	65.7337	66.3701	62.2088	64.7709	2.24152	44.2375	39.9453	41.8085	41.9971	2.15231	68.6004	55.5767
NSCAC_RS03455	NSCAC_0707	hypothetical protein	103.663	100.685	102.971	102.439	1.55849	96.9096	105.634	118.527	107.023	10.8755	89.7319	92.5239	77.5036	86.5865	7.98894	99.4782	105.275	111.254	105.335	5.88793	93.9681	99.4665	105.233	99.556	5.63314	98.9957	95.7273	78.6847	91.1359	10.9062	63.7279	74.8185	81.9875	73.5113	9.19973	97.6713	94.0304	83.1974	91.633	7.52892	75.5295	76.5782	71.8927	74.6668	2.45898	100.17	92.7916
NSCAC_RS03460	NSCAC_0708	FAD-binding oxidoreductase	73.4292	75.6516	87.2153	78.7654	7.40176	100.226	90.4158	91.304	93.9819	5.42572	85.8464	86.368	75.5073	82.5739	6.1254	113.202	106.678	112.138	110.673	3.5	89.4765	90.0997	91.7279	90.4347	1.16252	115.752	113.424	106.748	111.974	4.67385	76.0346	83.5939	90.6952	83.4412	7.3315	92.9928	92.2329	89.7218	91.6491	1.71184	91.1903	84.5855	84.3476	86.7078	3.88378	96.6272	89.8091
NSCAC_RS03465	NSCAC_0709	tellurite resistance/C4-dicarboxylate transporter family protein	44.2411	37.4281	43.9539	41.8744	3.85324	38.1493	36.6028	32.872	35.8747	2.71293	35.572	38.9971	48.1759	40.915	6.51714	36.556	36.7352	37.9155	37.0689	0.738615	36.1656	39.7866	40.6023	38.8515	2.36153	34.9214	33.7646	34.4679	34.3846	0.582852	25.11	25.3387	29.6295	26.6927	2.54588	21.489	23.6111	15.9166	20.3389	3.97409	27.7457	25.8598	25.1479	26.2511	1.34239	23.5296	16.7965
NSCAC_RS03470	NSCAC_0710	TolC family protein	31.6546	44.0012	43.6969	39.7842	7.04213	32.1429	34.5128	36.9729	34.5428	2.41515	37.7734	41.8824	32.8456	37.5004	4.52458	30.5028	33.0096	33.4617	32.3247	1.59396	40.5327	41.4161	42.5844	41.5111	1.02911	38.1777	38.7068	26.6377	34.5074	6.82053	24.8492	27.9777	31.4737	28.1002	3.31396	26.325	26.4762	20.481	24.4274	3.41848	27.5532	25.3906	22.6755	25.2064	2.44406	26.2745	16.4727
NSCAC_RS03475	NSCAC_0711	tonB-system energizer ExbB exbB	145.499	128.94	146.47	140.303	9.85244	150.817	136.231	147.957	145.002	7.72916	147.395	145.197	132.292	141.628	8.15928	100.715	103.114	103.232	102.354	1.42072	146.359	152.958	156.859	152.058	5.30714	132.507	125.081	110.541	122.71	11.1736	127.158	131.959	145.605	134.907	9.5705	129.15	134.906	115.461	126.506	9.98855	137.617	137.061	119.604	131.427	10.2427	129.338	107.453
NSCAC_RS03480	NSCAC_0712	TonB system transport protein ExbD exbD	137.169	165.05	160.787	154.335	15.0183	109.051	110.487	116.597	112.045	4.00685	151.431	182.013	152.384	161.943	17.3878	131.502	119.221	118.639	123.121	7.26411	219.142	194.644	212.659	208.815	12.6938	142.686	137.076	115.283	131.682	14.4764	178.475	181.784	192.841	184.367	7.52278	146.5	138.383	98.4096	127.764	25.7436	207.134	195.039	193.532	198.568	7.45582	132.375	99.91
NSCAC_RS03485	NSCAC_0713	efflux RND transporter permease subunit	44.9199	39.091	40.6132	41.5413	3.02329	37.2193	36.3753	40.4795	38.0247	2.16737	45.6513	45.4719	38.5801	43.2344	4.03175	37.7833	40.6464	42.3682	40.266	2.31604	46.9061	47.5524	50.9474	48.4686	2.17089	48.078	47.8805	39.1996	45.0527	5.06992	32.9913	35.1645	38.35	35.5019	2.69526	38.8882	39.212	32.8924	36.9975	3.55884	36.4629	35.5691	33.2687	35.1003	1.64792	40.4482	33.0126
NSCAC_RS03490	NSCAC_0714	efflux RND transporter periplasmic adaptor subunit	134.102	75.4201	79.882	96.4679	32.6681	71.8692	84.6313	82.9687	79.8231	6.93825	61.6583	58.3857	62.8153	60.9531	2.29744	52.8598	60.4433	60.3678	57.8903	4.35674	48.2398	50.3461	52.4242	50.3367	2.09221	51.4174	50.7497	52.9033	51.6901	1.10244	29.7545	35.2849	35.5865	33.542	3.28348	37.701	39.6053	33.4643	36.9235	3.14344	41.7684	38.6341	37.5615	39.3213	2.18603	43.0226	39.3004
NSCAC_RS03495	NSCAC_0715	TolC family protein	13.7061	12.859	15.1869	13.9173	1.17826	13.0047	12.3592	14.7161	13.36	1.21797	26.6457	28.4181	20.7132	25.259	4.03532	17.992	20.6395	20.9146	19.8487	1.61381	30.1139	33.5941	34.8298	32.846	2.44533	26.6228	23.8355	19.3232	23.2605	3.6836	14.8284	17.5527	21.0603	17.8138	3.12416	21.6319	21.486	18.3586	20.4922	1.84915	19.367	18.0321	19.0115	18.8035	0.691313	25.5443	21.9177
NSCAC_RS03500	NSCAC_0716	response regulator transcription factor	15.0036	15.877	16.3344	15.7383	0.676116	12.475	11.703	11.5631	11.9137	0.491114	13.1365	14.2053	16.0594	14.4671	1.47892	8.54195	8.75963	9.6934	8.99833	0.611714	15.2925	14.2423	17.0234	15.5194	1.40437	10.5366	11.9103	7.72352	10.0568	2.13422	8.25814	10.8971	12.1154	10.4235	1.97175	6.26703	9.19141	5.38927	6.94923	1.99076	7.75863	5.83015	7.11617	6.90165	0.981972	6.59449	2.54322
NSCAC_RS03505	NSCAC_0717	sensor histidine kinase	40.8167	50.463	51.0757	47.4518	5.75433	29.4422	29.9846	29.7023	29.7097	0.271314	43.5963	45.6766	51.9611	47.078	4.35492	30.9192	29.0192	29.2799	29.7395	1.03001	52.4666	52.3574	59.1345	54.6528	3.88161	32.8466	33.0016	35.1682	33.6721	1.29792	30.1203	34.7994	40.4667	35.1288	5.18105	26.299	28.2792	20.0879	24.8887	4.2739	32.2722	29.7358	30.5653	30.8577	1.29323	25.8254	15.9247
NSCAC_RS03510	NSCAC_0718	acyltransferase family protein	113.763	95.103	103.585	104.151	9.34308	70.4068	67.6672	74.7699	70.9479	3.58215	99.9209	97.9274	81.6138	93.154	10.0437	71.3809	76.9026	77.6889	75.3241	3.4375	103.726	101.028	111.654	105.469	5.52315	92.5391	91.0392	72.8655	85.4813	10.9513	63.4435	71.6115	80.8347	71.9632	8.70096	69.0767	70.3973	53.5008	64.3249	9.39718	73.9693	68.5683	73.9367	72.1581	3.1089	73.0041	52.2259
NSCAC_RS03515	NSCAC_0719	TerD family protein	237.684	219.537	236.8	231.34	10.2318	262.768	253.581	269.016	261.788	7.76365	195.089	196.878	174.846	188.938	12.2364	151.887	168.1	161.285	160.424	8.14034	153.994	151.231	147.901	151.042	3.05072	193.181	188.324	169.288	183.598	12.6286	104.702	110.635	116.368	110.568	5.83351	210.354	204.174	193.944	202.824	8.28807	161.541	153.944	148.486	154.657	6.55659	215.007	208.965
NSCAC_RS03520	NSCAC_0720	DUF475 domain-containing protein	203.958	139.785	149.237	164.327	34.6454	194.53	169.554	163.165	175.749	16.5749	156.044	125.009	163.796	148.283	20.5248	95.629	100.923	97.4265	97.9928	2.69208	113.369	105.103	106.652	108.374	4.39423	138.545	137.72	186.67	154.312	28.0259	91.1551	86.3573	92.5398	90.0174	3.24446	188.605	189.576	208.642	195.607	11.2983	126.059	126.384	124.65	125.698	0.921657	221.154	228.403
NSCAC_RS03525	NSCAC_0721	HpcH/HpaI aldolase/citrate lyase family protein	78.1524	75.0089	81.0958	78.0857	3.04399	74.7889	65.8805	65.562	68.7438	5.23763	60.2885	60.0647	53.4336	57.9289	3.89465	49.0093	45.7678	47.3617	47.3796	1.62081	45.7632	45.293	55.4982	48.8515	5.76101	43.7712	40.5497	34.619	39.6466	4.64242	25.9581	29.643	33.7521	29.7844	3.89894	35.5168	35.3576	25.6514	32.1753	5.65037	35.0077	32.8336	29.119	32.3201	2.97777	37.2571	25.5825
NSCAC_RS03530	NSCAC_0722	cysteine protease StiP family protein	44.8835	57.0112	62.3206	54.7384	8.93794	42.3171	42.5252	44.7253	43.1892	1.33433	51.0758	56.6764	56.2838	54.6787	3.12634	47.4341	44.0255	49.8889	47.1161	2.94459	55.6309	56.2258	67.3649	59.7405	6.6096	41.5999	39.2146	34.1198	38.3114	3.82094	25.7259	31.3931	40.1747	32.4312	7.28014	22.7224	24.3471	15.3045	20.7913	4.82067	28.3221	25.2587	26.6327	26.7378	1.53437	21.1586	11.4675
NSCAC_RS03535	NSCAC_0723	phosphoribosyltransferase domain-containing protein	138.082	136.447	147.07	140.533	5.72017	219.491	167.977	163.217	183.562	31.2066	169.702	161.499	167.285	166.162	4.21524	154.293	148.013	156.85	153.052	4.5474	148.316	149.077	158.822	152.072	5.85851	166.617	157.442	152.071	158.71	7.35531	127.327	133.202	141.949	134.16	7.35808	152.561	155.401	153.21	153.724	1.48793	134.568	133.792	134.562	134.307	0.446628	160.566	134.97
NSCAC_RS03540	NSCAC_0724	TerD family protein	492.283	469.832	465.11	475.742	14.5184	531.23	544.451	642.202	572.628	60.6147	477.102	470.521	339.373	428.999	77.6878	289.789	365.238	369.028	341.352	44.6949	319.438	324.23	329.057	324.242	4.80909	432.555	420.892	330.947	394.798	55.6034	305.848	325.441	305.748	312.346	11.3412	428.524	435.095	457.441	440.353	15.1586	383.895	392.245	380.984	385.708	5.8452	445.659	435.424
NSCAC_RS03545	NSCAC_0725	tellurite resistance TerB family protein	710.935	883.277	888.573	827.595	101.066	997.962	968.627	848.477	938.355	79.207	747.848	792.582	1106.51	882.314	195.444	755.082	717.321	704.63	725.678	26.2434	779.53	804.615	755.11	779.752	24.7529	770.934	794.973	1198.73	921.547	240.351	717.284	715.156	743.059	725.166	15.5318	927.344	865.599	953.959	915.634	45.3292	887.11	972.997	853.023	904.377	61.8227	851.943	912.508
NSCAC_RS03550	NSCAC_0726	acyloxyacyl hydrolase	355.17	387.081	397.342	379.864	21.9925	449.436	418.071	435.473	434.327	15.7135	329.726	312.744	323.149	321.873	8.5626	286.492	262.932	264.146	271.19	13.2659	259.589	270.752	296.182	275.508	18.7543	254.709	255.488	247.047	252.415	4.66518	196.561	205.836	235.382	212.593	20.2731	249.252	248.667	202.024	233.314	27.1	206.328	194.459	184.963	195.25	10.7046	240.309	178.332
NSCAC_RS03555	NSCAC_0727	hopanoid-associated sugar epimerase hpnA	238.484	171.716	184.202	198.134	35.4973	197.789	174.264	185.94	185.998	11.7624	189.303	163.363	135.948	162.871	26.681	144.529	143.352	146.615	144.832	1.65249	133.672	139.194	157.157	143.341	12.2793	149.409	140.762	108.965	133.045	21.2977	79.2387	92.3311	103.773	91.7809	12.2763	96.0613	101.096	72.7246	89.9608	15.1378	92.7503	90.9582	77.6537	87.1208	8.24752	95.7555	63.2816
NSCAC_RS03560	NSCAC_0728	endonuclease/exonuclease/phosphatase family protein	132.835	139.901	146.798	139.844	6.98179	86.8127	90.8693	102.759	93.4804	8.2878	84.6628	90.9525	60.5661	78.7272	16.0392	68.9091	64.6562	69.8878	67.8177	2.7813	72.1014	69.05	84.6925	75.2813	8.29192	59.3469	57.088	37.3338	51.2562	12.1099	42.6774	49.0387	58.0936	49.9366	7.74722	63.9505	65.375	50.9519	60.0925	7.94791	53.5797	55.287	47.6639	52.1769	4.00047	61.6892	48.333
NSCAC_RS03565	NSCAC_0729	methyltransferase family protein	16.4295	32.5828	33.062	27.3581	9.46745	22.6655	23.141	28.0737	24.6267	2.99462	22.9211	32.7443	34.7358	30.1337	6.32517	20.2802	21.4967	22.8682	21.5484	1.29478	30.6214	34.0064	31.6061	32.0779	1.74112	25.8748	21.6874	21.2001	22.9207	2.56987	15.1896	20.2306	23.3581	19.5928	4.12145	14.7362	14.9834	12.1087	13.9428	1.59313	12.2103	10.5989	11.563	11.4574	0.810858	15.2281	8.17167
NSCAC_RS03570	NSCAC_0730	carboxy-S-adenosyl-L-methionine synthase CmoA cmoA	197.417	201.002	225.967	208.129	15.5518	261.133	219.813	228.995	236.647	21.6969	212.021	212.611	291.917	238.85	45.9586	284.298	264.582	308.088	285.656	21.7852	190.107	231.469	237.13	219.569	25.6714	269.531	254.885	307.353	277.256	27.0733	154.979	166.511	211.508	177.666	29.8698	156.748	155.271	137.18	149.733	10.8966	148.164	134.798	141.374	141.445	6.68334	159.601	122.464
NSCAC_RS03575	NSCAC_0731	bacterioferritin bfr	907.966	1954.82	1794.47	1552.42	563.842	1766.8	1784.01	1519.31	1690.04	148.107	925.311	1229.24	2216.71	1457.09	675.176	2607.67	2264.65	2258.75	2377.03	199.769	1217.73	1301.24	1129.95	1216.31	85.6571	1373.05	1433.42	2570.32	1792.26	674.489	874.493	903.263	913.446	897.067	20.2023	985.962	935.511	958.821	960.098	25.2501	798.861	834.559	818.439	817.286	17.8768	868.806	928.382
NSCAC_RS03580	NSCAC_0732	NnrS family protein	164.315	149.856	157.991	157.387	7.24813	249.612	217.852	196.54	221.334	26.7067	164.372	155.061	209.476	176.303	29.1036	148.251	135.434	146.402	143.363	6.92829	152.457	153.38	156.708	154.182	2.236	180.204	179.64	228.721	196.188	28.1754	126.923	130.118	144.544	133.862	9.38802	210.981	212.291	196.803	206.691	8.58873	141.064	139.736	135.187	138.663	3.08205	200.062	165.63
NSCAC_RS03585	NSCAC_0733	universal stress protein	448.872	365.424	377.988	397.428	44.9927	372.867	353.295	321.308	349.157	26.0274	321.083	280.574	371.568	324.408	45.588	536.431	513.153	526.836	525.473	11.699	301.478	336.129	349.861	329.156	24.9338	330.991	357.104	524.17	404.088	104.811	156.938	178.81	200.717	178.821	21.8896	228.328	224.498	181.294	211.373	26.1198	231.448	204.577	205.093	213.706	15.3674	192.34	171.124
NSCAC_RS03590	NSCAC_0734	DUF2780 domain-containing protein	471.181	383.784	373.797	409.588	53.575	217.41	232.134	245	231.515	13.8052	255.357	226.803	173.677	218.612	41.4512	199.431	178.811	185.046	187.763	10.5753	188.528	172.274	225.367	195.39	27.2035	174.867	168.967	128.867	157.567	25.0297	160.235	172.282	183.375	171.964	11.5734	257.844	250.392	191.71	233.315	36.2236	232.839	224.094	196.103	217.678	19.1899	256.479	233.422
NSCAC_RS03595	NSCAC_0735	DNA polymerase III subunit chi	160.673	192.31	192.054	181.679	18.1924	126.566	126.532	127.382	126.827	0.481015	167.405	180.605	191.246	179.752	11.9433	110.553	124.008	121.965	118.842	7.25089	186.998	192.816	216.87	198.895	15.8365	148.773	139.032	150.236	146.013	6.09033	116.239	139.997	169.074	141.77	26.4624	151.645	148.05	110.347	136.681	22.8763	136.342	127.904	137.712	133.986	5.31157	130.611	98.6756
NSCAC_RS03600	NSCAC_0736	leucyl aminopeptidase	106.321	98.7304	113.622	106.224	7.44614	150.187	137.317	149.217	145.574	7.16686	110.78	111.782	89.5962	104.053	12.5297	114.661	127.714	124.683	122.353	6.83136	96.7599	95.6177	94.7536	95.7104	1.00632	139.628	139.818	120.446	133.297	11.1301	80.418	86.6862	85.9154	84.3399	3.41823	119.861	120.236	125.84	121.979	3.34887	96.9616	86.1933	86.9321	90.029	6.01518	103.858	106.292
NSCAC_RS03605	NSCAC_0737	LPS export ABC transporter permease LptF lptF	55.8109	43.3892	48.4159	49.2054	6.24838	72.9827	62.3704	61.6042	65.6524	6.35969	52.8511	48.1867	59.9204	53.6527	5.90781	42.2749	44.2648	45.2743	43.938	1.52618	48.2229	49.3926	47.5126	48.376	0.949278	54.3643	55.9235	61.5261	57.2713	3.76635	43.9055	46.2678	47.0985	45.7573	1.65654	48.206	54.484	49.1169	50.6023	3.39235	51.273	49.1318	47.8151	49.4066	1.74523	59.0929	47.0277
NSCAC_RS03610	NSCAC_0738	LPS export ABC transporter permease LptG lptG	37.7289	27.9842	32.4138	32.709	4.87908	28.7287	27.578	28.7947	28.3671	0.684244	31.8311	30.2526	26.1199	29.4012	2.94922	20.104	21.3074	20.4531	20.6215	0.619142	29.7189	30.9463	33.4922	31.3858	1.92465	28.5155	27.2332	26.291	27.3465	1.11657	21.536	21.7892	25.6666	22.9973	2.31518	23.4813	23.4445	18.7445	21.8901	2.72423	27.7408	28.6355	23.728	26.7014	2.61366	25.6666	19.4694
NSCAC_RS03615	NSCAC_0739	RDD family protein	734.546	523.453	541.861	599.953	116.923	443.639	443.601	421.083	436.108	13.0118	413.593	379.865	382.07	391.843	18.8687	422.566	368.942	386.864	392.791	27.2989	390.815	382.743	386.697	386.752	4.03609	352.786	356.575	384.969	364.777	17.5894	295.699	294.59	315.892	302.06	11.991	291.314	293.017	264.041	282.791	16.2598	306.692	303.116	273.651	294.486	18.1321	289.684	288.265
NSCAC_RS03620	NSCAC_0741	phosphoribosylformylglycinamidine synthase purL	51.067	40.7427	44.3297	45.3798	5.24161	44.8479	44.0647	45.3229	44.7452	0.635344	41.7265	40.32	38.2128	40.0864	1.76846	38.0603	41.5589	42.1647	40.5946	2.21562	39.9721	40.3636	43.5936	41.3098	1.98756	43.0739	40.971	39.5995	41.2148	1.74999	26.7857	30.7262	33.6005	30.3708	3.42125	32.412	33.3591	28.4739	31.415	2.59071	30.1737	27.5698	28.3312	28.6916	1.33881	33.3771	27.1236
NSCAC_RS03625	NSCAC_0742	Smr/MutS family protein	91.4425	86.5014	91.9672	89.9704	3.01562	73.511	65.8495	67.9715	69.1107	3.95573	77.8516	79.0662	91.8405	82.9194	7.74968	68.2454	63.17	62.9557	64.7904	2.99403	79.8167	79.2608	86.7543	81.944	4.17517	52.9708	52.5579	60.929	55.4859	4.71837	39.0052	50.3041	54.2838	47.8643	7.92611	29.7292	34.3957	19.8529	27.9926	7.42534	33.3455	28.9346	27.0448	29.7749	3.23332	23.7887	14.3018
NSCAC_RS03635	NSCAC_0743	carbonate dehydratase can	229.24	170.147	185.491	194.96	30.6633	130.967	133.472	143.628	136.022	6.70489	140.313	151.275	118.653	136.747	16.601	123.026	118.519	122.999	121.515	2.59441	138.764	129.391	155.333	141.163	13.1364	130.037	129.536	100.003	119.858	17.1974	84.0337	102.53	108.071	98.2117	12.5872	144.887	137.075	107.82	129.927	19.5399	102.939	100.679	90.5963	98.0714	6.57144	145.312	115.262
NSCAC_RS03655	NSCAC_0749	ABC transporter ATP-binding protein	74.3186	70.939	72.6076	72.6217	1.68985	59.1805	60.3587	62.2551	60.5981	1.55121	58.2806	66.5329	70.7238	65.1791	6.33107	48.3	51.8208	54.5089	51.5432	3.11373	68.8058	70.5039	71.3387	70.2161	1.29069	57.7118	57.0102	54.5662	56.4294	1.65124	44.7081	49.4778	53.8689	49.3516	4.58167	59.8209	60.3831	47.9472	56.0504	7.02325	47.9611	44.1477	48.9404	47.0164	2.53217	55.1677	38.9249
NSCAC_RS03665	NSCAC_0750	tRNA preQ1(34) S-adenosylmethionine ribosyltransferase-isomerase QueA queA	22.1731	19.9421	21.9186	21.3446	1.22126	18.8982	17.8458	19.5993	18.7811	0.882597	19.7456	18.6282	19.4769	19.2835	0.583276	14.714	14.1064	14.3501	14.3902	0.305785	18.5059	20.6166	21.2587	20.1271	1.44021	13.796	14.0249	11.9206	13.2471	1.15453	11.6566	14.7472	18.8431	15.0823	3.60493	12.9541	14.7303	8.4225	12.0356	3.25264	10.9445	9.41264	11.1382	10.4984	0.945284	12.1425	7.36951
NSCAC_RS03670	NSCAC_0751	RNA methyltransferase	35.9252	30.509	33.4701	33.3014	2.71204	22.5391	19.7691	24.2485	22.1856	2.26057	29.6519	32.7062	27.967	30.1084	2.40231	20.3751	21.6561	21.4528	21.1614	0.688431	25.5211	26.5576	33.8179	28.6322	4.52077	22.5564	22.0745	14.699	19.7766	4.40393	12.1508	17.0934	20.1792	16.4745	4.0498	17.7671	16.9324	11.3388	15.3461	3.49542	15.5735	15.6483	14.8089	15.3436	0.464534	15.9062	9.86954
NSCAC_RS03675	NSCAC_0752	serine O-acetyltransferase cysE	60.3689	54.7805	58.1098	57.753	2.81123	48.5923	55.4749	67.9492	57.3388	9.81213	88.6574	95.076	58.8249	80.8528	19.3448	62.7235	85.3111	83.9584	77.331	12.6685	56.1518	54.616	57.4639	56.0772	1.42543	55.842	56.7846	38.4118	50.3461	10.3461	24.8879	25.8288	27.4709	26.0625	1.30726	20.5557	21.1568	14.2453	18.6526	3.82864	18.6748	13.2544	11.6593	14.5295	3.6775	14.9374	9.98946
NSCAC_RS03680	NSCAC_0753	cysteine desulfurase family protein	153.065	127.945	137.186	139.399	12.7056	135.22	133.199	127.953	132.124	3.75102	155.079	143.757	197.299	165.378	28.2177	136.058	137.389	137.872	137.106	0.939912	117.584	123.902	128.294	123.26	5.38405	106.91	107.301	135.386	116.532	16.3292	63.5858	71.1173	77.9565	70.8865	7.1881	58.4135	64.7921	50.9679	58.0579	6.91894	55.355	52.6977	49.6019	52.5515	2.87932	55.7623	39.491
NSCAC_RS03685	NSCAC_0754	Bax inhibitor-1/YccA family protein	4057.54	3773.42	3883.53	3904.83	143.256	4913.15	4488.5	4590.28	4663.98	221.712	5380.69	5108.93	4213.27	4900.96	610.864	6108.01	5625.77	5700.77	5811.52	259.492	5920.59	6146.41	6336.35	6134.45	208.141	5103.48	5116.88	4319.66	4846.68	456.455	7709.62	7502.88	7518.17	7576.89	115.203	4382.84	4153.8	4436.14	4324.26	150.008	4779.29	4351.47	5111.24	4747.33	380.89	4149.04	4686.29
NSCAC_RS03695	NSCAC_0755	methylated-DNA--[protein	392.994	254.763	287.585	311.781	72.2219	399.634	325.774	320.37	348.593	44.2856	407.643	315.749	279.883	334.425	65.8957	382.036	350.534	352.133	361.567	17.744	374.013	355.005	360.226	363.081	9.82028	413.876	422.642	405.462	413.993	8.59071	314.873	312.641	326.271	317.929	7.31072	385.375	388.497	344.241	372.704	24.6993	340.76	304.844	302.226	315.943	21.5318	315.282	250.287
NSCAC_RS03700	NSCAC_0757	hypothetical protein	583.835	793.776	810.586	729.399	126.342	622.717	576.586	613.767	604.356	24.4631	941.757	1048.07	949.871	979.899	59.1771	929.275	837.056	848.299	871.543	50.3118	928.481	904.529	907.831	913.614	12.9805	845.742	848.206	776.733	823.56	40.5727	860.194	863.709	869.713	864.539	4.81339	953.777	891.346	894.662	913.262	35.1265	774.273	783.352	728.365	761.997	29.4773	656.931	654.433
NSCAC_RS03705	NSCAC_0758	aconitate hydratase AcnA acnA	256.522	189.015	211.357	218.964	34.3906	217.409	173.795	160.193	183.799	29.8911	334.243	272.07	425.193	343.835	77.0109	231.564	222.85	220.769	225.061	5.72738	264.99	277.733	285.288	276.003	10.259	250.584	257.017	365.597	291.066	64.6258	202.074	215.212	234.901	217.396	16.5224	210.65	215.058	197.401	207.703	9.19013	168.683	163.722	151.183	161.196	9.01934	160.27	126.529
NSCAC_RS03710	NSCAC_0759	hypothetical protein	191.732	213.627	220.411	208.59	14.9886	105.536	105.768	103.086	104.797	1.4862	149.018	162.369	161.011	157.466	7.34792	124.506	101.685	106.961	111.051	11.9477	138.188	147.578	174.719	153.495	18.9704	111.089	103.267	96.238	103.531	7.42907	76.9467	98.5979	100.093	91.8793	12.9536	75.9399	83.3272	52.9693	70.7454	15.8315	98.2269	79.9347	74.9958	84.3858	12.2385	71.2819	40.7809
NSCAC_RS03715	NSCAC_0760	conjugal transfer protein TraL	231.67	226.944	241.412	233.342	7.37713	291.964	268.388	289.758	283.37	13.0218	217.25	198.46	151.757	189.156	33.7234	211.974	205.221	220.185	212.46	7.49407	171.267	175.639	194.532	180.48	12.3645	243.965	237.187	189.196	223.449	29.8573	148.644	145.743	172.076	155.488	14.4393	236.033	220.963	184.552	213.849	26.4674	183.81	178.015	165.089	175.638	9.58411	224.285	164.139
NSCAC_RS03720	NSCAC_0761	TraK family protein	753.316	1317.8	1096.65	1055.92	284.438	627.492	764.587	876.137	756.072	124.541	643.525	819.496	379.626	614.215	221.395	919.563	865.721	897.522	894.268	27.0681	593.275	566.058	678.487	612.607	58.6546	772.393	743.159	469.693	661.748	166.966	475.792	525.091	544.698	515.194	35.5035	674.764	663.537	444.691	594.331	129.713	541.764	553.819	449.296	514.96	57.185	572.604	397.827
NSCAC_RS03725	NSCAC_0762	bacteriohopanetetrol glucosamine biosynthesis glycosyltransferase HpnI hpnI	119.512	140.319	154.012	137.948	17.3718	236.061	206.844	189.079	210.661	23.7227	159.23	157.327	227.6	181.386	40.0342	202.587	185.637	193.977	194.067	8.47526	165.878	175.588	185.168	175.545	9.64526	184.467	178.566	223.111	195.382	24.1953	101.536	107.649	119.898	109.694	9.35006	181.772	187.26	153.704	174.245	18	98.2588	93.9984	96.9	96.3858	2.1763	195.752	130.719
NSCAC_RS03730	NSCAC_0763	hopanoid biosynthesis associated radical SAM protein HpnJ hpnJ	77.1556	65.8163	78.3072	73.7597	6.90324	138.816	117.451	117.628	124.632	12.2845	89.4463	74.3697	71.8969	78.571	9.4991	90.4286	94.5731	93.3672	92.7896	2.1318	81.6241	75.4312	77.0118	78.0224	3.21773	123.902	124.302	119.406	122.537	2.7185	69.0756	66.9598	72.7165	69.584	2.91182	159.212	154.711	153.439	155.787	3.03321	92.141	89.506	88.1007	89.9159	2.05111	169.442	146.353
NSCAC_RS03735	NSCAC_0764	hopanoid biosynthesis-associated protein HpnK hpnK	60.4826	81.2295	85.9954	75.9025	13.565	71.6364	71.0996	72.6571	71.7977	0.791154	70.2369	75.305	73.6523	73.0647	2.58467	69.1096	69.271	68.8743	69.085	0.199495	92.7737	83.7719	91.5452	89.3636	4.88134	79.4892	79.3658	69.9353	76.2634	5.4807	56.942	58.0692	72.1127	62.3746	8.45225	84.9832	87.1002	64.0909	78.7248	12.7174	71.9402	70.4825	66.9729	69.7985	2.55328	91.5163	63.9738
NSCAC_RS03740	NSCAC_0765	flippase-like domain-containing protein	55.5602	54.6985	54.1162	54.7916	0.726462	37.7523	37.644	40.578	38.6581	1.66353	46.8708	50.8215	45.4769	47.7231	2.77236	43.5769	40.9952	44.8752	43.1491	1.97509	53.3405	51.7353	60.7355	55.2704	4.80042	39.9078	38.2313	35.9937	38.0443	1.96376	35.5583	38.2567	44.8582	39.5578	4.78451	41.2048	38.4021	31.0764	36.8944	5.22984	39.0289	37.6056	35.841	37.4918	1.59697	47.7733	32.2846
NSCAC_RS03745	NSCAC_0766	hypothetical protein	371.048	307.281	313.247	330.525	35.2204	322.824	353.504	368.144	348.158	23.1284	368.063	360.499	364.52	364.361	3.78464	237.133	284.702	295.896	272.577	31.2016	340.577	371.715	383.923	365.405	22.3517	297.046	291.691	307.452	298.73	8.01456	270.768	277.712	304.511	284.33	17.8187	241.261	256.849	231.557	243.223	12.7597	225.05	223.699	207.101	218.617	9.99599	212.947	195.537
NSCAC_RS03750	NSCAC_0767	urate hydroxylase PuuD	1658.57	1646.32	1739.89	1681.59	50.8553	2499.66	2162.96	1977.97	2213.53	264.496	1392.09	1338.03	1605.27	1445.13	141.294	1789.59	1465.56	1535.54	1596.9	170.509	1570.14	1612.65	1638.97	1607.26	34.7329	1427.49	1369.03	1698.88	1498.47	176.005	1722.96	1662.93	1690.14	1692.01	30.0569	1607.35	1511.83	1601.23	1573.47	53.4655	1470.55	1400.37	1486.77	1452.57	45.9247	1266.22	1447.94
NSCAC_RS03755	NSCAC_0768	peroxiredoxin family protein	399.816	278.171	267.89	315.293	73.38	238.136	249.95	269.121	252.402	15.6376	319.187	284.593	161.335	255.038	82.9725	325.672	330.55	346.504	334.242	10.8959	247.082	233.453	270.562	250.366	18.7709	277.562	279.224	174.264	243.683	60.1244	215.199	221.91	230.913	222.674	7.88488	200.771	197.898	184.013	194.227	8.96153	193.39	190.312	200.845	194.849	5.41598	206.601	199.873
NSCAC_RS03760	NSCAC_0769	TlpA family protein disulfide reductase	134.674	153.059	168.334	152.022	16.8538	178.671	163.38	161.483	167.845	9.42369	206.449	198.901	173.728	193.026	17.1334	249.258	215.726	224.378	229.787	17.4081	238.446	244.925	260.382	247.918	11.27	231.12	224.38	209.493	221.665	11.066	202.456	215.761	223.019	213.745	10.4289	169.419	166.306	132.333	156.019	20.5722	214.673	199.404	185.531	199.869	14.5769	152.551	117.613
NSCAC_RS03765	NSCAC_0770	sulfate transporter CysZ cysZ	143.332	86.9096	91.4291	107.223	31.3522	92.3194	74.8826	77.5935	81.5985	9.38299	110.853	94.0814	119.908	108.281	13.1041	73.3257	71.1836	75.559	73.3561	2.18785	90.2946	94.1596	99.919	94.7911	4.84317	87.8573	88.7955	109.549	95.4007	12.262	67.8855	71.7517	84.6337	74.757	8.76925	69.6299	71.9017	63.9313	68.4876	4.10617	64.2865	64.4297	61.1178	63.278	1.87215	70.0422	58.8544
NSCAC_RS03770	NSCAC_0771	thiazole synthase	185.043	125.562	143.51	151.372	30.5101	171.724	154.446	148.366	158.179	12.118	175.743	156.724	197.224	176.564	20.2624	134.853	146.924	151.618	144.465	8.64843	150.242	141.326	152.531	148.033	5.92006	147.839	144.984	156.102	149.642	5.77407	130.037	141.155	145.544	138.912	7.99359	122.892	121.495	117.453	120.613	2.82444	134.074	126.105	120.496	126.892	6.82268	119.958	111.935
NSCAC_RS03775	NSCAC_0772	sulfur carrier protein ThiS thiS	717.041	737.106	728.707	727.618	10.0772	412.512	453.23	501.736	455.826	44.6685	568.822	670.514	459.534	566.29	105.513	611.091	677.496	742.358	676.982	65.635	691.131	758.244	659.137	702.837	50.58	603.223	562.564	440.65	535.479	84.6034	494.332	531.284	499.655	508.424	19.9758	368.995	395.836	290.569	351.8	54.6997	517.061	432.599	420.409	456.69	52.6373	377.093	265.66
NSCAC_RS03780	NSCAC_0773	hypothetical protein	248.647	201.913	214.681	221.747	24.1551	220.116	214.038	217.722	217.292	3.06129	218.572	199.292	158.789	192.218	30.5133	208.97	188.335	191.386	196.23	11.1378	213.045	206.557	230.347	216.65	12.2977	193.633	198.486	159.716	183.945	21.1228	221.075	208.076	233.607	220.919	12.7667	256.796	242.572	239.473	246.28	9.238	240.837	232.273	232.442	235.184	4.89636	257.94	261.515
NSCAC_RS03785	NSCAC_0774	transcription-repair coupling factor mfd	77.1627	65.8958	73.5344	72.1976	5.75118	75.3766	67.1568	70.0193	70.8509	4.17253	55.0538	53.7508	54.8169	54.5405	0.694035	52.8952	55.2539	56.5478	54.899	1.85197	49.8786	49.6861	55.1754	51.58	3.11513	52.7106	50.7027	47.7364	50.3832	2.50243	29.8203	32.8678	36.8737	33.1873	3.53754	38.7512	38.1819	32.1569	36.3634	3.65397	34.5124	32.4399	29.8599	32.2708	2.33088	38.8719	28.3689
NSCAC_RS03790	NSCAC_0775	sigma-54-dependent transcriptional regulator	232.358	162.988	180.752	192.033	36.0344	155.953	159.057	178.211	164.407	12.0551	163.347	156.898	117.472	145.906	24.8348	114.32	134.238	133.702	127.42	11.348	140.628	144.2	155.416	146.748	7.71648	124.873	122.206	89.1431	112.074	19.9036	79.8486	95.8361	105.613	93.766	13.0064	81.6391	86.5434	64.25	77.4775	11.7148	86.2774	80.4989	74.6959	80.4907	5.79073	70.9352	51.4795
NSCAC_RS03795	NSCAC_0776	sensor histidine kinase	171.388	184.084	206.142	187.204	17.5861	195.049	174.461	172.753	180.754	12.4091	205.045	205.442	211.095	207.194	3.38431	164.725	165.378	161.543	163.882	2.05179	220.104	222.352	219.183	220.546	1.62982	158.226	152.019	147.624	152.623	5.32694	124.074	140.471	154.714	139.753	15.3323	100.761	99.8864	81.1562	93.9346	11.0751	119.92	116.063	112.683	116.222	3.62113	57.2192	42.9742
NSCAC_RS03800	NSCAC_0777	DUF2490 domain-containing protein	460.955	396.244	464.519	440.572	38.4311	693.258	518.521	473.212	561.664	116.194	549.892	436.23	525.207	503.776	59.7845	455.819	366.613	388.445	403.626	46.5002	460.395	464.664	508.59	477.883	26.6784	334.87	335.559	363.725	344.718	16.4644	379.653	379.232	423.242	394.042	25.2885	346.068	340.181	332.377	339.542	6.8678	412.619	431.995	420.353	421.656	9.75361	206.126	191.921
NSCAC_RS03805	NSCAC_0778	ferredoxin FdxA fdxA	1087.75	670.385	687.453	815.195	236.191	606.365	660.226	478.557	581.716	93.309	666.785	503.715	892.359	687.62	195.158	774.898	609.719	641.132	675.249	87.7158	515.151	528.268	569.175	537.531	28.1778	401.174	387.976	650.179	479.776	147.721	344.888	291.79	328.751	321.81	27.2214	398.664	341.565	353.481	364.57	30.1217	354.197	352.039	300.455	335.564	30.4237	330.507	346.181
NSCAC_RS03810	NSCAC_0779	LapA family protein	224.479	378.468	369.267	324.071	86.3721	408.534	380.45	312.826	367.27	49.1963	265.716	304.183	527.044	365.648	141.091	366.363	296.798	299.067	320.743	39.5246	331.777	352.968	332.325	339.023	12.0796	263.034	270.07	372.367	301.824	61.1936	255.784	242.346	262.512	253.547	10.267	268.799	269.087	218.273	252.053	29.2549	253.384	228.928	240.067	240.793	12.2441	253.62	241.25
NSCAC_RS03815	NSCAC_0780	arsenate reductase (glutaredoxin) arsC	141.616	238.216	241.527	207.12	56.752	297.332	271.301	261.205	276.613	18.6399	230.622	242.673	223.802	232.366	9.55541	269.665	254.164	251.538	258.456	9.79605	261.865	268.096	263.093	264.351	3.3003	220.866	216.492	220.663	219.34	2.4686	173.276	187.493	200.123	186.964	13.4313	212.753	193.039	173.176	192.989	19.789	190.141	185.87	162.393	179.468	14.9408	200.204	177.952
NSCAC_RS03820	NSCAC_0781	NAD(P)H:quinone oxidoreductase wrbA	169.881	92.4831	110.664	124.343	40.4716	215.504	171.196	162.649	183.116	28.3726	171.834	143.104	171.769	162.236	16.5686	130.206	138.157	145.322	137.895	7.56146	153.341	156.843	168.664	159.616	8.02909	152.916	153.985	172.811	159.904	11.1903	123.448	121.799	133.659	126.302	6.42437	146.056	143.786	140.086	143.309	3.01321	110.651	102.798	99.2191	104.223	5.84773	160.779	137.444
NSCAC_RS03825	NSCAC_0782	biotin--[acetyl-CoA-carboxylase	80.2423	68.0338	74.7477	74.3413	6.11441	110.436	93.6223	90.2299	98.0959	10.8203	81.3003	74.7615	111.297	89.1197	19.4827	78.5976	81.1114	81.8698	80.5263	1.71275	72.339	80.132	77.0546	76.5085	3.92509	78.5831	79.5644	89.868	82.6719	6.25137	44.6192	51.2992	61.5846	52.501	8.54632	65.5079	72.3481	58.3979	65.418	6.97554	51.1249	44.5387	47.3424	47.6687	3.30522	58.6901	46.7271
NSCAC_RS03830	NSCAC_0783	type III pantothenate kinase	759.873	604.296	672.243	678.804	77.996	837.131	736.749	734.001	769.294	58.7651	712.244	636.177	702.821	683.747	41.4657	541.48	574.037	573.577	563.031	18.6654	545.311	545.923	570.385	553.873	14.3031	588.623	585.05	663.345	612.34	44.2084	380.713	409.006	450.55	413.423	35.1275	453.611	505.216	394.23	451.019	55.5383	400.009	384.797	351.952	378.919	24.5618	406.459	298.906
NSCAC_RS03840	NSCAC_0784	AI-2E family transporter	206.149	154.369	175.554	178.691	26.0324	248.153	210.627	213.323	224.034	20.9308	228.464	200.908	230.678	220.017	16.5854	177.795	177.19	176.696	177.227	0.5502	192.152	188.065	193.295	191.171	2.74928	227.921	218.864	223.036	223.274	4.53279	130.667	138.291	151.238	140.066	10.3996	172.654	177.61	150.83	167.031	14.2479	139.36	139.168	135.107	137.878	2.40192	158.105	122.195
NSCAC_RS03845	NSCAC_0785	sulfurtransferase	677.934	533.333	607.907	606.391	72.3123	910.735	842.277	867.442	873.485	34.6266	797.586	657.152	633.276	696.004	88.7783	648.341	694.789	694.233	679.121	26.6576	659.355	651.826	665.075	658.752	6.64512	804.959	824.293	752.009	793.754	37.4224	540.1	541.385	562.707	548.064	12.6974	916.505	852.305	894.436	887.749	32.6185	660.124	666.165	622.237	649.509	23.8105	825.317	849.348
NSCAC_RS03850	NSCAC_0786	hypothetical protein	84.4743	97.2459	104.352	95.3576	10.0727	91.3475	81.2552	74.8353	82.4793	8.32387	98.2342	101.207	156.26	118.567	32.6771	79.3817	87.1001	89.7223	85.4013	5.37551	110.362	124.289	117.972	117.541	6.97361	99.3016	97.9992	123.384	106.895	14.2949	66.2934	71.9067	90.8526	76.3509	12.8686	75.1569	74.4318	70.277	73.2886	2.63318	69.5	62.3705	69.0692	66.9799	3.99766	74.5812	64.7826
NSCAC_RS03855	NSCAC_0787	hypothetical protein	59.426	123.788	143.138	108.784	43.8265	79.0705	79.7967	94.266	84.3778	8.57118	109.451	237.596	393.206	246.751	142.099	197.024	252.917	212.191	220.711	28.9043	452.496	504.242	334.225	430.321	87.1504	300.418	264.166	302.199	288.928	21.4624	201.81	218.854	274.755	231.806	38.1582	154.599	165.025	89.9475	136.524	40.6719	173.821	119.871	190.627	161.44	36.9673	127.98	87.6692
NSCAC_RS03860	NSCAC_0788	ferredoxin--NADP reductase	107.241	98.3095	104.272	103.274	4.54878	84.6168	84.9844	91.2843	86.9618	3.74786	88.2647	78.0319	65.0552	77.1173	11.6318	67.3129	56.9579	62.0178	62.0962	5.17794	82.7268	81.3457	91.485	85.1858	5.49876	65.8585	63.1933	49.2145	59.4221	8.9399	61.7095	66.6882	70.6156	66.3378	4.46334	105.842	93.0845	92.2675	97.0648	7.61257	81.1309	73.6376	73.4514	76.0733	4.38099	114.307	103.819
[truncated: 969 more rows]
[truncated: 41 more columns]
