# Supplementary material for: Robust ammonia oxidation by “Candidatus Nitrosacidococcus tergens” across a broad pH range
Source: mBio. 2026 Apr 24;17(5):e02975-25. doi: 10.1128/mbio.02975-25 (PMC13170337; doi:10.1128/mbio.02975-25)
Supplement: Supplemental tables part 2 — Tables S5, S7, and S8. [file mbio.02975-25-s0003.xlsx]

## Sheet: Table S5- Metatranscriptome TPM
gene_id	RD_3_1	RD_3_2	RD_3_3	RD_4_1	RD_4_2	RD_4_3	RD_45_1	RD_45_2	RD_45_3	RD_55_1	RD_55_2	RD_55_3	RD_65_1	RD_65_2	RD_65_3	RD_7_1	RD_7_2	RD_7_3	RU_3_1	RU_3_2	RU_3_3	RU_4_1	RU_4_2	RU_4_3	RU_45_1	RU_45_2	RU_45_3	RU_55_1	RU_55_2	RU_55_3	RU_65_1	RU_65_2	RU_65_3	RU_7_1	RU_7_2	RU_7_3
ACFBLKGG_00002	0	0	0	0	0	0	0	0	0	0	0	0	0.245838	0.179977	0.0662033	0	0.0689116	0.0372915	0	0	0	0	0	0	0	0	0.0557138	0	0.0308412	0	0	0	0	0	0	0
ACFBLKGG_00003	0	0	0	0	0	0	0	0	0	0	0	0	0.081616	0.167413	0.115374	0.0411944	0.080105	0.130066	0	0	0	0	0	0	0	0	0	0	0	0	0	0	0	0	0	0
ACFBLKGG_00004	0	0	0	0	0	0	0	0	0	0	0	0	0.0515016	0	0	0	0	0.0547726	0	0	0	0	0	0	0	0	0	0	0	0	0	0	0	0	0	0
ACFBLKGG_00005	0	0	0	0	0	0	0	0	0	0	0	0	0.0802823	0	0	0	0	0.085288	0	0	0	0	0	0	0	0	0	0	0	0	0	0	0	0	0	0
ACFBLKGG_00006	0	0	0	0	0	0	0	0	0	0	0	0	0.0667237	0.045521	0	0.157125	0.0218015	0.0471756	0	0	0	0	0	0	0	0	0	0	0	0	0	0	0	0	0	0
ACFBLKGG_00007	0	0	0	0	0	0	0	0	0	0	0	0	0	0	0	0.148957	0.0482988	0.156881	0	0	0	0	0	0	0	0	0	0	0	0	0	0	0	0	0	0
ACFBLKGG_00008	0	0	0	0	0	0	0	0	0	0	0	0	0	0	0	0.0564327	0.0549169	0	0	0	0	0	0	0	0	0	0	0	0	0	0	0	0	0	0	0
ACFBLKGG_00009	0	0	0	0	0	0	0	0	0	0	0	0	0	0	0	0	0	0	0	0	0	0	0	0	0	0	0	0	0	0	0	0	0	0	0	0
ACFBLKGG_00010	0	0	0	0	0	0	0	0	0	0	0	0	0	0	0	0	0	0.113738	0	0	0	0	0	0	0	0	0	0	0	0	0	0	0	0	0	0
ACFBLKGG_00011	0	0	0	0	0	0	0	0	0	0	0	0	0	0	0	0.148156	0.0360038	0	0	0	0	0	0	0	0	0	0	0	0	0	0	0	0	0	0	0
ACFBLKGG_00012	0	0	0	0	0	0	0	0	0	0	0	0	0.039338	0.0403381	0	0	0.115816	0	0	0	0	0	0	0	0	0	0	0	0	0	0	0	0	0	0	0
ACFBLKGG_00014	0	0	0	0	0	0	0	0	0	0	0	0	0	0	0	0.0187524	0.0182099	0	0	0	0	0	0	0	0	0	0	0	0	0	0	0	0	0	0	0
ACFBLKGG_00015	0	0	0	0	0	0	0	0	0	0	0	0	0.0673834	0	0	0	0	0	0	0	0	0	0	0	0	0	0	0	0	0	0	0	0	0	0	0
ACFBLKGG_00016	0	0	0	0	0	0	0	0	0	0	0	0	0.161223	0.0826715	0.037985	0	0	0	0	0	0	0	0	0	0	0	0	0	0	0	0	0	0	0	0	0
ACFBLKGG_00017	0	0	0	0	0	0	0	0	0	0	0	0	0.314647	0.168516	0.113032	0.0604803	0.0880783	0.0952766	0.0126343	0.0114753	0.0120989	0	0	0.0117228	0.0121974	0.0143691	0.0358702	0	0	0	0	0	0	0.0152164	0	0
ACFBLKGG_00018	0	0	0	0	0	0	0	0	0	0	0	0	4.30748	0	0.826958	0	0.852053	2.89413	0	0	0	0	0	0	0	0	0	0	0	0	0	0	0	0	0	0
ACFBLKGG_00019	0	0	0	0	0	0	0	0	0	0	0	0	0.209296	0	0	0	0.205586	0.0556516	0	0	0	0	0	0	0	0	0	0	0	0	0	0	0	0	0	0
ACFBLKGG_00020	0	0	0	0	0	0	0	0	0	0	0	0	0	0	0	0.105094	0.153369	0.0553553	0	0	0	0	0	0	0	0	0	0	0	0	0	0	0	0	0	0
ACFBLKGG_00022	0	0	0	0	0	0	0	0	0	0	0	0	0.286485	0	0.179962	0.530244	0.375087	0.456861	0	0	0	0	0	0	0	0	0	0	0	0	0	0	0	0	0	0
ACFBLKGG_00023	0	0	0	0	0	0	0	0	0	0	0	0	0.114388	0	0	0.230987	0.0561991	0.0608591	0	0	0	0	0	0	0	0	0	0	0	0	0	0	0	0	0	0
ACFBLKGG_00024	0	0	0	0	0	0	0	0	0	0	0	0	0	0	0	0	0	0	0	0	0	0	0	0	0	0	0	0	0	0	0	0	0	0	0	0
ACFBLKGG_00025	0	0	0	0	0	0	0	0	0	0	0	0	0.0847854	0	0	0.0856225	0	0	0	0	0	0	0	0	0	0	0	0	0	0	0	0	0	0	0	0
ACFBLKGG_00026	0	0	0	0	0	0	0	0	0	0	0	0	0	0	0	0	0	0	0	0	0	0	0	0	0	0	0	0	0	0	0	0	0	0	0	0
ACFBLKGG_00027	0	0	0	0	0	0	0	0	0	0	0	0	0	0	0	0	0	0	0	0	0	0	0	0	0	0	0	0	0	0	0	0	0	0	0	0
ACFBLKGG_00028	0	0	0	0	0	0	0	0	0	0	0	0	0.264105	0	0.124358	0	0.194741	0.0703161	0	0	0	0	0	0	0	0	0	0	0	0	0	0	0	0	0	0
ACFBLKGG_00029	0	0	0	0	0	0	0	0	0	0.0263964	0	0	0.229437	0.100753	0.0308949	0.0330836	0.128608	0.0695915	0	0	0	0	0	0	0	0	0	0	0	0	0	0	0	0	0	0
ACFBLKGG_00031	0	0	0	0	0	0	0	0	0	0	0	0	0	0	0	0	0	0	0	0	0	0	0	0	0	0	0	0	0	0	0	0	0	0	0	0
ACFBLKGG_00032	0	0	0	0	0	0	0	0	0	0	0	0	0	0	0	0	0	0.121932	0	0	0	0	0	0	0	0	0	0	0	0	0	0	0	0	0	0
ACFBLKGG_00033	0	0	0	0	0	0	0	0	0	0	0	0	0.0409782	0.0420287	0	0.0413663	0	0	0	0	0	0	0	0	0	0	0	0	0	0	0	0	0	0	0	0
ACFBLKGG_00034	0	0	0	0	0	0	0	0	0	0	0	0	0	0	0	0.128281	0.25033	0	0	0	0	0	0	0	0	0	0	0	0	0	0	0	0	0	0	0
ACFBLKGG_00035	0	0	0	0	0	0	0	0	0	0	0	0	0.439659	0.0564556	0.0517707	0.332917	0.053992	0.292339	0	0	0	0	0	0	0	0	0	0	0	0	0	0	0	0	0	0
ACFBLKGG_00036	0	0	0	0	0	0	0	0	0	0	0	0	0	0	0	0	0	0	0	0	0	0	0	0	0	0	0	0	0	0	0	0	0	0	0	0
ACFBLKGG_00037	0	0	0	0	0	0	0	0	0	0	0	0	0	0	0	0	0	0	0	0	0	0	0	0	0	0	0	0	0	0	0	0	0	0	0	0
ACFBLKGG_00038	0	0	0	0	0	0	0	0	0	0	0	0	0	0.08448	0	0	0	0.0874236	0	0	0	0	0	0	0	0	0.0641474	0	0	0	0	0	0	0	0	0
ACFBLKGG_00039	0.0305984	0	0	0	0.0185069	0	0.0204548	0	0	0	0	0	0.275175	0.204868	0.11792	0.353467	0.220734	0.0796123	0	0	0	0	0	0	0	0	0.0398055	0	0	0.0452307	0	0	0	0	0	0
ACFBLKGG_00040	0	0	0	0.0791553	0	0	0	0	0	0	0	0	0	0	0	0	0.0701114	0.227871	0	0	0	0	0	0	0	0	0	0.0712313	0	0	0	0	0	0	0	0
ACFBLKGG_00043	0	0	0	0	0	0	0	0	0	0	0	0	0.062217	0.0848775	0.0391078	0.02093	0.0406538	0.0879659	0	0	0	0	0	0	0	0	0	0	0	0	0	0	0	0	0	0
ACFBLKGG_00044	0	0	0	0	0	0	0	0	0	0	0	0	0	0	0	0	0	0	0	0	0	0	0	0	0	0	0	0	0	0	0	0	0	0	0	0
ACFBLKGG_00045	0	0	0	0	0	0	0	0	0	0	0	0	0	0	0	0	0.0640512	0.0693779	0	0	0	0	0	0	0	0	0	0	0	0	0	0	0	0	0	0
ACFBLKGG_00046	0	0	0	0	0	0	0	0	0	0	0	0	0.0950333	0.195087	0	0	0.0933169	0.101032	0	0	0	0	0.0347039	0	0.0383787	0	0.0751035	0	0	0	0	0	0	0	0	0
ACFBLKGG_00047	0	0	0	0	0	0	0	0	0	0	0	0	0.250063	0	0.0784577	0.252537	0.246059	0.444564	0	0	0	0	0	0	0	0	0	0	0	0	0	0	0	0	0	0
ACFBLKGG_00048	0	0	0	0.447221	0	0	0	0	0	0	0	0	0.668282	0.416426	0.377192	1.48581	1.31792	1.14583	0	0	0	0	0	0	0	0	0	0	0	0	0	0	0	0	0	0
ACFBLKGG_00049	0	0	0	0	0	0.0411987	0	0	0	0	0	0	0.117076	0.0400165	0.0735584	0.551516	0.344681	0.290178	0	0	0	0	0	0	0	0	0	0	0	0	0	0	0	0	0	0
ACFBLKGG_00050	0	0	0	0	0	0	0	0	0	0	0	0	1.87378	2.50883	0.31112	1.22464	2.60603	1.17862	0	0	0	0	0	0	0	0	0	0	0	0	0	0	0	0	0	0
ACFBLKGG_00051	0	0	0	0	0	0	0	0	0	0	0	0	6.57353	2.63579	2.00048	5.0788	3.42849	4.57503	0.948273	1.16822	0.751238	0.451985	1.40289	1.0388	8.63784	8.22418	5.80685	0.196044	0.174528	0.34753	0	0	0	0	0	0
ACFBLKGG_00053	0	0	0	0	0	0	0	0	0	0	0	0	0.0642671	0	0	0.162171	0	0.102997	0	0	0	0	0	0	0	0	0	0	0	0	0	0	0	0	0	0
ACFBLKGG_00054	0	0	0	0	0	0	0	0	0	0.20643	0	0	0.250012	0	0	0.252793	0.73783	1.0801	0	0	0	0	0	0	0	0	0	0	0	0	0	0	0	0	0	0
ACFBLKGG_00055	0	0	0	0.0262938	0	0	0	0	0	0	0.0253642	0.0210395	0.0954465	0.0244235	0.0449929	0.144494	0.163747	0.227792	0	0	0	0	0	0	0	0.0228415	0	0	0	0	0	0	0	0	0	0
ACFBLKGG_00056	0	0	0	0	0	0	0	0	0	0	0	0	0	0	0	0.0554861	0.107984	0.584678	0	0	0	0	0	0	0	0	0	0	0	0	0	0	0	0	0	0
ACFBLKGG_00057	0	0	0	0	0	0	0	0	0	0	0	0	0	0	0	0	0	0	0	0	0	0	0	0	0	0	0	0	0	0	0	0	0	0	0	0
ACFBLKGG_00058	0	0	0	0	0	0	0	0	0	0	0	0	0	0	0	0	0	0	0	0	0	0	0	0	0	0	0	0	0	0	0	0	0	0	0	0
ACFBLKGG_00059	0	0	0	0	0	0	0	0	0	0	0	0	0	0	0	0.0653498	0	0	0	0	0	0	0	0	0	0	0	0	0	0	0	0	0	0	0	0
ACFBLKGG_00062	0	0	0	0	0	0	0	0	0	0	0	0	0	0	0	0	0	0	0	0	0.0513202	0	0	0	0.05173	0	0.353976	0	0	0	0	0	0	0	0	0
ACFBLKGG_00063	0	0	0	0	0	0	0	0	0	0	0	0	0	0	0	0	0	0	0	0	0	0	0	0	0	0	0.0199028	0	0	0	0	0	0	0	0	0
ACFBLKGG_00064	0	0	0	0	0	0	0	0	0	0	0	0	0	0	0.0231135	0	0	0.0260065	0	0	0	0	0	0	0	0	0	0	0	0	0	0	0	0	0	0
ACFBLKGG_00065	0	0	0	0	0	0	0	0	0	0	0	0	0.0682601	0.087263	0.0321826	0	0.0836088	0	0	0	0	0	0	0	0	0	0	0	0	0	0	0	0	0	0	0
ACFBLKGG_00068	0	0	0	0	0	0	0	0	0	0	0	0	0.0702395	0	0	0.0708993	0	0	0	0	0	0	0	0	0	0	0	0	0	0	0	0	0	0	0	0
ACFBLKGG_00069	0	0	0	0	0.0260381	0	0	0	0	0	0	0	0.0352458	0.0361251	0.0664406	0	0	0	0	0	0	0.0265522	0	0	0.0285515	0	0	0	0	0	0	0	0	0	0	0
ACFBLKGG_00070	0	0	0	0	0	0	0	0	0	0	0	0	0	0	0	0	0	0.120556	0	0	0	0	0	0	0	0	0	0	0	0	0	0	0	0	0	0
ACFBLKGG_00071	0	0	0	0	0	0	0	0	0	0	0	0	0.163526	0.0371693	0.0342646	0.0733449	0.0178054	0.0770485	0	0	0	0	0	0	0	0	0	0	0	0	0	0	0	0	0	0
ACFBLKGG_00072	0	0	0	0.0544158	0.0362632	0	0.0402976	0.0472745	0	0	0	0	0.295089	0.151466	0.231698	0.0993044	0.38639	0.104587	0	0	0	0	0.0359176	0	0	0	0	0	0	0.0444449	0	0	0	0	0	0
ACFBLKGG_00073	0	0	0	0	0	0	0	0	0	0	0	0	0.130555	0.044648	0	0.0439327	0.170886	0.0462471	0	0	0	0	0	0	0	0	0	0	0	0	0	0	0	0	0	0
ACFBLKGG_00074	0	0	0	0	0	0	0	0	0	0	0	0	0	0	0	0	0	0	0	0	0	0	0	0	0	0	0	0	0	0	0	0	0	0	0	0
ACFBLKGG_00075	0	0	0	0	0	0	0	0	0	0	0	0	0	0	0	0	0	0	0	0	0	0	0	0	0	0	0	0	0	0	0	0	0	0	0	0
ACFBLKGG_00076	0	0	0	0	0	0	0	0	0	0	0	0	0.115735	0	0	0	0.0568637	0	0	0	0	0	0	0	0	0	0	0	0	0	0	0	0	0	0	0
ACFBLKGG_00077	0	0	0	0	0	0	0	0	0	0	0	0	0.0368312	0	0.0347133	0	0.0361391	0.039115	0	0	0	0	0	0	0	0	0	0	0	0	0	0	0	0	0	0
ACFBLKGG_00078	0	0	0	0	0	0	0	0	0	0	0	0	0	0.0608514	0.0840045	0	0.0291325	0.0315256	0	0	0	0	0	0	0	0	0	0	0	0	0	0	0	0	0	0
ACFBLKGG_00079	0	0	0	0	0	0	0	0	0	0	0	0	0	0.12452	0	0.0408552	0	0	0	0	0	0	0	0	0	0	0	0	0	0	0	0	0	0	0	0
ACFBLKGG_00080	0	0	0	0	0	0	0	0	0	0	0	0	0.0809437	0	0	0	0	0.0429967	0	0	0	0	0	0	0	0	0	0	0	0	0	0	0	0	0	0
ACFBLKGG_00082	0	0	0	0	0	0	0	0	0	0	0	0	0	0	0.0729212	0.15644	0.0761955	0	0	0	0	0	0	0	0	0	0	0	0	0	0	0	0	0	0	0
ACFBLKGG_00083	0	0	0	0	0	0	0	0	0	0	0	0	0.053725	0.0275049	0	0.189784	0.105359	0.0285013	0	0	0	0	0.0196344	0	0	0	0	0	0	0	0	0	0	0	0	0
ACFBLKGG_00084	0	0	0	0	0	0.0375301	0.0290534	0	0	0	0	0	0.426005	0.291098	0.10038	0.716682	1.07974	1.16861	0	0	0	0	0	0	0	0	0	0	0	0	0	0	0	0	0	0
ACFBLKGG_00085	0	0	0	0	0	0	0	0	0	0	0	0	0	0	0	0.857709	0.209058	0.22853	0	0	0	0	0	0	0	0	0	0	0	0	0	0	0	0	0	0
ACFBLKGG_00086	0	0	0	0	0	0	0	0	0	0	0	0	0	0	0.0172599	0.0738916	0	0.0194059	0	0	0	0	0	0	0	0	0	0	0	0	0	0	0	0	0	0
ACFBLKGG_00087	0	0	0	0	0	0	0	0	0	0	0	0	0.746635	0.195508	0.175534	0.377081	0.551635	0.401153	0	0	0	0	0	0	0	0	0	0	0	0	0	0	0	0	0	0
ACFBLKGG_00089	0	0	0	0	0	0	0	0	0	0	0	0	0.79191	0	0	0.960648	0.31246	0.170034	0	0	0	0	0	0	0	0	0	0	0	0	0	0	0	0	0	0
ACFBLKGG_00090	0	0	0	0	0	0	0	0	0	0	0	0	0.302684	0.545527	0	0.611346	0.52104	0.0806649	0	0	0	0	0	0	0	0	0	0	0	0	0	0	0	0	0	0
ACFBLKGG_00091	0	0	0	0	0	0	0.075112	0	0	0	0	0	0.52829	0.329105	0.0649664	0.579532	0.540388	0.535952	0	0	0	0	0	0	0	0.0219912	0	0	0	0	0	0	0	0	0	0
ACFBLKGG_00092	0	0	0	0	0.00830655	0	0	0	0	0	0	0	0.392229	0.286325	0.0951169	0.486259	0.384185	0.189962	0	0	0	0	0	0	0.00913137	0	0	0	0	0	0	0	0	0	0	0
ACFBLKGG_00093	0	0	0	0	0	0	0	0	0	0	0	0	0.4825	0.50347	0	0.812864	0.317301	1.20882	0	0	0	0	0	0	0	0	0	0	0	0	0	0	0	0	0	0
ACFBLKGG_00096	0	0	0	0	0	0	0	0	0	0	0	0	0	0	0	0	0	0	0	0	0	0	0	0	0	0	0	0	0	0	0	0	0	0	0	0
ACFBLKGG_00097	0	0	0	0	0	0	0	0	0	0	0	0	0	0	0	0	0	0	0	0	0	0	0	0	0	0	0	0	0	0	0	0	0	0	0	0
ACFBLKGG_00098	0	0	0	0	0	0	0	0	0	0	0	0	0	0	0	1.79777	0	7.93326	0	0	0	0	0	0	0	0	0	0	0	0	0	0	0	0	0	0
ACFBLKGG_00099	0	0	0	0	0	0	0	0	0	0	0	0	0.0413906	0	0	0.0835435	0.0608521	0.0438901	0	0	0	0	0	0	0	0	0	0	0	0	0	0	0	0	0	0
ACFBLKGG_00100	0	0	0	0	0	0	0	0	0	0	0	0	0	0	0.0858154	0	0	0	0	0	0	0	0	0	0	0	0	0	0	0	0	0	0	0	0	0
ACFBLKGG_00102	0	0	0	0	0	0	0	0	0	0	0	0	0.054319	0.0834301	0	0.0548237	0.0532631	0.0288172	0	0	0	0	0	0	0	0	0	0	0	0	0	0	0	0	0	0
ACFBLKGG_00103	0	0	0	0	0	0	0	0	0	0	0	0	0	0.059466	0.0545077	0.116854	0.511774	0.307895	0	0	0	0	0	0	0	0	0	0	0	0	0	0	0	0	0	0
ACFBLKGG_00104	0	0	0	0	0	0	0	0	0	0	0	0	0	0.02781	0	0	0	0.0288172	0	0	0	0	0	0	0	0	0	0	0	0	0	0	0	0	0	0
ACFBLKGG_00105	0	0	0	0	0	0	0	0	0	0	0	0	0	0.0427453	0	0.0420684	0	0	0	0	0	0	0	0	0	0	0	0	0	0	0	0	0	0	0	0
ACFBLKGG_00106	0	0	0	0	0	0	0	0	0	0	0	0	0.112604	0.0769627	0.0707515	0.0378884	0	0.0797296	0	0	0	0	0	0	0	0	0	0	0	0	0	0	0	0	0	0
ACFBLKGG_00109	0	0	0	0	0	0	0	0	0	0	0	0	0.0910704	0	0.0429077	0.321784	0.134123	0.0967993	0	0	0	0	0	0	0	0	0	0	0	0	0	0	0	0	0	0
ACFBLKGG_00110	0	0	0	0	0	0	0	0	0	0	0	0	0.476596	0.13335	0.0816572	0.743561	0.850649	0.598551	0	0	0	0	0	0	0	0	0	0	0	0	0	0	0	0	0	0
ACFBLKGG_00111	0	0	0	0	0	0	0	0	0	0	0	0	4.82304	3.09314	2.54822	3.42352	3.8716	2.95218	0	0	0	0	0	0	0	0	0	0	0	0	0	0	0	0	0	0
ACFBLKGG_00112	0	0	0	0	0	0	0	0	0	0	0	0	1.43325	1.05685	0.810656	1.47552	1.43364	1.30801	0	0	0	0	0	0	0	0	0	0	0	0	0	0	0	0	0	0
ACFBLKGG_00114	0	0	0	0	0	0	0	0	0	0	0	0	0	0	0.122483	0	0.128391	0	0	0	0	0	0	0	0	0	0	0	0	0	0	0	0	0	0	0
ACFBLKGG_00115	0	0	0	0	0	0	0	0	0	0	0	0	0.348041	0.0891141	0.164044	0.146368	0.0284432	0.0923371	0	0	0	0	0	0	0	0	0	0	0	0	0	0	0	0	0	0
ACFBLKGG_00116	0	0	0	0	0	0	0	0	0	0	0	0	0.0890079	0.0456646	0	0	0.0436919	0	0	0	0	0	0	0	0	0	0	0	0	0	0	0	0	0	0	0
ACFBLKGG_00117	0	0	0	0	0	0	0	0	0	0	0	0	0	0	0	0	0	0	0	0	0	0	0	0	0	0	0	0	0	0	0	0	0	0	0	0
ACFBLKGG_00118	0	0	0	0	0	0	0	0	0	0	0	0	0.0552665	0	0	0	0	0	0	0	0	0	0	0.0430253	0	0	0	0	0	0	0	0	0	0	0	0
ACFBLKGG_00119	0	0	0	0	0	0	0	0	0	0	0	0	0	0.0558271	0.153596	0.164616	0	0.0578176	0	0	0	0	0	0	0	0	0	0	0	0	0	0	0	0	0	0
ACFBLKGG_00122	0	0	0	0	0	0	0	0	0	0	0	0	0.475981	0.10863	0.0498239	0.213582	0.72731	0.562537	0	0	0	0	0	0	0	0	0	0	0	0	0	0	0	0	0	0
ACFBLKGG_00123	0	0	0	0	0	0	0	0	0	0	0	0	0.122209	0.0628156	0	0.0616954	0.120115	0	0	0	0	0	0	0	0	0	0	0	0	0	0	0	0	0	0	0
ACFBLKGG_00124	0	0	0	0	0	0	0	0	0	0	0	0	0.132052	0	0	0.266669	0.0649135	0	0	0	0	0	0	0	0	0	0	0	0	0	0	0	0	0	0	0
ACFBLKGG_00125	0	0	0	0	0	0	0	0	0	0	0	0	0.221066	0.0567748	0.260305	0.446384	0.651562	0.293992	0	0	0	0	0	0	0	0	0	0	0	0	0	0	0	0	0	0
ACFBLKGG_00126	0	0	0	0	0	0	0	0	0	0	0	0.0428304	0.633023	0.849751	0.321169	2.65465	2.00838	2.27801	0	0	0	0	0	0	0	0	0	0	0	0	0	0	0	0	0	0
ACFBLKGG_00127	0	0	0	0	0	0	0	0	0	0	0	0	0.901521	0.252172	0.231709	2.02695	1.97078	2.17684	0	0	0	0	0	0	0	0	0	0	0	0	0	0	0	0	0	0
ACFBLKGG_00129	0	0	0	0	0	0	0	0	0	0	0	0	0.279888	0.344755	0.0452099	0.290637	0.424041	0.306068	0	0	0	0	0	0	0	0	0	0	0	0	0	0	0	0	0	0
ACFBLKGG_00130	0	0	0	0	0	0	0	0	0	0	0	0	1.02658	0.366562	0	0	0.67392	1.1178	0	0	0	0	0	0	0	0	0	0	0	0	0	0	0	0	0	0
ACFBLKGG_00131	0	0	0	0	0	0	0	0	0	0	0	0	0.159913	0.0819955	0.0753525	0.201781	0.0392354	0	0	0	0	0	0	0	0	0	0	0	0	0	0	0	0	0	0	0
ACFBLKGG_00132	0	0	0	0	0	0	0	0	0	0	0	0	0	0	0	0	0	0	0	0	0	0	0	0	0	0	0	0	0	0	0	0	0	0	0	0
ACFBLKGG_00133	0	0	0	0	0	0	0	0	0	0	0	0	0.0612618	0.0313777	0.0577476	0.0927506	0.0600852	0.0650224	0	0	0	0	0	0	0	0	0	0	0	0	0	0	0	0	0	0
ACFBLKGG_00134	0	0	0	0	0	0	0	0	0	0	0	0	1.61745	0.780799	1.21763	0.980292	0.637395	0.461156	0	0	0	0	0	0	0	0	0	0	0	0	0	0	0	0	0	0
ACFBLKGG_00136	0	0	0	0	0	0	0	0	0	0	0	0	0.246479	0.112173	0.206541	0.635746	0.483383	0.668353	0	0	0	0	0	0	0	0	0	0	0	0	0	0	0	0	0	0
ACFBLKGG_00137	0	0	0	0	0	0	0	0	0	0	0	0	0.336762	0.143273	0.132069	0.283548	0.220832	0.296386	0	0	0	0	0	0	0	0	0	0	0	0	0	0	0	0	0	0
ACFBLKGG_00138	0	0	0	0	0	0	0	0	0	0	0	0	1.32384	0.697709	1.45278	0.669073	1.30402	2.85295	0	0.333296	0.170639	0	0	0.338229	0	0.609601	0.339548	0	0	0	0	0.22578	0	0	0	0
ACFBLKGG_00139	0	0	0	0	0	0	0	0	0	0	0	0	0.0167451	0.0513743	0.0157897	0.0168984	0	0.0177497	0	0	0	0	0.0122441	0	0	0	0	0	0	0	0	0	0	0	0	0
ACFBLKGG_00141	0	0	0	0	0	0	0	0	0	0	0	0	0.109319	0.198843	0	0.163239	0.0951827	0.103734	0	0	0	0	0	0	0	0	0	0	0	0	0	0	0	0	0	0
ACFBLKGG_00142	0	0	0	0	0	0	0	0	0	0	0	0	0.277063	0	0	0.139852	0.045339	0.0981701	0	0	0	0	0	0	0	0	0	0	0	0	0	0	0	0	0	0
ACFBLKGG_00143	0	0	0	0	0	0	0	0	0	0	0	0	0.569882	0	0	0	0	0.408443	0	0	0	0	0	0	0	0	0	0	0	0	0	0	0	0	0	0
ACFBLKGG_00144	0	0	0	0	0	0	0	0	0	0	0	0	0.137591	0.0707877	0.259142	0.138935	0.270596	0.439712	0	0	0	0	0	0	0	0	0	0	0	0	0	0	0	0	0	0
ACFBLKGG_00145	0	0	0	0	0	0	0	0	0	0	0	0	0	0	0	0	0	0	0	0	0	0	0	0	0	0	0	0	0	0	0	0	0	0	0	0
ACFBLKGG_00146	0	0	0	0	0	0	0	0	0	0	0	0	0.101935	0.104663	0	0.102913	0.0500587	0.162605	0	0	0	0	0	0	0	0	0	0	0	0	0	0	0	0	0	0
ACFBLKGG_00147	0	0	0	0	0	0	0	0	0	0	0	0	0	0	0	0.133322	0.26013	0.282681	0	0	0	0	0	0	0	0	0	0	0	0	0	0	0	0	0	0
ACFBLKGG_00148	0	0	0	0	0	0	0	0	0	0	0	0	0.198446	0.102512	0	0	0.0977241	0	0	0	0	0	0	0	0	0	0	0	0	0	0	0	0	0	0	0
ACFBLKGG_00150	0	0	0	0	0	0	0	0	0	0	0	0	0	0.459471	0.138442	0.2974	0	0	0	0	0	0	0	0	0	0	0	0	0	0	0	0	0	0	0	0
ACFBLKGG_00151	0	0	0	0	0	0	0	0	0	0	0	0	1.72647	0.464523	0.817353	0	0	0	0	0	0	0	0	0	0	0	0	0	0	0	0	0	0	0	0	0
ACFBLKGG_00152	0	0	0	0	0	0	0	0	0	0	0	0	0.21983	0	0	0.166458	0.053992	0.0584678	0	0	0	0	0	0	0	0	0	0	0	0	0	0	0	0	0	0
ACFBLKGG_00153	0	0	0	0	0	0	0	0	0	0	0	0	0	0	0	0	0.0533924	0	0	0	0	0	0	0	0	0	0	0	0	0	0	0	0	0	0	0
ACFBLKGG_00154	0	0	0	0	0	0	0	0	0	0	0	0	0	0.04901	0	0.048204	0	0	0	0	0	0	0	0	0	0	0	0	0	0	0	0	0	0	0	0
ACFBLKGG_00155	0	0	0	0	0	0	0	0	0	0	0	0	0.258822	0.177016	0.0813004	0.13064	0	0.275036	0	0	0	0	0	0	0	0	0	0	0	0	0	0	0	0	0	0
ACFBLKGG_00156	0	0	0	0	0	0	0	0	0	0	0	0	0	0.107467	0.0492952	0.0528268	0	0	0	0	0	0	0	0	0	0	0	0	0	0	0	0	0	0	0	0
ACFBLKGG_00158	0	0	0	0	0	0	0	0	0	0	0	0	1.32433	0.648412	0.118788	0.0636736	0.0619924	0.134279	0	0	0	0	0	0	0	0	0	0	0	0	0	0	0	0	0	0
ACFBLKGG_00159	0	0	0	0.191159	0.124538	0	0	0	0	0	0	0	1.19975	0.896009	0.645083	4.85079	4.05719	3.31331	0	0	0	0	0	0	0	0	0	0	0	0	0	0	0	0	0	0
ACFBLKGG_00160	0	0	0	0	0	0	0	0	0	0	0	0	3.90596	1.21318	1.08096	8.36282	4.75086	3.22126	0	0	0	0	0	0	0	0	0	0	0	0	0	0	0	0	0	0
ACFBLKGG_00161	0	0	0	0.0968189	0	0	0.0715451	0	0	0.070662	0	0.0762639	1.39249	0.987292	1.06485	4.48219	2.99781	2.04299	0	0	0.0691028	0.0664002	0.126903	0.202504	0.208918	0.328952	0.340103	0	0.0772482	0.157163	0	0	0	0	0	0
ACFBLKGG_00162	0	0	0	0.850245	0.368462	0	0	0	0	0	0	0	3.83533	0.541992	1.44294	6.98022	5.78583	3.31448	0	0	0	0	0	0	0	0	0	0	0	0	0	0	0	0	0	0
ACFBLKGG_00163	0	0	0	0.333112	0.108708	0.152357	0	0.142856	0	0	0	0	1.49255	1.39888	0.842693	5.88382	2.94496	2.56213	0	0	0	0	0	0	0	0	0	0	0	0	0	0	0	0	0	0
ACFBLKGG_00164	0	0	0.0674404	0	0.0649712	0	0	0	0	0	0	0	0.797291	0.822387	0.83378	4.20496	4.44689	3.1199	0	0	0	0	0	0	0	0	0	0	0	0	0	0	0	0	0	0
ACFBLKGG_00165	0	0	0	0	0	0.354628	0	0	0	0	0	0	1.56852	1.64008	0.163919	3.5225	3.95271	2.62056	0	0	0	0	0	0	0	0	0	0	0	0	0	0	0	0	0	0
ACFBLKGG_00166	0	0	0	0.306828	0	0.190145	0	0	0	0	0	0	1.10253	1.23254	0.51884	3.61915	3.88893	1.76548	0	0	0	0	0	0	0	0	0	0	0	0	0	0	0	0	0	0
ACFBLKGG_00167	0	0	0	0	0.668349	0	0	0	0	0	0	0	4.673	3.01296	4.48245	5.69618	4.61658	4.17691	0	0	0	0	0	0	0	0	0	0	0	0	0	0	0	0	0	0
ACFBLKGG_00168	0	0	0	0	0	0	0	0	0	0	0	0	1.65017	0.790204	0.597111	4.7464	2.5033	2.4469	0	0	0	0	0	0	0	0	0	0	0	0	0	0	0	0	0	0
ACFBLKGG_00170	0.0988612	0	0	0.0355849	0.0239496	0	0	0	0	0	0	0	0.436496	0.264511	0.137199	0.668892	0.44353	0.445522	0	0	0	0	0	0	0	0.0155001	0	0	0.0141409	0	0	0	0	0	0	0
ACFBLKGG_00171	0	0.0068402	0	0	0.00666671	0	0	0	0	0	0	0	0.737297	0.486897	0.26288	0.471789	0.624373	0.514289	0	0	0	0	0	0	0	0	0	0	0	0.00813071	0	0	0	0.00911873	0	0
ACFBLKGG_00173	0	0	0	0.236072	0	0	0	0	0	0	0	0	5.51668	1.56348	0.798445	9.00594	8.57137	5.02765	0	0	0	0	0	0	0	0	0	0	0	0	0	0	0	0	0	0
ACFBLKGG_00174	0	0	0	0	0.232885	0	0	0	0	0	0	0	3.89716	3.81773	0.306149	12.8292	13.0907	5.29452	0	0	0	0	0	0	0	0	0	0	0	0	0	0	0	0	0	0
ACFBLKGG_00175	0.0578572	0	0	0	0.104631	0	0	0	0	0.0381691	0	0	1.51321	0.922185	0.668368	3.38952	2.73956	2.26222	0	0	0	0	0	0	0.0381961	0	0.112121	0	0	0.128209	0	0	0	0	0	0
ACFBLKGG_00176	0	0	0	0	0.863863	0	0.199112	0	0	0	0	0	3.35314	1.51889	2.25336	4.84191	4.24123	5.16944	0	0	0	0	0	0	0	0	0	0	0	0	0	0	0	0	0	0
ACFBLKGG_00177	0	0	0.0536262	0	0	0	0.0576871	0	0	0	0	0	1.54594	1.51867	0.529354	5.32174	2.83333	2.3957	0	0	0	0	0	0	0	0.133259	0	0	0	0	0	0	0	0	0	0
ACFBLKGG_00178	0	0.0315238	0	0.138076	0.0454805	0.0651283	0.102153	0.0597851	0	0	0	0.109385	2.42206	1.53639	1.70066	7.35544	4.28423	3.84447	0	0	0	0	0	0	0	0	0	0	0	0	0	0	0	0	0	0
ACFBLKGG_00179	0	0	0	0	0.352951	0	0	0	0	0	0	0.212469	5.38254	5.17773	1.15074	4.45186	2.16665	2.64108	0	0	0	0	0.177069	0	0	0.2244	0.376754	0	0	0	0	0	0	0	0.484885	0
ACFBLKGG_00181	0	0	0	0	0	0	0	0	0	0	0	0	0.562158	0.361589	0.0661693	0.283826	0.552845	0.224597	0	0	0	0	0	0	0	0	0	0	0	0	0	0	0	0	0	0
ACFBLKGG_00182	0	0	0	0	0	0	0	0	0	0	0	0	0.36859	0.157035	0.0724109	0.526941	0.43637	0.179049	0	0	0	0	0	0	0	0.0147273	0	0	0	0	0	0	0	0	0	0
ACFBLKGG_00183	0	0	0	0	0	0	0	0	0	0	0	0	0.269403	0.310581	0.158707	0.441884	0.36339	0.50054	0	0	0	0	0	0	0	0	0	0	0	0	0	0	0	0	0	0
ACFBLKGG_00184	0	0	0	0	0	0	0	0	0	0	0	0	0.345905	0.119385	0.108487	0.23297	0.22725	0.616883	0	0	0	0	0	0	0	0	0.179146	0	0	0.104003	0	0	0	0	0	0
ACFBLKGG_00185	0	0	0	0	0	0	0	0	0	0	0	0	0.37838	0.389047	0.118788	0.318368	0.619924	0.134279	0	0	0	0	0	0	0	0	0	0	0	0	0	0	0	0	0	0
ACFBLKGG_00186	0	0	0	0	0	0	0	0	0	0	0	0	0.500025	0.264815	0.470504	0.758378	0.491886	0.540049	0	0	0	0	0	0	0	0	0	0	0	0	0	0	0	0	0	0
ACFBLKGG_00187	0	0	0	0	0	0	0	0	0	0	0	0	1.72299	0	0.826958	3.50755	0.852053	3.85884	0	0	0	0	0	0	0	0	0	0	0	0	0	0	0	0	0	0
ACFBLKGG_00188	0	0	0	0	0	0	0	0	0	0	0	0	0	0.146666	0	0	0.139131	0	0	0	0	0	0	0	0	0	0	0	0	0	0	0	0	0	0	0
ACFBLKGG_00189	0	0	0	0	0	0	0	0	0	0	0	0	0	0	0	0.130069	0.126479	0.0912764	0	0	0	0	0	0	0	0	0	0	0	0	0	0	0	0	0	0
ACFBLKGG_00190	0.0943589	0.0588565	0	0	0.0284778	0	0	0	0	0	0	0	0.308528	0.395435	0.327121	1.1679	1.02184	0.737354	0	0	0	0	0	0	0	0	0	0	0	0	0	0	0	0	0	0
ACFBLKGG_00191	0	0	0	0	0	0	0	0	0	0	0	0	0	0	0	0	0	0.131159	0	0	0	0	0	0	0	0	0	0	0	0	0	0	0	0	0	0
ACFBLKGG_00192	0	0	0	0	0	0	0	0	0	0	0	0	0	0	0	0	0	0.0671393	0	0	0	0	0	0	0	0	0	0	0	0	0	0	0	0	0	0
ACFBLKGG_00193	0	0	0	0	0	0	0	0	0	0	0	0	0	0	0	0	0	0	0	0	0	0	0	0	0	0	0	0	0	0	0	0	0	0	0	0
ACFBLKGG_00195	0	0	0	0	0	0	0	0	0	0	0	0	0	0	0	0	0	0	0	0	0	0	0	0	0	0	0	0	0	0	0	0	0	0	0	0
ACFBLKGG_00196	0	0	0	0	0	0	0	0	0	0	0	0	0	0	0.147104	0.210187	0.0511232	0.276777	0	0	0	0	0	0	0	0	0	0	0	0	0	0	0	0	0	0
ACFBLKGG_00197	0	0	0	0	0	0	0	0	0	0	0	0	0.467929	0	0	0	0.615572	0	0	0	0	0	0	0	0	0	0	0	0	0	0	0	0	0	0	0
ACFBLKGG_00198	0	0	0	0	0	0	0	0	0	0	0	0	0	0	0	0.0519956	0.0505853	0.0547726	0	0	0	0	0	0	0	0	0	0	0	0	0	0	0	0	0	0
ACFBLKGG_00199	0	0	0	0	0	0	0	0	0	0	0	0	0.0806116	0.0826715	0	0.0406875	0.0395582	0.0428196	0	0	0	0	0	0	0	0	0	0	0	0	0	0	0	0	0	0
ACFBLKGG_00200	0	0	0	0	0	0	0	0	0	0	0	0	0	0	0	0	0.205766	0.111634	0	0	0	0	0	0	0	0	0	0	0	0	0	0	0	0	0	0
ACFBLKGG_00203	0	0	0	0	0	0	0	0	0	0	0	0	0.0323451	0	0.0609769	0.130591	0.12691	0.0343362	0	0	0	0	0	0	0	0	0	0	0	0	0	0	0	0	0	0
ACFBLKGG_00204	0	0	0	0	0	0	0	0	0	0	0	0	0	0	0	0	0	0	0	0	0	0	0	0	0	0	0	0	0	0	0	0	0	0	0	0
ACFBLKGG_00205	0	0	0	0	0	0	0	0	0	0	0	0	0.318529	0.285816	0.112571	0.281348	0.312608	0.29608	0.0333853	0	0	0	0	0	0	0	0.0315377	0.0395294	0	0	0	0	0	0	0	0
ACFBLKGG_00206	0	0	0	0	0	0	0	0	0	0.049946	0	0.0273298	0.0930531	0	0	0.187845	0	0	0	0	0	0.0233426	0	0	0	0.0889429	0.0492668	0	0	0	0	0	0	0	0	0
ACFBLKGG_00208	0	0	0	2.17498e-05	0.0222293	0.0318567	0	0	0	0.0484105	0	0	0.867732	0.677588	0.368472	0.606979	1.00265	0.446776	4.05877e-06	0	0	0	0	0	0.0243882	0	0	0	0.0791324	0	0	0	0	0	0	0
ACFBLKGG_00209	0	0	0	0	0	0	0	0	0	0	0	0	0.812601	0.42208	0.254809	0	0.667859	0.14516	0	0	0	0	0	0	0.107294	0.126719	0.104862	0	0.121369	0	0	0	0	0	0	0
ACFBLKGG_00210	0	0	0	0	0	0	0	0	0	0	0	0	0	0	0	0	0	0.0945424	0	0	0	0	0	0	0	0	0	0	0	0	0	0	0	0	0	0
ACFBLKGG_00211	0	0	0	0	0	0	0	0	0	0	0	0	0	0	0	0	0	0.0458394	0	0	0	0	0	0	0	0	0	0	0	0	0	0	0	0	0	0
ACFBLKGG_00212	0	0	0	0	0	0	0	0	0	0	0	0	0.145742	0	0	0.0735852	0.0716719	0.23297	0	0	0	0	0	0	0	0	0	0	0	0	0	0	0	0	0	0
ACFBLKGG_00213	0	0	0	0	0	0	0	0	0	0	0	0	0	0.130023	0	0	0	0.134246	0	0	0	0	0	0	0	0	0	0	0	0	0	0	0	0	0	0
ACFBLKGG_00214	0	0	0	0	0	0	0	0	0	0	0	0	0.0878003	0.090557	0	0	0.25925	0.187392	0	0	0	0	0	0	0	0	0	0	0	0	0	0	0	0	0	0
ACFBLKGG_00215	0	0	0	0	0	0	0	0	0	0	0	0	0	0	0	0	0	1.07968	0	0	0	0	0	0	0	0	0	0	0	0	0	0	0	0	0	0
ACFBLKGG_00216	0	0	0	0	0.0169187	0	0	0	0	0	0	0	0	0	0.0215547	0.115367	0.112056	0.0484956	0	0	0	0	0	0	0	0	0	0	0	0	0	0	0	0	0	0
ACFBLKGG_00217	0	0	0	0	0	0	0	0	0	0	0	0	0.0193123	0	0	0.0389796	0	0.0409517	0	0	0	0	0	0	0	0	0	0	0	0	0	0	0	0	0	0
ACFBLKGG_00218	0	0	0	0	0	0	0	0	0	0	0	0	0.0578674	0	0	0.116854	0	0.0615789	0	0	0	0	0	0	0	0	0	0	0	0	0	0	0	0	0	0
ACFBLKGG_00219	0	0	0	0	0	0	0	0	0	0	0	0	0.958041	0.506295	0.676008	1.45257	1.64937	0.258472	0	0	0	0	0	0	0	0	0	0	0	0	0	0	0	0	0	0
ACFBLKGG_00220	0	0	0	0	0	0	0	0	0	0	0	0	0.303637	0.249698	0.0571972	0.490514	0.358113	0.32319	0	0	0	0	0	0	0	0	0	0	0	0	0	0	0	0	0	0
ACFBLKGG_00221	0	0	0	0	0	0	0	0	0	0	0	0	0.612402	0.500944	0.389801	0.278099	0.390008	0.146037	0	0	0	0	0	0	0	0	0	0	0	0	0	0	0	0	0	0
ACFBLKGG_00222	0	0	0	0	0	0	0	0	0	0	0	0	0.189512	0.0242463	0.0670015	0	0.023223	0.0251267	0	0	0	0	0	0	0	0	0	0	0	0	0	0	0	0	0	0
ACFBLKGG_00223	0	0	0	0	0	0	0	0	0	0	0	0	0.0538722	0.110322	0.0253932	0	0	0.0285796	0	0	0	0	0	0	0	0	0	0	0	0	0	0	0	0	0	0
ACFBLKGG_00226	0	0	0	0.0406857	0.0136818	0	0	0	0	0	0	0	1.16405	0.699295	0.540086	3.8785	2.95146	1.80216	0.046704	0	0.0298153	0	0	0	0.0450866	0.0177068	0	0.0182639	0	0	0	0	0	0	0	0
ACFBLKGG_00227	0	0	0	0	0	0	0	0	0	0	0	0	1.92825	0.933907	0.967473	4.80696	2.53528	1.51475	0	0	0	0	0	0.0992463	0.101989	0	0.0996475	0	0	0	0	0	0	0	0	0
ACFBLKGG_00228	0	0	0	0	0.00992235	0	0	0	0	0	0	0	0.950725	0.533855	0.378826	1.16208	0.865778	0.510816	0	0	0	0	0	0	0	0	0	0	0	0	0	0	0	0	0	0
ACFBLKGG_00230	0	0	0	0	0	0	0	0	0	0	0	0	0.0650146	0.0664416	0.0613139	0.0546708	0.106133	0.0344383	0	0	0	0	0	0	0	0	0.0259736	0	0	0	0.0090472	0	0	0	0	0
ACFBLKGG_00231	0	0	0	0	0	0	0	0	0	0	0	0	0.273148	0.0349906	0.0643644	0.137855	0.0669914	0.0725028	0	0	0	0	0	0	0	0	0	0	0	0	0	0	0	0	0	0
ACFBLKGG_00233	0	0	0	0	0	0	0	0	0	0	0	0	0.643281	0.452465	0.32222	1.70415	0.315236	0.639459	0	0	0	0	0	0	0	0	0.0320346	0	0	0	0	0	0	0	0	0
ACFBLKGG_00234	0	0	0	0.0243361	0	0	0	0	0	0.0177617	0	0	0.55228	0.203459	0.145797	0.423605	0.433085	0.28114	0	0	0	0	0	0	0	0	0	0	0	0.0199723	0	0	0	0	0	0
ACFBLKGG_00235	0	0	0	0	0	0	0	0	0	0	0	0	0.324189	0.480001	0.305554	0.472677	0.31808	0.382517	0	0	0	0	0	0	0	0	0	0	0	0	0	0	0	0	0	0
ACFBLKGG_00236	0	0	0	0	0	0	0	0	0	0	0	0	0.191923	0.0492507	0.0904198	0	0	0.153034	0	0	0	0	0	0	0	0	0	0	0	0	0	0	0	0	0	0
ACFBLKGG_00237	0	0	0	0	0	0	0	0	0	0	0	0	0.10783	0	0	0	0.212465	0.230578	0	0	0	0	0	0	0	0	0	0	0	0	0	0	0	0	0	0
ACFBLKGG_00238	0	0	0	0	0.305879	0.172999	0	0.0799064	0	0	0	0	18.5047	12.1149	7.61039	7.07103	4.18301	2.31173	0	0	0	0	0.0607892	0.258714	0	0.0788259	0.130418	0	0	0	0	0	0	0	0	0
ACFBLKGG_00239	0	0	0	0	0	0	0	0	0	0	0	0	0.24323	0.0712239	0	0.21044	0.238626	0.110684	0	0	0	0	0	0	0	0	0	0	0	0	0	0	0	0	0	0
ACFBLKGG_00240	0	0	0	0	0	0	0	0	0	0	0	0	0.793301	0.706098	0.24912	0.266977	0.207803	0.506283	0	0	0	0	0.0386185	0.0411848	0	0	0	0	0	0	0	0	0	0	0	0
ACFBLKGG_00241	0	0	0	0	0	0	0	0	0	0	0	0	0	0	2.07864	0	0	0	0	0	0	0	0	0	0	0	0	0	0	0	0	0	0	0	0	0
ACFBLKGG_00242	0	0	0	0	0	0	0	0	0	0	0	0	0	0	0	0	0.88493	1.00094	0	0	0	0	0	0	0	0	0	0	0	0	0	0	0	0	0	0
ACFBLKGG_00245	0	0	0	0	0	0	0	0	0	0	0	0	0.455352	0.373824	0.214538	0.643568	0.53649	0.193599	0	0	0	0	0	0	0	0	0	0	0.0400758	0	0	0	0	0	0	0
ACFBLKGG_00246	0	0	0	0	0	0	0	0	0	0	0	0	0.0423926	0	0	0.0427948	0.0832245	0	0	0	0	0	0	0	0	0	0	0	0	0	0	0	0	0	0	0
ACFBLKGG_00247	0	0	0	0	0.033759	0	0	0	0	0	0	0	0.296519	0.0466866	0.107524	0.0920792	0.0894365	0.120957	0	0	0	0	0	0	0	0	0	0	0.0399579	0	0	0	0	0	0	0
ACFBLKGG_00250	0	0	0	0	0.0200868	0	0	0	0	0.0218537	0	0.0239395	0.244435	0.30591	0.0256036	0.274118	0.559262	0.201721	0	0.02077	0.0218674	0	0	0	0.0220444	0.129903	0.0215943	0	0.0476222	0.0245524	0.0226792	0	0	0	0	0
ACFBLKGG_00251	0	0	0	0	0	0	0	0	0	0	0	0	0	0	0	0	0	0	0	0	0	0	0	0	0	0	0	0	0	0	0	0	0	0	0	0
ACFBLKGG_00252	0	0	0	0	0	0	0	0	0	0	0	0	0.359286	0.0460838	0	0.317372	0.485018	0.0954663	0	0	0	0	0	0	0	0	0	0	0	0	0	0	0	0	0	0
ACFBLKGG_00253	0	0	0	0	0.0150665	0	0	0	0	0	0	0	0.203524	0.124937	0.0191896	0.595651	0.359054	0.280549	0	0	0	0	0	0.0159129	0.0330934	0	0	0	0	0	0	0	0	0	0	0
ACFBLKGG_00254	0	0	0	0	0	0	0	0	0	0	0	0	0.255688	0.541992	0	0.258527	0.503116	0.552414	0	0	0	0	0	0	0	0	0	0	0	0	0	0	0	0	0	0
ACFBLKGG_00255	0	0.019821	0	0	0	0	0	0	0	0	0	0	0.33812	0.292914	0.147119	0.262505	0.306019	0.469093	0	0	0	0	0	0	0	0	0.0413737	0	0	0	0	0	0	0	0	0
ACFBLKGG_00256	0	0	0	0	0	0	0	0	0	0	0	0	1.08484	1.55083	0.341219	0	0.355903	0.394038	0	0	0	0	0	0	0	0	0	0	0	0	0	0	0	0	0	0
ACFBLKGG_00257	0	0	0	0	0	0	0	0	0	0	0	0	0.642751	0.133415	0	0.129918	0.126764	0.137705	0	0	0	0	0	0	0	0	0	0	0	0	0	0	0	0	0	0
ACFBLKGG_00258	0	0	0	0	0	0	0	0	0	0	0	0	0.263759	0.122715	0	0.0967995	0.141041	0.152604	0.0403554	0	0	0.036027	0	0.0187392	0	0.0229524	0.038166	0	0	0	0	0	0	0	0	0
ACFBLKGG_00259	0	0	0	0	0	0	0	0	0	0	0	0	0.336255	0.173322	0.0791248	0.0848956	0.0827223	0.179352	0	0	0	0	0	0	0	0	0	0	0	0	0	0	0	0	0	0
ACFBLKGG_00262	0	0	0	0	0	0	0	0	0	0	0.0148743	0	0.184702	0.104986	0.0580494	0.103557	0.261486	0.15233	0	0	0	0	0	0	0	0	0	0	0	0	0	0	0	0	0	0
ACFBLKGG_00263	0	0	0	0	0	0	0	0	0	0	0	0	0.598472	0.350232	0.241787	0.862918	1.56504	0.756049	0	0	0	0	0	0	0	0	0	0	0	0	0	0	0	0	0	0
ACFBLKGG_00266	0	0	0	0	0	0	0	0	0	0	0	0	0	0.0531639	0.0487772	0.261349	0.0508528	0.110124	0	0	0	0	0	0	0	0	0	0	0	0	0	0	0	0	0	0
ACFBLKGG_00267	0	0	0	0	0	0	0	0	0	0	0	0	0	0	0.134251	0.143969	0.210334	0.0759569	0	0	0	0	0	0	0	0	0	0	0	0	0	0	0	0	0	0
ACFBLKGG_00268	0	0	0	0	0	0	0	0	0	0	0	0	0.0660262	0	0.062179	0.0666672	0.0649135	0	0	0	0	0	0	0	0	0	0	0	0	0	0	0	0	0	0	0
ACFBLKGG_00269	0	0	0	0	0	0	0.0136825	0	0	0	0	0	0.452118	0.410995	0.268426	0.168984	0.196895	0.0887485	0	0	0	0	0	0.0130984	0.0136259	0.0160529	0.0267113	0	0	0.0151403	0	0	0	0	0	0
ACFBLKGG_00270	0	0	0	0	0	0	0	0	0	0	0	0	0	0	0	1.03411	0.251558	1.10483	0	0	0	0	0	0	0	0	0	0	0	0	0	0	0	0	0	0
ACFBLKGG_00274	0	0	0	0	0	0	0	0	0	0	0	0	0.0550628	0.0281455	0.0389437	0.0694561	0.0404573	0.0875246	0	0	0	0	0	0	0	0.0132048	0.0109892	0	0	0	0	0	0	0	0	0
ACFBLKGG_00275	0	0	0	0	0	0	0	0	0	0	0	0	0.0479807	0	0	0.0484396	0	0	0	0	0	0	0	0	0	0	0	0	0	0	0	0	0	0	0	0
ACFBLKGG_00276	0	0	0	0	0	0	0	0	0	0	0	0	0	0	0	0	0	0	0	0	0	0	0	0	0	0	0	0	0	0	0	0	0	0	0	0
ACFBLKGG_00279	0	0	0	0	0	0	0	0	0	0	0	0	0	0	0	0	0.0493035	0	0	0	0	0	0	0	0	0	0	0	0	0	0	0	0	0	0	0
ACFBLKGG_00280	0	0	0	0	0	0	0	0	0	0	0	0	0.259766	0.266306	0.0349753	0.486966	0.436953	0.551761	0	0	0	0	0	0	0	0	0	0	0	0	0	0	0	0	0	0
ACFBLKGG_00281	0	0	0	0	0	0	0	0	0	0	0	0	0	0	0	0	0.0436919	0.0472989	0	0	0	0	0	0	0	0	0	0	0	0	0	0	0	0	0	0
ACFBLKGG_00284	0	0	0	0	0	0	0	0	0	0	0	0	0.142517	0.109559	0	0.143856	0.10487	0.151337	0	0	0	0	0	0	0	0	0	0	0	0	0	0	0	0	0	0
ACFBLKGG_00285	0	0	0	0	0	0	0	0	0	0	0	0	0	0	0.0223338	0	0.023223	0.0251267	0	0	0	0	0	0	0	0	0	0	0	0	0	0	0	0	0	0
ACFBLKGG_00286	0	0	0	0	0	0	0	0	0	0	0	0	0.124531	0.0640163	0.0586433	0.062867	0.18361	0.0662839	0	0	0	0	0	0	0	0	0.0489957	0	0	0	0	0	0	0	0	0
ACFBLKGG_00287	0	0	0	0	0	0	0	0	0	0	0	0	0	0	0	0.0574123	0.279368	0.060506	0	0	0	0	0	0	0	0	0	0	0	0	0	0	0	0	0	0
ACFBLKGG_00288	0	0	0	0	0	0	0	0	0	0	0	0	0.131172	0.0674576	0	0	0.06448	0	0	0	0	0	0	0	0	0	0	0	0	0	0	0	0	0	0	0
ACFBLKGG_00289	0	0	0	0	0	0	0	0	0	0	0	0	0	0	0	0	0	0	0	0	0	0	0	0	0	0	0	0	0	0	0	0	0	0	0	0
ACFBLKGG_00290	0	0	0	0	0	0.00881417	0	0	0	0	0	0	0.129021	0.0792542	0.0973073	0.234392	0.303604	0.273758	0	0	0	0	0	0.00868758	0	0.0246911	0.143676	0	0	0	0	0	0	0	0	0
ACFBLKGG_00292	0	0	0	0	0	0	0	0	0	0	0	0	0.461331	0.413417	0.163082	0.436525	0.226207	0.336577	0	0	0	0	0	0	0	0	0	0	0	0	0	0	0	0	0	0
ACFBLKGG_00293	0	0	0	0	0.0321236	0	0	0	0	0.0348936	0	0	0.217009	0.199855	0.0818415	0.153307	0.297795	0.207122	0.0182709	0	0	0	0	0	0	0	0	0	0	0	0	0	0	0	0	0
ACFBLKGG_00294	0	0	0	0	0	0	0	0	0	0	0	0	0	0	0	0.0675749	0	0.0712801	0	0	0	0	0	0	0	0	0	0	0	0	0	0	0	0	0	0
ACFBLKGG_00295	0	0	0	0	0	0	0	0	0	0	0	0	0	0.0561396	0.102966	0.0551773	0	0.0581409	0	0	0	0	0	0	0.0440661	0.20794	0	0	0	0	0	0	0	0	0	0
ACFBLKGG_00297	0	0	0	0	0	0	0	0	0	0	0	0	0.988579	0.152231	0.0465725	0.449119	0.631054	0.26279	0	0	0	0	0	0	0	0	0	0	0	0	0	0	0	0	0	0
ACFBLKGG_00298	0	0	0	0.0104191	0	0	0	0	0	0	0	0	0.123202	0.125886	0.0715034	0.0765038	0.0464082	0.0903487	0	0	0	0	0	0	0	0	0	0	0	0	0	0	0	0	0	0
ACFBLKGG_00300	0	0	0	0	0	0	0	0	0	0.0440744	0	0	0	0.0280433	0	0.0552822	0.134273	0.145294	0	0	0	0	0	0	0	0	0.0653202	0	0	0	0	0	0	0	0	0
ACFBLKGG_00301	0	0	0	0	0	0	0	0	0	0	0	0	0	0	0	0.0333059	0	0.0350302	0	0	0	0	0	0	0	0	0	0	0	0	0	0	0	0	0	0
ACFBLKGG_00303	0	0	0	0	0	0	0	0	0	0	0	0	0.0658296	0.0673642	0.0206887	0.177165	0.043018	0.20944	0	0	0	0	0	0	0	0	0	0	0	0	0	0	0	0	0	0
ACFBLKGG_00304	0	0	0	0	0.0105847	0	0	0	0	0	0	0	0.114289	0.0730284	0.0134718	0.0864987	0.139961	0.151396	0	0	0	0	0	0	0.0116319	0.027405	0	0	0	0.0129174	0	0	0.0144248	0	0	0
ACFBLKGG_00307	0	0	0	0	0	0	0	0	0	0	0	0	0.269278	0.151401	0.101574	0.108693	0.118708	0.156939	0	0	0	0	0	0	0.0219293	0.0129161	0.0537461	0	0.0117703	0	0	0	0	0	0	0
ACFBLKGG_00308	0	0	0	0	0.01402	0	0	0	0	0	0	0	1.02518	0.583942	0.500997	0.153311	0.409852	0.120986	0	0	0	0	0	0	0	0.0362405	0	0	0	0	0	0	0	0	0	0
ACFBLKGG_00310	0	0	0	0	0.138518	0	0	0	0	0	0	0	0.0945076	0.195128	0.0889438	0.0954673	0.186075	0.100907	0	0	0	0	0	0	0.151	0	0	0	0.0840244	0	0	0	0.0938999	0	0	0
ACFBLKGG_00311	0	0	0	0	0	0	0	0	0	0	0	0	0.346401	0.213871	0.13048	0.279823	0.204385	0.147607	0.0577111	0.0527197	0.055234	0.105274	0	0	0	0.131407	0.435271	0	0	0	0	0.0696726	0	0	0	0.0640038
ACFBLKGG_00312	0	0	0	0	0	0	0	0	0	0	0	0	0	1.26218	1.11066	0.594998	0	0	0	0	0	0	0	0	0	0	0	0	0	0	0	0	0	0	0	0
ACFBLKGG_00313	0	0	0	0	0	0	0	0	0	0	0	0	0	0.155431	0.140449	0.301735	0	0	0	0	0	0	0	0	0	0	0	0	0	0	0	0	0	0	0	0
ACFBLKGG_00316	0	0	0	0	0	0	0	0	0	0	0	0	0	0	0	0	0	0.0497901	0	0	0	0	0	0	0	0	0	0	0	0	0	0	0	0	0	0
ACFBLKGG_00317	0	0	0	0	0	0	0	0	0	0	0	0	0	0	0	0	0	0.0350302	0	0	0	0	0	0	0	0	0	0	0	0	0	0	0	0	0	0
ACFBLKGG_00318	0	0	0	0	0	0	0	0	0	0	0	0	0	0	0	0	0	0	0	0	0	0	0	0	0	0	0	0	0	0	0	0	0	0	0	0
ACFBLKGG_00319	0	0	0	0	0	0	0	0	0	0	0	0	0	0	0	0.113854	0	0.120556	0	0	0	0	0	0	0	0	0	0	0	0	0	0	0	0	0	0
ACFBLKGG_00320	0	0	0	0	0	0	0	0	0	0	0	0	0	0	0	0	0	0	0	0	0	0	0	0	0	0	0	0	0	0	0	0	0	0	0	0
ACFBLKGG_00321	0	0	0	0	0	0	0	0	0	0	0	0	0.111155	0	0	0	0	0	0	0	0	0	0	0	0	0	0	0	0	0	0	0	0	0	0	0
ACFBLKGG_00322	0	0	0	0	0	0	0	0	0	0	0	0	0.131566	0.038452	0.0531658	0.0758709	0.147354	0.0797062	0	0	0	0	0	0	0.0305728	0	0.0149815	0	0	0	0	0	0	0	0	0
ACFBLKGG_00323	0	0	0	0	0	0	0	0	0	0	0	0	0	0	0	2.07183	1.01135	1.14217	0	0	0	0	0	0	0	0	0	0	0	0	0	0	0	0	0	0
ACFBLKGG_00324	0	0	0	0	0	0	0	0	0	0	0	0	0.40808	0.209266	0.0384579	0.247166	0.360472	0.390197	0	0	0	0	0	0	0	0	0	0	0	0	0	0	0	0	0	0
ACFBLKGG_00326	0	0	0	0	0	0	0	0	0	0	0	0	0	0.0373355	0	0.0735287	0.0357362	0	0	0	0	0	0	0	0	0	0	0	0	0	0	0	0	0	0	0
ACFBLKGG_00327	0	0	0	0	0	0	0	0.0689014	0	0	0	0	0.0718079	0.0739156	0.0676124	0.217528	0.0706244	0.229546	0	0	0	0	0	0	0	0	0	0	0	0	0	0	0	0	0	0
ACFBLKGG_00328	0	0	0	0	0	0	0	0	0	0	0	0	0	0.0438668	0	0	0.167902	0.0454388	0	0	0	0	0	0	0	0	0	0	0	0	0	0	0	0	0	0
ACFBLKGG_00329	0	0	0	0	0	0	0	0	0	0	0	0	0.123292	0	0	0.0933327	0.0302315	0.0327158	0	0	0	0	0	0	0	0	0	0	0	0	0	0	0	0	0	0
ACFBLKGG_00332	0	0	0	0	0	0	0	0	0	0	0	0	0.0866122	0.0221571	0	0.0437054	0.0212242	0	0	0	0	0	0	0	0	0	0	0	0	0	0	0	0	0	0	0
ACFBLKGG_00333	0	0	0	0	0	0	0	0	0	0	0	0	0.0978732	0	0.0461095	0	0.0961149	0	0	0	0	0	0	0	0	0	0	0	0	0	0	0	0	0	0	0
ACFBLKGG_00334	0	0	0	0	0	0	0	0	0	0	0	0	0.0575285	0.0591171	0	0.34851	0.226118	0	0	0	0	0	0	0	0	0	0	0	0	0.155943	0	0	0	0	0	0
ACFBLKGG_00337	0	0	0	0	0	0	0	0	0	0	0	0	0.41235	0.302707	0	0.059476	0.231563	0.313458	0	0	0	0	0	0	0	0	0	0	0	0	0	0	0	0	0	0
ACFBLKGG_00338	0	0	0	0	0	0	0	0	0	0	0	0	1.6628	1.00374	0.420342	0.745597	0.458873	0.449187	0	0	0	0	0	0	0	0	0	0	0	0	0	0	0	0	0	0
ACFBLKGG_00339	0	0	0	0	0	0	0	0	0	0	0	0	0.909045	0.951778	0.518242	0.320031	0.518028	0.291436	0	0	0	0	0	0	0	0	0	0	0	0	0	0	0	0	0	0
ACFBLKGG_00341	0	0	0	0	0.0495606	0.0703424	0	0	0	0	0	0	0.60645	0.415926	0.25382	1.02057	0.72878	1.00481	0	0	0	0	0	0	0	0.447499	0.0529459	0	0.0595795	0	0	0	0	0	0	0
ACFBLKGG_00342	0	0	0	0	0	0	0	0	0	0	0	0	0.148582	0.0253496	0	0.199944	0.194227	0.0788078	0	0	0	0	0	0	0	0	0	0	0	0	0	0	0	0	0	0
ACFBLKGG_00343	0	0	0	0	0	0	0	0	0	0	0	0	0.477672	0.742429	0.337058	0.120649	0.588397	0.383474	0	0	0	0	0	0	0	0	0	0	0	0	0	0	0	0	0	0
ACFBLKGG_00344	0	0	0	0	0	0	0	0	0	0	0	0	13.1595	9.5024	2.39093	23.0115	19.185	12.4994	0	0	0	0	0	0	0	0	0	0	0	0	0	0	0	0	0	0
ACFBLKGG_00347	0	0	0	0	0	0	0	0	0	0	0	0	0.0382656	0	0.036064	0.0386265	0.0375502	0	0	0	0	0	0	0	0	0	0	0	0	0	0	0	0	0	0	0
ACFBLKGG_00348	0	0	0	0	0	0	0	0	0	0	0	0	0.203869	0.209326	0.0960389	0.154369	0.0500587	0.162605	0	0	0	0	0	0	0	0	0	0	0	0	0	0	0	0	0	0
ACFBLKGG_00349	0	0	0	0	0	0	0	0	0	0	0	0	0.249524	0.0255433	0.0470484	0.0755505	0.0244636	0.105879	0	0	0	0	0	0	0	0	0	0	0	0	0	0	0	0	0	0
ACFBLKGG_00352	0	0	0	0	0	0	0	0	0	0	0	0	0.142002	0.109162	0.234221	0.107502	0.174151	0	0	0	0	0	0	0	0	0	0	0	0	0	0	0	0	0	0	0
ACFBLKGG_00353	0	0	0	0	0	0	0	0	0	0	0	0	0	0.0276794	0	0	0.0132626	0	0	0	0	0	0	0	0	0	0	0	0	0	0	0	0	0	0	0
ACFBLKGG_00355	0	0	0	0	0	0	0.0137765	0	0	0.0135448	0	0	6.32872	4.65549	3.62476	0.340289	0.332733	0.411049	0	0	0	0	0	0.0263762	0.0513963	0.0646508	0.228597	0.0166601	0	0.0304883	0.0140777	0	0	0	0.0167105	0
ACFBLKGG_00356	0	0	0	0	0	0	0	0	0	0	0	0	0.86268	1.06753	0.162395	0.0871195	0.254696	0	0	0	0	0	0	0	0	0	0	0	0	0	0	0	0	0	0	0
ACFBLKGG_00357	0	0	0	0.185157	0.965395	0.338109	0	0	0	0	0	0	5.4767	5.20168	2.96796	11.2396	10.6425	5.525	0	0	0	0.128819	0	0.255433	0.261408	0.308653	0.256195	0.168007	0	0.149371	0	0	0	0	0	0
ACFBLKGG_00359	0	0	0	0	0	0	0	0	0	0	0	0	0.442132	0.11355	0.260305	0	0	0.176395	0	0	0	0	0	0	0	0	0	0	0	0	0	0	0	0	0	0
ACFBLKGG_00360	0	0	0	0	0	0	0	0	0	0	0	0	0.546544	0.421749	0.257344	0	0	0	0	0	0	0	0	0	0	0	0	0	0	0	0	0	0	0	0	0
ACFBLKGG_00361	0	0	0	0	0	0	0	0	0	0	0	0	0.154917	0.15958	0.0729212	0	0	0	0	0	0	0	0	0	0	0	0	0	0	0	0	0	0	0	0	0
ACFBLKGG_00362	0	0	0	0	0	0	0	0	0	0	0	0	0.068318	0.0702915	0	0	0	0	0	0	0	0	0	0	0	0	0	0	0	0	0	0	0	0	0	0
ACFBLKGG_00363	0	0	0	0	0	0	0	0	0	0	0	0	0.0406392	0.0833587	0	0	0	0	0	0	0	0	0	0	0	0	0	0	0	0	0	0	0	0	0	0
ACFBLKGG_00366	0	0	0	0	0	0	0	0	0	0	0	0	0	0	0	0	0	0	0	0	0	0	0	0	0	0	0	0	0	0	0	0	0	0	0	0
ACFBLKGG_00367	0	0	0	0	0	0	0	0	0	0	0	0	0	0	0	0	0	0	0	0	0	0	0	0	0	0	0	0	0	0	0	0	0	0	0	0
ACFBLKGG_00368	0	0	0	0	0	0	0	0	0	0	0	0	0.0229691	0	0.0216555	0.0231813	0.0450324	0	0	0	0	0	0	0	0	0	0	0	0	0	0	0	0	0	0	0
ACFBLKGG_00371	0	0	0	0	0	0	0	0	0	0	0	0	0	0	0	0	0	0	0	0	0	0	0	0	0	0	0	0	0	0	0	0	0	0	0	0
ACFBLKGG_00372	0	0	0	0	0	0	0	0	0	0	0	0	0	0	0	0	0	0.0138676	0	0	0	0	0	0	0	0	0	0	0	0	0	0	0	0	0	0
ACFBLKGG_00373	0	0	0	0	0	0	0	0	0	0	0	0	0	0	0	0	0	0	0	0	0	0	0	0	0	0	0	0	0	0	0	0	0	0	0	0
ACFBLKGG_00376	0	0	0	0	0	0	0	0	0	0	0	0	0.194171	0.0665627	0.0609543	0	0.254516	0.206754	0	0	0	0	0	0	0	0	0	0	0	0	0	0	0	0	0	0
ACFBLKGG_00377	0	0	0	0	0	0	0	0	0	0	0	0	0.210809	0.0723178	0.198508	0.21287	0.0691056	0.224597	0	0	0	0	0	0	0	0	0	0	0	0	0	0	0	0	0	0
ACFBLKGG_00378	0	0	0	0	0	0	0	0	0	0	0	0	0.038777	0.0595032	0.0365624	0.0978336	0.190015	0.0616705	0	0	0	0.0145491	0.0141756	0	0	0	0.0154517	0.0191685	0	0	0	0	0	0	0	0
ACFBLKGG_00380	0	0	0	0	0	0	0	0	0	0	0	0	0	0	0	0	0	0	0	0	0	0	0	0	0	0	0	0	0	0	0	0	0	0	0	0
ACFBLKGG_00383	0	0	0	0	0	0	0	0	0	0	0	0	0.115698	0	0	0.23358	0.113537	0.0409641	0	0	0	0	0	0	0	0	0	0	0	0	0	0	0	0	0	0
ACFBLKGG_00384	0	0	0	0	0	0	0	0	0	0	0	0	0	0	0	0	0	0	0	0	0	0	0	0	0	0	0	0	0	0	0	0	0	0	0	0
ACFBLKGG_00385	0	0	0	0	0	0	0	0	0	0	0	0	0.043712	0.0448477	0.082383	0.0882566	0.128736	0.0464537	0	0	0	0	0	0	0	0	0	0	0	0	0	0	0	0	0	0
ACFBLKGG_00387	0	0	0	0	0	0	0	0	0	0	0	0	0	0	0	0	0	0	0	0	0	0	0	0	0	0	0	0	0	0	0	0	0	0	0	0
ACFBLKGG_00388	0	0	0	0	0	0	0	0	0	0	0	0	0.0626285	0	0.059035	0	0	0.0664773	0	0	0	0	0	0	0	0	0	0	0	0	0	0	0	0	0	0
ACFBLKGG_00389	0	0	0	0	0	0	0	0	0	0	0	0	0	0	0	0	0.224633	0	0	0	0	0	0	0	0	0	0.0885722	0	0	0	0	0	0	0	0	0
ACFBLKGG_00392	0	0	0	0	0	0	0	0	0	0	0	0	0.619161	0.424726	0	0.625206	0.405895	0.439712	0	0	0	0	0	0	0	0	0	0	0	0	0	0	0	0	0	0
ACFBLKGG_00393	0	0	0	0	0.0775606	0	0	0	0	0	0	0	1.3298	0.824933	0.560726	0.883084	1.37331	0.594531	0	0	0	0	0	0	0	0.0668429	0	0	0	0	0	0	0	0	0	0
ACFBLKGG_00394	0	0	0	0	0	0	0	0	0	0	0	0	0.056536	0	0	0.171245	0.0555509	0	0	0	0	0	0	0	0	0	0	0	0	0	0	0	0	0	0	0
ACFBLKGG_00397	0	0	0	0	0	0	0.0973023	0	0	0	0	0	0.472095	0.122252	0	0.357686	0.465238	0	0	0	0	0	0	0	0	0	0	0	0	0	0	0	0	0	0	0
ACFBLKGG_00398	0	0	0	0	0	0	0	0	0	0.0227373	0.0300167	0.0249005	0.423792	0.405067	0.186436	0.570314	0.609525	0.329784	0	0	0	0	0	0	0	0	0	0	0	0	0	0	0	0	0	0
ACFBLKGG_00399	0	0	0	0	0	0	0	0	0	0	0	0	0.14255	0.0975433	0	0.431737	0.466585	0.505158	0	0	0	0	0	0	0	0	0	0	0	0	0	0	0	0	0	0
ACFBLKGG_00401	0	0	0	0	0	0	0	0	0	0	0	0	0	0	0	0	0.126764	0	0	0	0	0	0	0	0	0	0	0	0	0	0	0	0	0	0	0
ACFBLKGG_00402	0	0.0305103	0	0	0	0.0421884	0	0	0	0	0	0	0.559695	0.655964	0.414439	1.17033	1.02012	0.849397	0	0	0	0	0	0.0311812	0.032348	0.0381416	0.063329	0	0.0351431	0.0722662	0	0	0	0	0	0
ACFBLKGG_00403	0	0	0	0	0	0	0	0	0	0	0	0	1.3537	0	0.647196	4.83624	5.34229	6.00443	0	0	0	0	0	0	0	0	0	0	0	0	0	0	0	0	0	0
ACFBLKGG_00404	0	0	0	0	0	0	0	0	0	0	0	0	0	0.0266994	0	0.0526403	0.153416	0.166003	0	0	0	0	0	0	0	0	0	0	0	0	0	0	0	0	0	0
ACFBLKGG_00407	0	0	0	0	0	0	0	0	0	0	0	0	1.87597	5.70228	1.75784	1.79777	0	0	0	0	0	0	0	0	0	0	0	0	0	0	0	0	0	0	0	0
ACFBLKGG_00408	0	0	0	0	0	0	0	0	0	0.0191437	0	0	0.238038	0.219277	0.134652	0.336335	0.303365	0.0252487	0	0	0	0	0	0	0	0	0	0	0	0	0	0	0	0	0	0
ACFBLKGG_00409	0	0	0	0	0	0	0	0	0	0	0	0	0.478226	0.140583	0.450351	0.344922	0.268711	0	0	0	0	0	0	0	0	0	0	0	0	0	0	0	0	0	0	0
ACFBLKGG_00410	0	0	0	0	0	0	0	0	0	0	0	0	5.62792	0	0	0	0	0	0	0	0	0	0	0	0	0	0	0	0	0	0	0	0	0	0	0
ACFBLKGG_00411	0	0	0	0	0	0	0	0	0	0	0	0	0.283096	0.218529	0.199932	0.142934	0.139212	0.377034	0	0	0	0	0	0	0	0	0	0	0	0	0	0	0	0	0	0
ACFBLKGG_00413	0	0	0	0.0673157	0	0	0	0	0	0	0	0	0.303637	0.561821	0.228789	0.490514	0.417799	0.517104	0	0	0	0	0	0	0	0	0	0	0	0	0	0	0	0	0	0
ACFBLKGG_00414	0	0	0	0.176365	0	0	0	0	0	0	0	0	0.0793334	0.163468	0	0.0801111	0.234128	0	0	0	0	0	0	0	0	0	0	0	0	0	0	0	0	0	0	0
ACFBLKGG_00415	0	0	0	0	0	0	0	0	0	0	0	0	0.248216	0.169225	0.093622	0.0667967	0.0972856	0.0701605	0	0	0	0	0	0	0	0.0317286	0.013199	0	0	0.0149618	0	0	0	0	0	0
ACFBLKGG_00416	0	0	0	0	0	0	0	0	0	0	0	0	0.128614	0.0751745	0.0519733	0.259588	0.126038	0.194786	0	0	0	0	0	0	0	0	0	0	0	0	0	0	0	0	0	0
ACFBLKGG_00417	0	0	0	0	0	0	0	0	0	0	0	0	0	0.0733761	0.0671255	0.215954	0.210334	0.835526	0	0	0	0	0	0	0	0	0	0	0	0	0	0	0	0	0	0
ACFBLKGG_00418	0	0	0	0	0	0	0	0	0	0	0	0	0.204954	0.140583	0	0	0.0671778	0.0727737	0	0	0	0	0	0	0	0	0	0	0	0	0	0	0	0	0	0
ACFBLKGG_00420	0	0	0	0	0	0	0	0	0	0	0	0	0.0201851	0	0	0.0203709	0	0.0428061	0	0	0	0	0	0	0	0	0	0	0	0	0	0	0	0	0	0
ACFBLKGG_00421	0	0	0	0	0	0	0	0	0	0	0	0	0.0336754	0.034509	0.0317413	0.0339911	0	0	0	0	0	0	0	0	0	0	0	0	0	0	0	0	0	0	0	0
ACFBLKGG_00424	0	0	0	0	0	0	0	0	0	0	0	0	0.126217	0.0967979	0.119019	0.127371	0.154584	0.150499	0	0	0	0	0	0	0.0128413	0.015128	0.0125873	0	0	0	0	0	0	0	0	0
ACFBLKGG_00425	0	0	0	0	0	0	0	0	0	0	0	0	0	0	0	0	0	0	0	0	0	0	0	0	0	0	0	0	0	0	0	0	0	0	0	0
ACFBLKGG_00426	0	0	0	0	0	0	0	0	0	0	0	0	0	0	0	0	0	0	0	0	0	0	0	0	0	0	0	0	0	0	0	0	0	0	0	0
ACFBLKGG_00427	0	0	0	0	0	0	0	0	0	0	0	0	0	0	0	0	0	0	0	0	0	0	0	0	0	0	0	0	0	0	0	0	0	0	0	0
ACFBLKGG_00429	0	0	0	0	0	0	0	0	0	0	0	0	0.104431	0.10798	0	0.210997	0.102883	0.223267	0	0	0	0	0	0	0	0	0	0	0	0	0	0	0	0	0	0
ACFBLKGG_00430	0	0	0	0	0	0	0	0	0	0	0	0	0	0.0408308	0	0.0401926	0.039076	0.126891	0	0	0	0	0	0	0	0	0	0	0	0	0	0	0	0	0	0
ACFBLKGG_00431	0	0	0	0	0	0	0	0	0	0	0	0	0.127178	0	0	0	0	0.0450455	0	0	0	0	0	0	0	0	0	0	0	0	0	0	0	0	0	0
ACFBLKGG_00434	0.214809	0	0	0	0.128796	0	0	0	0	0	0	0	4.56561	2.80727	1.57016	4.43357	4.83934	2.2487	0	0	0	0	0	0	0	0	0	0	0	0	0	0	0	0	0	0
ACFBLKGG_00435	0	0	0	0	0	0.0182691	0	0	0	0	0	0	0.823411	0.526326	0.420564	0.675151	0.705996	0.381869	0	0	0	0	0	0	0	0	0	0	0	0	0	0	0	0	0	0
ACFBLKGG_00436	0	0	0	0	0	0	0	0	0	0	0	0	0	0	0	0	0	0	0	0	0	0	0	0	0	0	0	0	0	0	0	0	0	0	0	0
ACFBLKGG_00437	0	0	0	0	0	0	0	0	0	0	0	0	0.749889	0.28441	0.288005	0.532606	0.571933	0.501	0	0	0	0	0	0	0	0	0	0	0	0	0	0	0	0	0	0
ACFBLKGG_00438	0	0	0	0	0	0	0	0	0	0	0	0	0	0.0975641	0.0889438	0.0954673	0.186075	0.201814	0	0	0	0	0	0	0	0	0	0	0	0	0	0	0	0	0	0
ACFBLKGG_00439	0	0	0	0	0	0	0	0	0	0	0	0	0	0.109145	0	0	0	0	0	0	0	0	0	0	0	0	0	0	0	0	0	0	0	0	0	0
ACFBLKGG_00442	0	0	0	0	0	0	0	0	0	0	0	0	0.697119	0.182232	0.163919	0	0.343714	0	0	0	0	0	0	0	0	0	0	0	0	0	0	0	0	0	0	0
ACFBLKGG_00443	0	0	0	0	0	0	0	0	0	0	0	0	0	0.0390812	0	0.0384766	0.0748083	0	0	0	0	0	0	0	0	0	0	0	0	0	0	0	0	0	0	0
ACFBLKGG_00445	0	0	0	0	0	0	0	0	0	0	0	0	0.196758	0.0674576	0	0	0.06448	0	0	0	0	0	0	0	0	0	0	0	0	0	0	0	0	0	0	0
ACFBLKGG_00446	0	0	0	0	0	0	0	0	0	0	0	0	0.0195817	0.0200325	0	0.138332	0.0191911	0.020762	0	0	0	0	0	0	0	0	0	0	0	0	0	0	0	0	0	0
ACFBLKGG_00447	0	0	0	0	0	0	0	0	0	0	0	0	0.10783	0	0	0.326764	0.212465	0.115289	0	0	0	0	0	0	0	0	0	0	0	0	0	0	0	0	0	0
ACFBLKGG_00449	0	0	0	0	0	0	0	0	0	0	0	0	0.544489	0.459412	0.271715	1.03451	1.16242	0.747987	0	0	0	0	0.023406	0	0.0259658	0.0306077	0.0508573	0	0.0281086	0	0	0	0	0	0	0
ACFBLKGG_00450	0	0	0	0	0	0	0	0	0	0	0	0	0	0	0	1.79777	3.59972	3.96663	0	0	0	0	0	0	0	0	0	0	0	0	0	0	0	0	0	0
ACFBLKGG_00451	0	0	0	0	0	0	0	0	0	0	0	0	1.25587	0.502605	0.197104	0.563619	1.16645	0.966298	0	0	0	0	0	0	0	0	0	0	0	0	0	0	0	0	0	0
ACFBLKGG_00452	0	0	0	0	0	0	0	0	0	0	0	0	0	0.678743	0	2.55684	2.47548	4.16647	0	0	0	0	0	0	0	0	0	0	0	0	0	0	0	0	0	0
ACFBLKGG_00453	0	0	0	0	0	0	0	0	0	0	0	0	0.129411	0.0885079	0.121951	1.21931	0.931594	0.687591	0	0	0	0	0.0315097	0	0	0	0	0	0	0	0	0	0	0	0	0
ACFBLKGG_00456	0	0	0	0	0	0	0	0	0	0	0	0	0.263018	0.324139	0.148675	0.584204	0.103343	0.111902	0	0	0	0	0	0	0	0	0	0	0	0	0	0	0	0	0	0
ACFBLKGG_00457	0	0	0	0	0	0	0	0	0	0	0	0	0.181063	0.0620384	0	0.0609374	0.0593174	0.0642392	0	0	0	0	0	0	0	0	0	0	0	0	0	0	0	0	0	0
ACFBLKGG_00458	0	0	0	0	0	0	0	0	0	0	0	0	0.0575285	0.0591171	0	0.058085	0.113059	0.0612174	0	0	0	0	0	0	0	0	0	0	0	0	0	0	0	0	0	0
ACFBLKGG_00459	0	0	0	0	0	0	0	0	0	0	0	0	0	0	0	0.102913	0.0500587	0.0542016	0	0	0	0	0	0	0	0	0	0	0	0	0	0	0	0	0	0
ACFBLKGG_00460	0	0	0	0	0	0	0	0	0	0	0	0	2.26564	1.27562	0.491757	1.93737	2.92157	1.68464	0	0	0	0	0	0	0	0	0	0	0	0	0	0	0	0	0	0
ACFBLKGG_00461	0	0	0	0	0	0.146153	0	0	0	0	0	0	0.858043	1.63658	0.269138	2.0239	1.97495	1.99362	0	0	0	0	0	0	0	0	0	0	0	0	0	0	0	0	0	0
ACFBLKGG_00462	0	0	0	0	0	0	0	0.0404238	0	0	0	0	0.12609	0	0	0.424285	0.165021	0.267951	0	0	0	0	0	0	0	0	0	0	0	0	0	0	0	0	0	0
ACFBLKGG_00463	0	0	0	0	0	0	0	0	0	0	0	0	0.133582	0.0273549	0.0503724	0.188751	0.0523925	0.0566918	0	0	0	0	0	0	0	0	0	0	0	0	0	0	0	0	0	0
ACFBLKGG_00464	0	0	0	0	0	0	0	0	0	0	0	0	0	0	0	0	0	0	0	0	0	0	0	0	0	0	0	0	0	0	0	0	0	0	0	0
ACFBLKGG_00465	0	0.0140436	0.0141795	0	0	0	0	0	0	0	0	0	0.0922117	0.056593	0.0869472	0.204728	0.0903653	0.117311	0	0.0141186	0	0	0	0	0	0	0	0	0	0	0.0153991	0	0	0	0	0
ACFBLKGG_00466	0	0	0	0	0	0	0	0	0	0	0	0	0.20784	0	0	0.139912	0.0681284	0.0738037	0	0	0	0	0	0	0	0	0	0	0	0	0	0	0	0	0	0
ACFBLKGG_00469	0	0	0	0	0	0	0	0	0	0	0	0	0.0368847	0.0377286	0	0.0930581	0.0722922	0.0391037	0	0	0	0	0	0	0	0	0	0	0	0	0	0	0	0	0	0
ACFBLKGG_00470	0	0	0	0	0	0	0	0	0	0	0	0	0.190067	0	0.0895462	0.0959415	0.139975	0	0	0	0	0	0	0	0	0	0	0	0	0	0	0	0	0	0	0
ACFBLKGG_00473	0	0	0	0	0	0	0	0	0	0	0	0	0.250012	0	0	0.252793	0	0	0	0	0	0	0	0	0	0	0	0	0	0	0	0	0	0	0	0
ACFBLKGG_00474	0	0	0	0	0	0	0	0	0	0	0	0	0.230389	0.0589205	0	0.193755	0.0564469	0.0407112	0	0	0	0	0	0	0.0156134	0.0551882	0.0153016	0	0	0	0	0	0	0	0	0
ACFBLKGG_00475	0	0	0	0	0	0	0	0	0	0	0	0	0	0	0	0	0	0	0	0	0	0	0	0	0	0	0	0	0	0	0	0	0	0	0	0
ACFBLKGG_00476	0	0	0	0	0	0	0	0	0	0	0	0	0	0	0	0	0.0530976	0	0	0	0	0	0	0	0	0	0	0	0	0	0	0	0	0	0	0
ACFBLKGG_00477	0	0	0	0	0	0	0	0	0	0	0	0	0.134767	0	0	0.0680381	0	0	0	0	0	0	0	0	0	0	0	0	0	0	0	0	0	0	0	0
ACFBLKGG_00478	0	0	0	0	0	0	0	0	0	0	0	0	0	0.160153	0	0	0.151626	0.164944	0	0	0	0	0	0	0	0	0	0	0	0	0	0	0	0	0	0
ACFBLKGG_00479	0	0	0	0	0	0	0	0	0	0	0	0	0.216425	0	0	0	0.852619	0.233057	0	0	0	0	0	0	0	0	0	0	0	0	0	0	0	0	0	0
ACFBLKGG_00480	0	0	0	0	0	0	0	0	0	0	0	0	0	0	0	0	0	0	0	0	0	0	0	0	0	0	0	0	0	0	0	0	0	0	0	0
ACFBLKGG_00483	0	0	0	0	0	0	0	0	0	0	0	0	0.0423926	0	0	0.0427948	0.0832245	0.090091	0	0	0	0	0	0	0	0	0	0	0	0	0	0	0	0	0	0
ACFBLKGG_00484	0	0.0127489	0	0	0.0124023	0	0.0136825	0	0	0.0134522	0	0	1.13867	0.839114	0.473692	0.591446	0.541461	0.372744	0	0	0	0.0125573	0	0	0	0	0.0133557	0	0.0146488	0	0	0.016656	0	0	0	0
ACFBLKGG_00486	0	0	0	0	0	0	0	0	0	0	0	0	11.7881	7.93965	1.82392	7.4973	24.2813	30.9341	0	0	0	0	0	0	0	0	0	0	0	0	0	0	0	0	0	0
ACFBLKGG_00487	0	0	0	0	0	0	0	0	0	0	0	0	0.0241549	0.0247246	0.0227728	0.243784	0.260486	0.204976	0	0	0	0	0	0	0	0	0	0	0.0211637	0	0	0	0	0	0	0
ACFBLKGG_00488	0	0	0	0	0	0	0	0	0	0	0	0.0286838	0.130238	0.033361	0.153452	0.427235	0.319383	0.138258	0	0	0	0	0	0	0	0	0.0258459	0	0	0	0	0	0	0	0	0
ACFBLKGG_00491	0	0	0	0	0.0147021	0	0	0	0	0	0	0	0.079435	0.0406332	0	0.0400828	0.058389	0.0842253	0	0	0	0	0	0	0	0	0	0	0	0	0	0	0	0	0	0
ACFBLKGG_00492	0	0	0	0	0	0	0	0	0	0	0	0	0	0	0.038299	0	0.159545	0.0431752	0	0	0	0	0	0	0	0	0	0	0	0	0	0	0	0	0	0
ACFBLKGG_00494	0	0	0	0	0	0	0	0	0	0	0	0	0.249404	0.109559	0.0335814	0.0359641	0.10487	0.151337	0	0	0	0	0	0	0	0	0	0	0	0	0	0	0	0	0	0
ACFBLKGG_00495	0	0	0	0	0	0	0	0	0	0	0	0	0.441105	0.322384	0.138632	0.084794	0.185292	0.0668224	0	0	0	0	0	0	0	0.0201189	0	0	0	0	0	0	0	0	0	0
ACFBLKGG_00498	0	0	0	0	0	0	0	0	0	0	0	0	0.017336	0.106382	0.0653868	0.0174949	0.0339752	0.0367541	0	0	0	0	0	0	0	0	0	0	0	0	0	0	0	0	0	0
ACFBLKGG_00499	0	0	0	0	0	0	0	0	0	0	0	0	0.0526036	0.162069	0	0.106219	0.0516716	0.111902	0	0	0	0	0	0	0	0	0	0	0	0	0	0	0	0	0	0
ACFBLKGG_00500	0	0	0	0	0	0	0	0	0	0	0	0	0.461125	0.712459	0.144705	0.0776097	0.302411	0.163869	0	0	0	0	0	0	0	0	0	0	0	0	0	0	0	0	0	0
ACFBLKGG_00501	0	0.046855	0	0.0338959	0.0227138	0	0	0	0	0	0	0	0.430174	0.440666	0.347568	1.08548	1.08492	0.684876	0	0	0	0	0	0	0	0.0293713	0	0	0	0	0	0	0	0	0	0
ACFBLKGG_00502	0	0	0	0	0	0.0448841	0.0348653	0	0	0	0	0	1.02183	0.436761	0.441349	1.07451	1.00303	0.81434	0	0	0	0.0321333	0	0	0	0	0.0336965	0	0	0	0	0	0	0	0	0
ACFBLKGG_00504	0	0	0	0	0	0	0	0	0	0	0	0	0	0	0	0	0	0	0	0	0	0	0	0	0	0	0	0	0	0	0	0	0	0	0	0
ACFBLKGG_00505	0	0	0	0	0	0	0	0	0	0	0	0	0.190055	0.0247123	0.045602	0.134188	0.0236835	0.166511	0	0	0	0	0	0	0	0	0	0	0	0	0	0	0	0	0	0
ACFBLKGG_00507	0	0	0	0	0	0	0	0	0	0	0	0	0.36769	0.141503	0.0433087	0.278397	0.451267	0.293127	0	0	0	0	0	0	0	0.0437964	0.0363394	0	0	0	0	0	0	0	0	0
ACFBLKGG_00508	0	0	0	0	0	0	0	0	0	0	0	0	0.0281718	0	0.0265573	0.113736	0.0276261	0	0	0	0	0	0	0	0.0228604	0	0	0	0	0	0	0	0	0	0	0
ACFBLKGG_00510	0	0	0	0	0	0	0	0	0	0	0	0	0	0.123738	0	0	0	0	0	0	0	0	0	0	0	0	0	0	0	0	0	0	0	0	0	0
ACFBLKGG_00511	0	0	0	0	0	0	0	0	0	0	0	0	0	0	0	0	0	0	0	0	0	0	0	0	0	0	0	0	0	0	0	0	0	0	0	0
ACFBLKGG_00512	0	0	0	0	0	0	0	0	0	0	0.0277133	0	0	0	0	0.0263202	0	0.0553343	0	0	0	0	0	0	0	0	0	0	0	0	0	0	0	0	0	0
ACFBLKGG_00514	0	0	0	0	0	0	0	0	0	0	0	0	0	0	0.0359242	0.0384766	0	0	0	0	0	0	0	0	0	0	0	0	0	0	0	0	0	0	0	0
ACFBLKGG_00515	0	0	0	0	0	0	0	0	0	0	0	0	0.0376786	0	0	0.0760675	0	0	0	0	0	0	0	0	0	0	0	0	0	0	0	0	0	0	0	0
ACFBLKGG_00518	0	0	0	0	0	0	0	0	0	0	0	0	0.236588	0.161486	0.0743464	0.238783	0.25775	0.390456	0.0221095	0	0	0	0	0	0	0.025151	0	0	0	0	0	0	0	0	0	0
ACFBLKGG_00521	0	0.045019	0	0	0.0654903	0	0.024152	0	0	0	0	0.0260196	1.24011	0.604843	0.0835	2.26492	2.54822	1.69212	0	0	0	0.022212	0	0	0	0	0	0	0.0517979	0	0	0.0588972	0	0	0	0
ACFBLKGG_00523	0	0	0	0	0	0	0	0	0	0	0.195259	0	35.6518	23.2655	16.5002	12.4437	15.9974	9.82825	0	0	0	0	0	0	0	0	0	0	0	0	0	0	0	0	0	0
ACFBLKGG_00524	0	0	0	0	0	0.109911	0.0878726	0	0	0	0	0	2.1334	0.992967	0.301149	0.754295	0.525454	0.684245	0	0	0	0	0	0	0	0.200839	0	0	0	0	0	0	0	0	0	0
ACFBLKGG_00525	0.262278	0	0	0	0	0	0	0	0	0.178066	0	0	0.649275	0.227908	0	1.74944	1.70524	1.16528	0	0	0	0	0	0	0	0	0	0	0	0	0	0	0	0	0	0
ACFBLKGG_00526	0	0	0	0	0.0638399	0	0	0	0	0	0	0	0.348122	0.0897538	0.163824	0.527316	0.856518	0.650042	0	0	0	0	0	0	0	0	0	0	0	0	0	0	0	0	0	0
ACFBLKGG_00527	0	0	0	0	0.0316948	0	0	0	0	0	0	0	0.085897	0.088119	0	0.173425	0.295117	0.0912764	0	0	0	0	0	0	0	0	0	0	0	0	0	0	0	0	0	0
ACFBLKGG_00528	0	0	0	0	0	0	0	0	0	0	0	0	0.923423	0.528391	0.256036	0.411177	0.585894	0.115269	0	0	0	0	0	0	0.0220444	0.0259806	0	0	0	0	0	0	0	0	0	0
ACFBLKGG_00529	0	0	0	0	0	0	0	0	0	0	0	0	0.0700537	0.0238996	0.0220155	0	0	0.0495352	0	0	0	0	0	0	0	0	0	0	0	0	0	0	0	0	0	0
ACFBLKGG_00532	0	0	0	0	0	0	0	0	0	0	0	0	0	0.43388	0	0.4219	0.137242	0.149145	0	0	0	0	0	0	0	0	0	0	0	0	0	0	0	0	0	0
ACFBLKGG_00533	0	0	0	0	0	0	0	0	0	0	0	0.0483084	0.0549574	0	0	0	0	0	0	0	0	0	0	0	0	0	0	0	0	0	0	0	0	0	0	0
ACFBLKGG_00536	0	0	0	0	0	0	0	0	0	0	0	0	1.58037	0.975237	0.591609	0.140733	0.0455658	0.147901	0	0	0	0	0	0	0	0	0	0	0	0	0	0	0	0	0	0
ACFBLKGG_00537	0	0	0.0145053	0	0	0	0	0	0	0	0	0	0.0566019	0.1351	0	0.0380812	0.0554701	0	0	0	0	0	0	0	0	0	0	0	0	0	0	0	0	0	0	0
ACFBLKGG_00538	0	0	0	0	0	0	0	0	0	0	0	0	0.202359	0.0830137	0	0	0.0794432	0.0429967	0	0	0	0	0	0	0	0	0	0	0	0	0	0	0	0	0	0
ACFBLKGG_00541	0	0	0	0	0	0	0	0	0	0	0	0	0.103147	0.0352365	0.0648145	0.0694101	0.0674614	0.036506	0	0	0	0	0	0	0	0	0	0	0	0	0	0	0	0	0	0
ACFBLKGG_00542	0	0	0	0	0	0	0	0	0	0	0	0	1.34947	0.620423	0.337509	1.05625	1.35027	0.96433	0	0	0	0	0	0	0	0	0	0	0	0	0	0	0	0	0	0
ACFBLKGG_00544	0	0	0	0	0	0	0	0	0	0	0	0	0	0.0401769	0	0.0791024	0.038451	0	0	0	0	0	0	0	0	0	0	0	0	0	0	0	0	0	0	0
ACFBLKGG_00546	0	0	0	0	0	0	0	0	0	0	0	0	0.156148	0.0804268	0.220493	0.0788409	0.153605	0.0832396	0	0	0	0	0	0	0	0	0	0	0	0	0	0	0	0	0	0
ACFBLKGG_00547	0	0	0	0	0	0	0	0	0	0	0	0	0.0416734	0.128236	0	0.126205	0.28633	0.0442783	0	0	0	0	0	0	0	0	0	0	0	0	0	0	0	0	0	0
ACFBLKGG_00548	0	0	0	0	0	0	0	0	0	0	0	0	0	0.0444501	0	0.0437389	0.255195	0	0	0	0	0	0	0	0	0	0	0	0	0	0	0	0	0	0	0
ACFBLKGG_00550	0	0	0	0	0	0.0248653	0	0	0	0	0	0	0.187255	0.0239567	0.0662038	0.0944929	0.11473	0.0496535	0	0	0	0	0	0	0	0	0	0	0	0	0	0	0	0	0	0
ACFBLKGG_00553	0	0	0	0	0	0	0	0	0	0	0	0	0.0234628	0	0	0.0947186	0.0690026	0.174203	0	0	0	0	0	0	0	0.0224615	0.093379	0	0	0	0	0	0	0	0	0
ACFBLKGG_00555	0	0	0	0	0	0	0	0	0	0	0	0	0.178826	0	0.0421276	0.18053	0.0438913	0.332605	0	0	0	0	0	0	0.0361334	0	0	0	0	0	0	0	0	0	0	0
ACFBLKGG_00556	0	0	0	0	0	0	0	0	0	0	0	0	0.119935	0	0.0376762	0	0	0.0849397	0	0	0	0	0	0	0	0	0	0	0	0	0	0	0	0	0	0
ACFBLKGG_00557	0	0	0	0	0	0	0	0	0	0	0	0	0.601582	0.842319	0	1.41795	1.58013	0.862841	0	0	0	0	0	0	0	0	0	0	0	0	0	0	0	0	0	0
ACFBLKGG_00560	0	0	0	0	0.0416449	0	0	0	0	0	0	0	0.621896	0.174269	0.319535	0.856225	0.222204	0.541409	0	0	0	0	0	0	0	0	0	0	0	0	0	0	0	0	0	0
ACFBLKGG_00561	0	0	0	0	0	0.0889681	0	0	0	0	0	0	0.508711	0.521841	0.159799	0.813102	0.540959	0.540546	0	0	0	0	0	0	0.0342818	0	0	0	0	0	0	0	0	0	0	0
ACFBLKGG_00563	0	0	0	0	0	0	0	0	0	0	0	0	0	0	0	0	0.0667589	0	0	0	0	0	0	0	0	0	0	0	0	0	0	0	0	0	0	0
ACFBLKGG_00564	0	0	0	0	0	0	0	0	0	0	0	0	0	0	0	0.312508	0	0.335163	0	0	0	0	0	0	0	0	0	0	0	0	0	0	0	0	0	0
ACFBLKGG_00565	0	0	0	0	0	0	0	0	0	0	0	0	0	0	0	0.202669	0	0	0	0	0	0	0	0	0	0	0	0	0	0	0	0	0	0	0	0
ACFBLKGG_00567	0	0	0	0	0	0	0	0	0	0	0	0	0.500025	0	0	0	0	0	0	0	0	0	0	0	0	0	0	0	0	0	0	0	0	0	0	0
ACFBLKGG_00568	0	0	0	0	0	0.0175392	0	0	0	0	0	0	0.131716	0.286233	0.139727	0.265844	0.387184	0.261777	0	0	0	0	0	0	0	0	0	0	0	0	0	0	0	0	0	0
ACFBLKGG_00571	0	0	0	0	0	0	0	0	0	0	0	0	0.0753245	0	0.0177559	0.0760163	0.0369091	0.0798592	0	0	0	0	0	0	0	0	0	0	0	0	0	0	0	0	0	0
ACFBLKGG_00572	0	0	0	0	0	0	0	0	0	0	0	0	0	0	0	0.347231	0.67392	0.745203	0	0	0	0	0	0	0	0	0	0	0	0	0	0	0	0	0	0
ACFBLKGG_00573	0	0	0	0	0	0	0	0	0	0	0	0	0.139103	0	0	0.140633	0	0.149145	0	0	0	0	0	0	0	0	0	0	0	0	0	0	0	0	0	0
ACFBLKGG_00576	0	0	0	0	0	0	0	0	0	0	0	0	0.072042	0.0369231	0.0679008	0	0.0353422	0	0	0	0	0	0	0	0	0	0	0	0	0	0	0	0	0	0	0
ACFBLKGG_00579	0	0	0	0	0	0	0	0	0	0	0	0	0	0	0	0	0	0	0	0	0	0	0	0	0	0	0	0	0	0	0	0	0	0	0	0
ACFBLKGG_00580	0	0	0	0	0	0	0	0	0	0	0	0	0.238488	0.0612802	0.112316	0.421385	0.234385	0.0634563	0	0	0	0	0	0	0	0	0	0	0	0	0	0	0	0	0	0
ACFBLKGG_00581	0	0	0	0	0	0	0	0	0	0	0	0	0.194554	0.100487	0	0.0982809	0.287395	0.207817	0.0805757	0	0	0	0	0	0	0	0	0	0	0	0	0	0	0	0	0
ACFBLKGG_00583	0	0	0	0	0	0	0	0	0	0	0	0	0.397296	0.339253	0.031207	0.3676	0.519642	0.386635	0	0	0	0	0	0	0	0.0632639	0.052554	0	0.0290623	0	0	0	0	0	0	0
ACFBLKGG_00586	0	0	0	0	0	0	0	0	0	0	0	0.0933431	5.33349	3.53055	2.20843	3.66372	4.51891	2.28082	0.176405	0	0	0	0.0777087	0	0.255035	0.502098	0.332053	0	0.0950686	0	0	0	0.105803	0	0	0
ACFBLKGG_00587	0	0	0	0	0	0	0	0	0	0	0	0	0.362127	0.620384	0.170541	0.365624	0.415222	0.321196	0	0	0	0	0	0	0	0	0	0	0	0	0	0	0	0	0	0
ACFBLKGG_00590	0	0	0	0	0	0	0	0	0	0	0	0	0.208187	0	0	0	0.102246	0.110711	0	0	0	0	0	0	0	0	0	0	0	0	0	0	0	0	0	0
ACFBLKGG_00591	0	0	0	0	0	0	0	0	0	0	0	0	0	0	0	0	0	0	0	0	0	0	0	0	0	0	0	0	0	0	0	0	0	0	0	0
ACFBLKGG_00592	0	0	0	0	0	0	0	0	0	0	0	0	1.95331	1.48673	0.7349	0.789553	1.54069	0.976556	0.107278	0.0986105	0.102471	0.100389	0.189452	0	0.619549	0.243961	0.504535	0	0	0.234724	0	0.132242	0	0	0	0
ACFBLKGG_00593	0	0	0	0	0	0	0	0	0	0	0	0	3.28917	0.892678	1.34569	2.16846	1.97495	1.84027	0	0	0	0	0	0	0	0	0	0	0	0	0	0	0	0	0	0
ACFBLKGG_00595	0	0	0	0	0.0818879	0	0	0	0	0	0	0	0.0555776	0.171294	0	0.168341	0.163815	0.0591322	0	0	0	0	0	0	0	0.052857	0.0438182	0	0	0	0	0	0	0	0	0
ACFBLKGG_00596	0	0	0	0	0.0273052	0	0	0	0	0	0	0	0.924244	0.606399	0.313594	0.0373179	0.145102	0	0.0310186	0	0	0	0	0	0.119742	0.0705866	0.263772	0	0	0	0	0	0	0	0	0
ACFBLKGG_00597	0	0	0	0	0	0	0	0	0	0	0	0	0.327888	0	0	0.0827774	0.161303	0.0874236	0	0	0	0	0	0	0	0	0	0	0	0	0	0	0	0	0	0
ACFBLKGG_00600	0	0	0	0	0	0	0	0	0	0	0	0	1.27308	0.893416	0.598834	2.3587	2.09058	0.685589	0	0	0	0	0	0	0	0	0	0	0	0	0	0	0	0	0	0
ACFBLKGG_00602	0	0	0	0	0	0	0	0	0	0	0	0	0.210809	0.578542	0.132339	1.27722	1.1748	0.748657	0.0585236	0	0	0	0.102557	0	0.056454	0	0.220682	0	0.24868	0	0.0586944	0	0	0	0	0
ACFBLKGG_00603	0	0	0	0	0	0.0648906	0	0	0	0	0	0.02699	0.67388	0.627554	0.404233	1.42218	1.2017	0.942825	0	0	0	0	0	0	0.049682	0.0292803	0	0	0.026874	0	0	0	0.0308247	0	0	0
ACFBLKGG_00604	0	0	0	0	0	0	0	0	0	0	0	0	0	0	0	0.0886713	0.25925	0	0	0	0	0	0	0	0	0	0	0	0	0	0	0	0	0	0	0
ACFBLKGG_00605	0	0	0.0135942	0	0.0523697	0.0376478	0	0	0.0159466	0	0	0.0155979	0.40662	0.379722	0.133361	0.58876	0.710293	0.768397	0	0	0	0	0	0	0	0	0.0140967	0	0	0.0159845	0	0	0	0	0	0
ACFBLKGG_00606	0	0	0	0	0	0	0	0	0	0	0	0	2.58407	0	0	3.85698	7.57124	8.51739	0	0	0	0	0	0	0	0	0	0	0	0	0	0	0	0	0	0
ACFBLKGG_00608	0	0	0	0	0	0.02635	0	0	0	0	0	0	1.13594	0.479579	0.279456	0.249192	0.266089	0.248568	0	0	0	0	0.00902989	0	0.010058	0	0.00986103	0.0121895	0	0	0	0	0	0	0	0
ACFBLKGG_00611	0	0	0	0	0	0	0	0	0	0	0	0	0.121015	0.123959	0.0855553	0.213752	0.207703	0.192658	0	0	0	0	0	0	0.0245373	0	0	0	0	0	0	0	0	0	0	0
ACFBLKGG_00612	0	0	0	0	0	0	0	0	0	0	0	0	0.12609	0.30179	0.158433	0.636428	0.371297	0.401927	0	0	0	0	0	0	0	0	0	0	0	0	0	0	0	0	0	0
ACFBLKGG_00615	0	0	0	0	0	0	0	0	0	0	0	0	2.64001	1.97254	1.1995	1.7469	0.985708	1.74908	0	0	0	0	0	0	0.0727831	0	0	0	0	0.164374	0	0	0	0	0	0
ACFBLKGG_00616	0	0	0	0	0	0	0	0	0	0.0310862	0	0	0	0	0.0726937	0.15572	0.151383	0	0	0	0	0	0.0281759	0	0.031216	0	0	0	0	0	0	0	0	0	0	0
ACFBLKGG_00618	0	0	0	0	0.03816	0	0	0	0	0	0	0	0.051773	0	0.0487772	0.10454	0.203411	0.165187	0	0	0	0	0	0	0	0	0	0	0	0	0	0	0	0	0	0
ACFBLKGG_00619	0	0	0	0	0.0509443	0	0	0	0	0	0	0	0.0692801	0.0712902	0	0.0699558	0.340642	0.295215	0	0	0	0	0	0	0	0.0657033	0.163226	0	0	0	0	0	0	0	0	0
ACFBLKGG_00620	0	0	0	0	0	0	0	0	0	0	0	0	0.11141	0	0	0.0281114	0	0.0295543	0	0	0	0	0	0	0	0	0	0	0	0	0	0	0	0	0	0
ACFBLKGG_00621	0.0252062	0	0	0	0	0	0	0	0	0	0	0	0.185476	0.0632566	0	0.124789	0.242386	0.0655585	0	0	0	0	0	0.0161126	0	0	0	0	0	0	0	0	0	0	0	0
ACFBLKGG_00622	0	0	0	0	0	0	0.0353262	0	0	0	0	0	0.258822	0.177016	0.0406502	0.13064	0.127036	0.0458394	0	0	0	0.032561	0	0.033632	0.0697552	0	0	0.0428555	0.0379454	0	0	0	0	0	0	0
ACFBLKGG_00623	0	0	0	0	0	0	0	0	0	0	0	0	0	0.0636119	0	0	0	0	0	0	0	0	0	0	0	0	0	0	0	0	0	0	0	0	0	0
ACFBLKGG_00624	0	0	0	0	0	0	0	0	0	0	0	0	0	0	0	0	0	0	0	0	0	0	0	0	0	0	0	0	0	0	0	0	0	0	0	0
ACFBLKGG_00628	0	0	0	0	0.140028	0	0	0	0	0	0	0	2.51341	1.41927	0.727448	7.22752	6.09509	3.95117	0	0	0	0	0	0	0	0	0	0	0	0	0	0	0	0	0	0
ACFBLKGG_00629	0	0	0	0	0	0	0	0	0	0	0	0	1.88838	1.22252	1.11028	1.6692	3.02405	1.89462	0	0	0	0	0	0	0	0	0	0	0	0	0	0	0	0	0	0
ACFBLKGG_00630	0	0	0	0	0	0	0	0	0	0	0	0	0	0	0	0	0.0975778	0	0	0	0	0	0	0	0	0	0	0	0	0	0	0	0	0	0	0
ACFBLKGG_00632	0	0	0	0	0	0	0	0	0	0	0	0	0.066925	0	0	0.0675749	0.1316	0	0	0	0	0	0	0	0	0	0	0	0	0	0	0	0	0	0	0
ACFBLKGG_00633	0	0	0	0	0.0334384	0	0	0	0	0	0	0	0.135975	0	0	0.045757	0.0890012	0.0481754	0	0	0	0	0	0.035329	0	0	0	0	0	0	0	0	0	0	0	0
ACFBLKGG_00634	0	0	0	0	0	0	0	0	0.043894	0	0	0	0.0486941	0	0	0.0983204	0	0.103546	0	0	0	0	0	0	0	0	0	0	0	0.0880095	0	0	0	0	0	0
ACFBLKGG_00636	0	0	0	0	0	0	0	0	0	0	0	0	0.381636	0	0	0.0963899	0	0	0	0	0	0	0	0	0	0	0	0	0	0	0	0	0	0	0	0
ACFBLKGG_00637	0	0	0	0	0	0	0	0	0	0	0	0	0.399877	0.0824036	0.0752804	0.161526	0	0.0852827	0	0	0	0	0	0	0	0	0	0	0	0	0	0	0	0	0	0
ACFBLKGG_00640	0	0	0	0	0	0	0	0	0	0	0	0	0.0927355	0.287132	0	0.0936742	0	0.198004	0	0	0	0	0	0	0	0	0	0	0	0	0	0	0	0	0	0
ACFBLKGG_00641	0	0	0	0	0	0	0	0	0	0	0	0	0.209968	0.251067	0.0329839	0.10597	0.0343328	0.0371582	0	0	0	0	0	0	0	0	0	0	0	0	0	0	0	0	0	0
ACFBLKGG_00642	0	0	0	0	0	0	0	0	0	0	0	0	0	0	0	0.0533955	0.0519507	0	0	0	0	0	0	0	0	0	0	0	0	0	0	0	0	0	0	0
ACFBLKGG_00643	0	0	0	0	0	0	0	0	0	0	0	0	0	0.112778	0	0	0	0	0	0	0	0	0	0	0	0	0	0	0	0	0	0	0	0	0	0
ACFBLKGG_00644	0	0	0	0	0	0	0	0	0	0	0	0	0	0	0	0	0.232619	0	0	0	0	0	0	0	0	0	0	0	0	0	0	0	0	0	0	0
ACFBLKGG_00645	0	0	0	0	0	0	0	0	0	0	0	0	0.0497783	0	0.0234646	0.125598	0.122008	0.0528053	0	0	0	0	0	0	0	0	0	0	0	0	0	0	0	0	0	0
ACFBLKGG_00646	0	0	0	0	0	0	0	0	0	0	0	0.0182535	0.869203	0.783459	0.585382	0.334174	0.446249	0.219451	0	0	0	0	0	0	0	0	0	0	0	0	0	0	0	0	0	0
ACFBLKGG_00647	0	0	0	0	0	0	0	0	0	0	0	0	6.32649	0	0	2.14888	2.77237	0	0	0	0	0	0	0	0	0	0	0	0	0	0	0	0	0	0	0
ACFBLKGG_00648	0	0	0	0	0	0	0	0	0	0	0	0	0.472538	0.487821	0.266831	0.381869	0.37215	0.605441	0	0	0	0	0	0	0	0	0	0	0	0	0	0	0	0	0	0
ACFBLKGG_00649	0	0	0	0	0	0	0	0	0	0	0	0	0	0	0	0	0.246059	0	0	0	0	0	0	0	0	0	0	0	0	0	0	0	0	0	0	0
ACFBLKGG_00650	0	0	0	0	0	0	0	0	0	0	0	0	0	0	0.0238265	0	0	0	0	0	0	0	0	0	0	0	0	0	0	0	0	0	0	0	0	0
ACFBLKGG_00653	0	0	0	0	0	0	0	0	0	0	0	0	0	0	0	0	0.0505853	0	0	0	0	0	0	0	0	0	0	0	0	0	0	0	0	0	0	0
ACFBLKGG_00656	0	0	0	0	0	0.063762	0	0	0	0	0	0	0.179819	0.102204	0.113031	0.665402	0.254565	0.360145	0	0	0	0	0	0	0	0.0191411	0	0	0	0	0	0	0	0	0	0
ACFBLKGG_00657	0	0	0	0	0	0	0	0	0	0	0	0	0.194171	0.266251	0.121909	0.261399	0.636291	0.482426	0	0	0	0	0	0	0	0	0	0	0	0	0	0	0	0	0	0
ACFBLKGG_00658	0	0	0	0	0	0	0	0	0	0	0	0	0.0547559	0.0979595	0.0516357	0.0276276	0.0402316	0.0435181	0	0	0	0	0	0	0	0.0131314	0.0109282	0	0.0119676	0	0	0	0	0	0	0
ACFBLKGG_00660	0	0	0	0	0	0	0	0	0	0	0	0	0	0	0	0	0	0	0	0	0	0	0	0	0	0	0	0	0	0	0	0	0	0	0	0
ACFBLKGG_00661	0	0	0	0	0	0	0	0	0	0	0	0	0	0	0	0	0	0	0	0	0	0	0	0	0	0	0	0	0	0	0	0	0	0	0	0
ACFBLKGG_00662	0	0	0	0	0	0	0	0	0	0	0	0	0	0	0	0	0	1.23863	0	0	0	0	0	0	0	0	0	0	0	0	0	0	0	0	0	0
ACFBLKGG_00663	0	0	0	0	0	0	0	0	0	0	0	0	0.213731	0.0820646	0.151117	0.269645	0.235766	0.141729	0	0.0204322	0.0215129	0	0	0	0	0	0.0424897	0	0.0234204	0.024152	0	0	0	0	0	0
ACFBLKGG_00664	0	0	0	0	0	0	0	0	0	0	0	0	0.514201	0.667077	0	0.129918	1.14088	0.137705	0	0	0	0	0	0	0	0	0	0	0	0	0	0	0	0	0	0
ACFBLKGG_00667	0	0	0	0	0	0	0	0	0	0	0	0	2.32959	0	1.11659	1.16935	0	0	0	0	0	0	0	0	0	0	0	0	0	0	0	0	0	0	0	0
ACFBLKGG_00668	0	0	0	0	0.0734158	0	0	0	0	0	0	0	1.40318	0.828513	0.377298	1.11375	1.77683	0.749611	0	0	0	0	0	0	0	0	0	0	0	0	0	0	0	0	0	0
ACFBLKGG_00669	0	0	0	0	0	0	0	0	0	0	0	0	2.21519	1.35258	1.19325	0.320533	1.55623	0	0	0	0	0	0	0	0	0	0	0	0	0	0	0	0	0	0	0
ACFBLKGG_00671	0	0	0	0	0	0	0	0	0	0	0	0	0.839789	0.297891	0.527393	1.13244	0.275263	0	0	0	0	0	0	0	0	0	0	0	0	0	0	0	0	0	0	0
ACFBLKGG_00672	0	0	0	0	0	0	0	0	0	0	0.0477235	0	0.134667	0.137814	0.0846442	0.158561	0.264013	0.0952151	0	0	0	0	0	0	0	0	0	0	0	0	0	0	0	0	0	0
ACFBLKGG_00673	0	0	0.0645765	0	0	0	0	0	0	0	0	0	1.44135	1.22383	1.5163	1.62683	1.58529	1.89948	0	0	0	0	0	0	0	0	0	0	0	0	0	0	0	0	0	0
ACFBLKGG_00674	0	0	0	0	0	0	0	0	0	0.0220372	0	0	0.219093	0.283977	0.0258176	0.0552822	0.107419	0.116235	0	0	0.044098	0	0.0200171	0	0	0	0.0217734	0	0	0	0	0	0	0	0	0.0250488
ACFBLKGG_00675	0	0	0	0	0	0	0	0	0	0	0	0	0	0	0	0	0	0	0	0	0	0	0	0	0	0	0	0	0	0	0	0	0	0	0	0
ACFBLKGG_00676	0	0	0	0	0	0	0	0	0	0	0	0	0.209144	0.411394	0.107749	0.0577467	0.224797	0.0608591	0	0	0	0	0	0	0	0	0	0	0	0	0	0	0	0	0	0
ACFBLKGG_00678	0	0	0	0	0	0	0	0	0	0	0	0	0	0	0	0	0	0	0	0	0	0	0	0	0	0	0	0	0	0	0	0	0	0	0	0
ACFBLKGG_00679	0	0	0	0	0	0	0	0	0	0	0	0	0	0	0	0	0	0	0	0	0	0	0	0	0	0	0	0	0	0	0	0	0	0	0	0
ACFBLKGG_00680	0	0	0	0	0	0	0	0	0	0	0	0	0	0	0	0	0	0	0	0	0	0	0	0	0	0	0	0	0	0	0	0	0	0	0	0
ACFBLKGG_00681	0	0	0	0	0	0	0	0	0	0	0	0	0.419126	0.45088	0	0.852471	0	0	0	0	0	0	0	0	0	0	0	0	0	0	0	0	0	0	0	0
ACFBLKGG_00682	0	0	0	0	0	0	0	0	0	0	0	0	0	0.0617887	0	0.213095	0.0887416	0.0640216	0	0	0	0	0	0	0	0	0	0	0	0	0	0	0	0	0	0
ACFBLKGG_00685	0	0	0	0	0	0	0	0	0	0	0	0	0.247628	0.513611	0.349474	0.250245	0.976523	0	0	0	0	0	0	0	0	0	0	0	0	0	0	0	0	0	0	0
ACFBLKGG_00686	0	0	0	0	0	0	0	0	0	0	0	0	0.0349947	0.179333	0	0	0.137331	0	0	0	0	0	0	0	0	0.0334214	0	0	0	0	0	0	0	0	0	0
ACFBLKGG_00687	0	0	0	0	0	0	0	0	0	0	0	0	0	0	0	0	0.307786	0	0	0	0	0	0	0	0	0	0	0	0	0	0	0	0	0	0	0
ACFBLKGG_00691	0	0	0	0.0292137	0	0.0281164	0	0	0	0	0	0	0.212002	0.162797	0.0749476	0.0534924	0.155904	0.112464	0	0	0	0	0	0	0.0215127	0	0.0421486	0	0	0	0	0	0	0	0	0
ACFBLKGG_00692	0	0	0	0	0	0	0	0	0	0	0	0	0	0	0	0	0.311246	0	0	0	0	0	0	0	0	0	0	0	0	0	0	0	0	0	0	0
ACFBLKGG_00694	0	0	0	0	0	0	0	0	0	0	0	0	0	0	0	0	0	0.103909	0	0	0	0	0	0	0	0	0	0	0	0	0	0	0	0	0	0
ACFBLKGG_00695	0	0	0	0	0	0	0	0	0	0	0	0	0	0	0	0	0.0604352	0.1309	0	0	0	0	0	0	0	0	0	0	0	0	0	0	0	0	0	0
ACFBLKGG_00696	0	0	0	0	0	0	0	0	0	0	0	0	0	0	0	0	0	0	0	0	0	0	0	0	0	0	0	0	0	0	0	0	0	0	0	0
ACFBLKGG_00698	0	0	0	0.0219134	0	0	0	0	0	0	0	0	0	0.0203578	0.0187623	0.060246	0.0390049	0.0843962	0	0	0	0	0.0145485	0	0	0	0.0158561	0	0	0	0	0	0	0	0	0
ACFBLKGG_00699	0	0	0	0	0	0	0	0	0	0	0	0	0.0632101	0	0.0149013	0.015947	0	0.0502472	0	0	0	0	0	0	0	0	0	0	0	0	0	0	0	0	0	0
ACFBLKGG_00702	0	0	0	0	0	0	0	0	0	0	0	0	0.0455352	0.0934561	0	0.229846	0.17883	0.241998	0	0	0	0	0	0	0	0	0	0	0	0	0	0	0	0	0	0
ACFBLKGG_00703	0	0	0	0	0	0	0	0	0	0	0	0	0	0	0	0.242096	0.235624	0.516944	0	0	0	0	0	0	0	0	0	0	0	0	0	0	0	0	0	0
ACFBLKGG_00704	0	0	0	0	0	0	0	0	0	0	0	0	0.262129	0.0191525	0.0882721	0.0566862	0.0550468	0.0198505	0	0	0	0	0	0	0	0	0	0	0	0	0	0	0	0	0	0
ACFBLKGG_00705	0	0	0	0	0	0	0	0	0	0	0	0	0.200454	0	0.0943244	0	0	0	0	0	0	0.153462	0	0.0776387	0.0799787	0	0	0	0	0	0	0	0	0	0	0
ACFBLKGG_00707	0	0	0	0	0	0	0	0	0	0	0	0	0	0	0	0	0	0.0845942	0	0	0	0	0	0	0	0	0	0	0	0	0	0	0	0	0	0
ACFBLKGG_00709	0	0	0	0	0	0	0	0	0	0	0	0	0.0427616	0	0	0	0.0419755	0.0454388	0	0	0	0	0	0	0	0	0	0	0	0	0	0	0	0	0	0
ACFBLKGG_00710	0	0	0	0	0	0	0	0	0	0	0	0	0	0	0.12409	0	0.52026	0	0	0	0	0	0	0	0	0	0	0	0	0	0	0	0	0	0	0
ACFBLKGG_00711	0	0	0	0	0	0	0	0	0	0	0	0	0.078698	0	0	0	0.154839	0.335631	0	0	0	0	0	0	0	0	0	0	0	0	0	0	0	0	0	0
ACFBLKGG_00713	0	0	0	0.0204586	0.0137592	0	0	0	0.0167605	0.014932	0	0	0.0185818	0.0190073	0.0175209	0.131267	0.16389	0.0788001	0.0313119	0.0142252	0	0.041823	0.0135862	0.0145318	0.0755687	0	0	0	0	0	0	0	0.0187457	0	0	0
ACFBLKGG_00716	0	0	0	0	0	0	0	0	0	0	0	0	0.255531	0.197072	0.060164	0.258004	0.439606	0.068017	0	0	0	0	0	0	0	0	0	0	0	0	0	0	0	0	0	0
ACFBLKGG_00717	0	0	0	0	0	0	0	0	0	0	0	0	0.143007	0	0.134569	0.144564	0.141068	0	0	0	0	0	0	0	0	0	0	0	0	0.128834	0	0	0	0	0	0
ACFBLKGG_00718	0	0	0	0	0	0	0	0	0	0	0	0	0.135434	0.140693	0	0.136879	0.133572	0	0	0	0	0	0	0	0	0	0	0	0	0	0	0	0	0	0	0
ACFBLKGG_00721	0	0	0	0	0	0	0	0	0	0	0	0	0.329014	0.1499	0.241187	0.62732	0.358695	0.116469	0	0	0	0	0	0	0	0	0	0	0	0	0	0	0	0	0	0
ACFBLKGG_00722	0	0	0	0	0	0	0	0	0	0	0	0	0	0	0	0	0	0	0	0	0	0	0	0	0	0	0	0	0	0	0	0	0	0	0	0
ACFBLKGG_00724	0	0	0	0	0	0	0	0	0	0	0	0	0.454475	0.342764	0.157858	0.24141	0.281394	0.177603	0	0	0	0	0	0	0	0.0457936	0	0	0	0	0	0	0	0	0	0
ACFBLKGG_00725	0	0	0	0	0	0	0	0	0.053409	0	0	0	0.296312	0.487273	0.446559	0.598345	0.407689	0.315357	0	0	0	0	0	0	0	0	0	0	0	0	0	0	0	0	0	0
ACFBLKGG_00726	0	0	0	0	0	2.40919	0	0	0	0	0	0	8.95156	4.41869	0	16.9846	4.16501	6.87915	0	0	0	0	0	0	0	0	0	4.26998	1.82892	0	0	0	0	0	0	0
ACFBLKGG_00727	0	0	0.0827976	0	0	0	0	0	0	0	0	0	0.545056	0.789444	0.10257	1.76191	1.18135	1.1656	0	0	0	0	0	0	0	0	0	0	0	0	0	0	0	0	0	0
ACFBLKGG_00728	0	0	0	0	0.126574	0	0	0	0	0	0	0	0.258804	0.0889609	0.0811977	1.21967	1.86777	0.644321	0	0	0	0	0	0	0	0	0	0	0	0	0	0	0	0	0	0
ACFBLKGG_00729	0.0832449	0	0	0.0751089	0.075422	0.215951	0	0	0	0	0	0	0.986731	0.453297	0.0962125	0.824265	0.767728	0.686384	0.0285672	0	0	0	0.024863	0	0	0	0	0	0	0	0	0	0	0	0	0
ACFBLKGG_00730	0	0	0	0	0	0	0	0	0	0	0	0	0.104611	0	0	0.0351979	0.0684213	0.111078	0	0	0	0	0	0	0	0	0	0	0	0	0	0	0	0	0	0
ACFBLKGG_00731	0	0	0	0	0	0	0	0	0	0	0	0	0.131172	0	0	0.132444	0.06448	0	0	0	0	0	0	0	0	0	0	0	0	0	0	0	0	0	0	0
ACFBLKGG_00734	0	0	0	0	0	0	0	0	0	0	0	0	0.026429	0.0541192	0	0	0.0259139	0	0	0	0	0	0	0	0	0	0	0	0	0	0	0	0	0	0	0
ACFBLKGG_00737	0	0	0	0	0.087799	0	0	0	0	0	0	0	0.119244	0	0	0.300989	0.0585961	0	0	0	0	0	0	0	0	0	0.0469522	0	0	0	0	0	0	0	0	0
ACFBLKGG_00738	0	0	0	0	0	0	0	0	0	0	0	0	0.0425763	0.0873523	0	0	0.0417931	0	0.0356777	0	0.0341541	0	0	0	0	0	0	0	0	0	0	0	0	0	0	0
ACFBLKGG_00739	0	0	0	0	0	0	0	0	0	0	0	0	0.444992	0	0	0	0.876298	0.977151	0	0	0	0	0	0	0	0	0	0	0	0	0	0	0	0	0	0
ACFBLKGG_00742	0	0	0	0	0	0	0	0	0	0	0	0	0	0.0448477	0	0.132385	0.042912	0	0	0	0	0	0	0	0	0	0	0	0	0	0	0	0	0	0	0
ACFBLKGG_00743	0.040637	0	0	0	0	0	0	0	0	0	0	0	0.365419	0.0340404	0.219187	0.234718	0.130351	0.282143	0	0	0	0	0	0	0	0	0	0	0	0	0	0	0	0	0	0
ACFBLKGG_00745	0	0	0	0	0	0.038773	0	0	0	0	0	0	0.40363	0.526619	0.138335	0.40743	0.432046	0.389684	0	0	0.0294766	0.0276529	0.0804305	0	0.118856	0.0350317	0.0872747	0	0	0.0331662	0	0	0	0.0749062	0	0
ACFBLKGG_00746	0	0	0	0	0	0	0	0	0	0	0	0	0	0.0692563	0.0637008	0.034108	0	0	0	0	0	0	0	0	0	0	0	0	0	0	0	0	0	0	0	0
ACFBLKGG_00747	0	0	0	0	0	0	0	0	0	0	0	0	0	0.0504887	0	0.297913	0.144896	0.0522936	0	0	0	0	0.0359176	0	0.0397074	0	0	0	0	0	0	0	0	0	0	0
ACFBLKGG_00748	0.0901127	0	0	0	0.0272034	0.0521004	0	0	0	0	0	0	0.397923	0.302058	0.0347133	0.520491	0.144556	0.195575	0	0	0	0	0	0	0	0	0	0	0	0	0	0	0	0	0	0
ACFBLKGG_00750	0	0	0	0	0	0	0	0	0	0	0	0	0.0447866	0.0229166	0.0211129	0.0226	0.0658525	0.0474988	0	0	0	0	0	0	0	0	0	0	0	0	0	0	0	0	0	0
ACFBLKGG_00753	0	0	0	0.0743325	0.0248834	0	0	0	0	0	0	0	0.0336754	0.069018	0.0317413	0	0.0660709	0	0	0	0	0	0	0	0	0	0	0	0	0	0	0	0	0	0	0
ACFBLKGG_00755	0	0	0	0	0	0	0	0	0	0	0	0	0.16259	0	0	0	0.159964	0	0	0	0	0	0	0	0	0	0	0	0	0	0	0	0	0	0	0
ACFBLKGG_00756	0	0	0	0	0	0	0	0	0	0	0	0	0	0.0487717	0	0.0959415	0.0466585	0	0	0	0	0	0	0	0	0	0	0	0	0	0	0	0	0	0	0
ACFBLKGG_00759	0	0	0	0	0	0	0	0	0	0.147919	0.188771	0.313958	2.7043	0.754674	1.18674	2.54961	2.66515	1.93669	0	0	0	0	0	0	0	0	0	0	0	0	0	0	0	0	0	0
ACFBLKGG_00760	0	0	0	0	0	0	0	0	0	0	0	0	0.107668	0.110363	0	0.217362	0.352128	0.114335	0	0	0	0	0	0	0	0	0	0	0	0	0	0	0	0	0	0
ACFBLKGG_00761	0	0	0	0	0	0	0	0	0	0	0	0	0.100227	0	0	0.10125	0	0	0	0	0	0	0	0	0	0	0.0781108	0	0	0	0	0	0	0	0	0
ACFBLKGG_00763	0	0	0	0	0	0	0.0248251	0	0	0	0	0	0.0606942	0	0	0.0612606	0.119055	0.0322091	0	0	0	0.0456682	0	0	0	0	0	0	0	0	0	0	0	0	0	0
ACFBLKGG_00764	0	0	0	0	0	0	0	0	0	0	0	0	0	0	0	0	0.0756026	0	0	0	0	0	0	0	0	0	0	0	0	0	0	0	0	0	0	0
ACFBLKGG_00765	0.0630154	0	0	0	0	0	0	0	0	0	0	0	0.360512	0.0528835	0.242609	0.207982	0.303512	0.219091	0	0	0	0	0	0	0	0	0	0	0	0	0	0	0	0	0	0
ACFBLKGG_00766	0	0	0.0194619	0	0	0	0	0	0	0	0	0	0.126692	0.0518794	0.167216	0.23016	0.124214	0.107522	0	0	0	0	0	0	0	0	0	0	0	0	0	0	0	0	0	0
ACFBLKGG_00767	0	0	0	0	0	0	0	0	0	0	0	0	0.1174	0.150304	0.0276672	0.385105	0.518107	0.498365	0	0	0	0	0	0	0.0238096	0	0.0233206	0	0	0	0	0	0	0	0	0
ACFBLKGG_00769	0	0	0	0	0	0	0	0	0	0	0	0	0.286227	0.197038	0.269394	0.28917	0.281821	0.305656	0	0	0	0	0	0	0	0	0	0	0	0	0	0	0	0	0	0
ACFBLKGG_00770	0	0	0	0	0	0	0	0	0	0	0	0	0.141036	0	0.132715	0.142578	0	0.30244	0	0	0	0	0	0	0	0	0	0	0	0	0	0	0	0	0	0
ACFBLKGG_00771	0	0	0	0	0	0.391405	0	0	0	0	0	0	0.382915	0.410892	0.361392	1.16675	1.12981	2.08927	0	0	0	0	0	0	0	0	0	0	0	0	0	0	0	0	0	0
ACFBLKGG_00772	0.140823	0	0	0	0	0	0	0	0	0	0	0	0.115302	0.119385	0	0.931879	1.02262	1.11039	0	0	0	0	0	0	0	0	0	0	0	0	0	0	0	0	0	0
ACFBLKGG_00774	0	0	0	0	0	0	0	0	0	0	0	0	0	0	0	0	0	0	0	0	0	0	0	0	0	0	0	0	0	0	0	0	0	0	0	0
ACFBLKGG_00775	0	0	0	0	0	0	0	0	0	0	0	0	0	0	0	0	0	0	0	0	0	0	0	0	0	0	0	0	0	0	0	0	0	0	0	0
ACFBLKGG_00777	0	0	0	0	0.0240681	0	0	0	0	0	0	0	0.162467	0.132913	0.0612799	0.131163	0.0795951	0.154985	0	0	0	0	0	0	0	0	0	0	0	0	0	0	0	0	0	0
ACFBLKGG_00779	0	0	0	0	0	0	0	0	0	0	0	0	0	0	0.021605	0.0925089	0.0449272	0.048609	0	0	0	0	0	0	0	0.0219402	0	0	0	0	0	0	0	0	0	0
ACFBLKGG_00780	0	0	0	0	0	0	0	0	0	0	0	0	0.136174	0.167324	0.102698	0.137439	0.106822	0.144487	0.0229013	0	0	0	0	0	0	0	0	0	0	0	0	0	0	0	0	0
ACFBLKGG_00781	0	0	0	0	0	0	0	0	0	0	0	0	0.416289	0	0	0	0.205113	0	0	0	0	0	0	0	0	0	0	0	0	0	0	0	0	0	0	0
ACFBLKGG_00782	0	0	0	0	0	0	0	0	0	0	0	0	0.838251	1.35264	1.58501	0.852471	0.412279	0	0	0	0	0	0	0	0	0	0	0	0	0	0	0	0	0	0	0
ACFBLKGG_00783	0	0	0	0	0	0	0	0	0	0	0	0	0.894344	0.566301	0.518285	0.138935	0	0.146571	0	0	0	0	0	0	0	0	0	0	0	0	0	0	0	0	0	0
ACFBLKGG_00784	0	0	0	0	0	0	0	0	0	0	0	0	0.302664	0.362544	0.427746	0	0.0495429	0	0	0	0	0	0	0	0	0	0	0	0	0	0	0	0	0	0	0
ACFBLKGG_00787	0	0	0	0	0	0	0	0	0	0	0	0	0.522183	0.179508	0	0.703088	0.856518	0.464316	0	0	0	0	0	0	0	0	0	0	0	0	0	0	0	0	0	0
ACFBLKGG_00788	0	0	0	0	0	0	0	0	0	0	0	0	0	0.202753	0.363724	0.976692	0.380943	0.207956	0	0	0	0	0	0	0	0	0	0	0	0	0	0	0	0	0	0
ACFBLKGG_00789	0	0	0	0	0	0	0	0	0	0	0	0	0.713942	0.498756	0.214123	0.294801	0.477489	0.2756	0	0	0	0	0	0	0	0	0	0	0	0	0.0270996	0	0	0	0	0
ACFBLKGG_00790	0	0	0	0	0	0	0.0351712	0	0	0	0	0	0.515382	0.484655	0.242836	0.520276	0.210798	0.228191	0	0	0	0	0	0	0	0	0	0	0	0	0	0	0	0	0	0
ACFBLKGG_00791	0	0	0	0	0.0326891	0	0	0	0	0	0	0	0.13291	0.18183	0.125244	0.223626	0.217471	0.188339	0	0	0	0	0	0	0.0358111	0	0	0	0	0	0	0	0	0	0	0
ACFBLKGG_00793	0.159068	0	0	0	0.0384782	0	0	0	0	0	0	0	0.416147	0.106514	0.147119	0.157503	0.306019	0.331125	0	0	0.020947	0	0.0760455	0	0	0.0248862	0.103434	0	0	0	0	0	0.0261985	0	0	0
ACFBLKGG_00798	0	0	0	0	0	0	0	0	0	0	0	0	0.175629	0.0450492	0.206877	0.221628	0.172418	0.373297	0	0	0	0	0	0	0	0	0	0	0	0	0	0	0	0	0	0
ACFBLKGG_00799	0	0	0	0	0	0	0	0	0	0	0	0	0	0.0874163	0	0.428112	0.166873	0.0904514	0	0	0	0	0	0	0	0	0	0	0	0	0	0	0	0	0	0
ACFBLKGG_00801	0	0	0	0	0.0247148	0	0	0	0	0	0	0	0.200677	0.274185	0.0630508	0.101279	0.360911	0.284069	0	0	0	0	0	0	0	0	0	0	0	0	0	0	0	0	0	0
ACFBLKGG_00802	0	0	0	0	0	0	0	0	0	0	0	0	0.189015	0	0	0.381869	0.37215	0.100907	0	0	0	0	0	0	0	0	0	0	0	0	0	0	0	0	0	0
ACFBLKGG_00804	0	0	0	0	0	0	0	0	0	0	0	0	0	0.270314	0.244967	0.131592	0.128391	0.558032	0	0	0	0	0	0	0	0.12198	0	0	0	0	0	0	0	0	0	0
ACFBLKGG_00805	0	0	0	0	0	0	0	0	0	0	0	0	0.0499313	0	0	0	0.0980753	0.159284	0	0	0	0	0	0	0	0	0	0	0	0	0	0	0	0	0	0
ACFBLKGG_00807	0	0	0	0	0	0	0	0	0	0	0	0	0.115834	0.0850817	0	0.0279529	0.054316	0.0881619	0	0	0	0	0	0	0	0	0	0	0	0	0	0	0	0	0	0
ACFBLKGG_00808	0	0	0	0	0	0	0	0	0	0	0	0	0	0	0	0	0.595539	0	0	0	0	0	0	0	0	0	0	0	0	0	0	0	0	0	0	0
ACFBLKGG_00811	0	0	0	0	0.0146138	0	0	0	0	0	0	0	0.118434	0.0201939	0	0.159365	0	0.0837168	0	0	0	0	0	0	0	0	0	0	0	0	0	0	0	0	0	0
ACFBLKGG_00813	0	0	0	0	0	0	0	0	0	0	0.0219605	0.0182152	0.351081	0.12678	0.33102	0.0625259	0.182172	0.262786	0	0	0	0	0	0	0	0	0	0	0	0	0	0	0	0	0	0
ACFBLKGG_00814	0	0	0	0	0.0345467	0	0	0	0	0	0	0	1.40511	0.624931	0.662003	0.851118	0.183956	0.248951	0	0	0	0	0	0	0	0	0	0	0	0	0	0	0	0	0	0
ACFBLKGG_00815	0	0	0	0	0	0	0	0	0	0	0	0	1.07899	0.652631	0.358656	0.576762	0.499152	0.13515	0	0	0	0	0	0	0	0	0	0	0	0	0	0	0	0	0	0
ACFBLKGG_00816	0	0	0	0	0	0	0	0	0	0	0	0	0	0	0	0.259836	0	0.137705	0	0	0	0	0	0	0	0	0	0	0	0	0	0	0	0	0	0
ACFBLKGG_00819	0	0	0	0	0	0	0	0	0	0	0	0	4.0611	0.733162	1.29439	0.690891	0	0	0	0	0	0	0	0	0	0	0	0	0	0	0	0	0	0	0	0
ACFBLKGG_00820	0	0	0	0	0.0147616	0	0	0	0	0	0	0	0.434824	0.28559	0.150403	0.201228	0.195421	0.190278	0	0	0	0	0	0	0	0	0	0	0	0.0180274	0	0	0	0	0	0
ACFBLKGG_00822	0	0	0	0	0	0	0	0	0	0	0	0	0.101935	0.0523316	0.0480194	0.0514563	0.300352	0.162605	0	0	0	0	0	0	0.082263	0.0485162	0.0402374	0	0	0	0	0	0	0	0	0
ACFBLKGG_00824	0	0	0	0	0.206346	0	0	0	0	0	0	0	10.0326	7.93854	4.86204	5.21817	3.66488	2.79565	0	0	0	0	0	0	0	0	0	0	0	0	0	0	0	0	0	0
ACFBLKGG_00827	0	0	0	0	0	0	0	0	0	0	0	0	0	0	0	0	0	0	0	0	0	0	0	0	0	0	0	0	0	0	0	0	0	0	0	0
ACFBLKGG_00829	0	0	0	0	0.0271023	0	0	0	0	0	0	0	0.110081	0	0	0.0370391	0.0720076	0	0	0	0	0	0	0.0572622	0	0	0	0	0	0	0	0	0	0	0	0
ACFBLKGG_00830	0	0	0	0	0	0	0	0	0	0	0	0	0.157396	0.0810763	0	0.0794703	0.0774195	0	0	0	0	0	0	0	0	0	0	0	0	0	0	0	0	0	0	0
ACFBLKGG_00831	0	0	0	0	0	0	0	0	0	0	0	0	0.0499313	0	0	0	0	0.0530946	0	0	0	0	0	0	0	0	0	0	0	0	0	0	0	0	0	0
ACFBLKGG_00832	0	0	0	0	0	0	0	0	0	0	0	0	0	0	0	0	0	0.204221	0	0	0	0	0	0	0	0	0	0	0	0	0	0	0	0	0	0
ACFBLKGG_00835	0	0	0	0	0	0	0	0	0	0	0	0	0	0	0	0.154019	0.075015	0.162591	0	0	0	0	0	0	0	0	0	0	0	0	0	0	0	0	0	0
ACFBLKGG_00837	0	0	0	0	0	0	0	0	0	0	0	0	0	0	0	0	0	0	0	0	0	0	0	0	0	0	0	0	0	0	0	0	0	0	0	0
ACFBLKGG_00839	0	0	0	0	0	0	0	0	0	0	0	0	0	0	0	0	0	0	0	0	0	0	0	0	0	0	0	0	0	0	0	0	0	0	0	0
ACFBLKGG_00843	0	0	0	0	0	0	0	0	0	0	0	0	0.2571	0	0	0.129918	0.126764	0	0	0	0	0	0	0	0	0	0	0	0	0	0	0	0	0	0	0
ACFBLKGG_00844	0	0	0	0	0	0	0	0	0	0	0	0	0	0	0	0	0	0	0	0	0	0	0	0	0	0	0	0	0	0	0	0	0	0	0	0
ACFBLKGG_00845	0	0	0	0	0	0	0	0	0	0	0	0	0	0.0679138	0.062179	0.133334	0.324568	0.210948	0	0	0	0	0	0	0	0	0	0	0	0	0	0	0	0	0	0
ACFBLKGG_00846	0	0	0	0	0	0	0	0	0	0	0	0	0.0353726	0	0.0333398	0.107115	0.0347045	0.0375609	0	0	0	0	0	0	0	0	0	0	0	0	0	0	0	0	0	0
ACFBLKGG_00848	0	0	0	0	0	0	0	0	0	0	0	0	0.273089	0.177897	0.0702161	0.150337	0.146039	0.237022	0	0	0	0	0	0	0	0	0	0	0	0	0	0	0	0	0	0
ACFBLKGG_00851	0	0	0	0	0	0	0	0	0	0	0	0	0.17567	0.361072	0.220624	0.118244	0.287721	0.31158	0	0	0	0	0	0	0	0	0	0	0	0	0	0	0	0	0	0
ACFBLKGG_00852	0	0	0	0	0	0	0	0	0	0	0	0	0.373318	0	0	0	0	0	0	0	0	0	0	0	0	0	0	0	0	0	0	0	0	0	0	0
ACFBLKGG_00855	0	0	0	0	0	0	0	0	0	0	0	0	0.234186	0.0961432	0.308935	0.236422	0.0919781	0.0497901	0	0	0	0	0	0	0	0	0	0	0	0	0	0	0	0	0	0
ACFBLKGG_00858	0	0	0	0	0	0	0	0	0	0	0	0	0	0	0	0.116333	0.0376974	0	0	0	0	0	0	0	0	0	0	0	0	0	0	0	0	0	0	0
ACFBLKGG_00860	0	0	0	0	0	0	0	0	0	0	0	0	0.0855203	0	0	0.345456	0.0841596	0.182479	0	0	0	0	0	0	0	0	0	0	0	0	0	0	0	0	0	0
ACFBLKGG_00862	0	0	0	0	0	0	0	0	0	0	0	0	0.103546	0.0531639	0	0.574968	0.0508528	0.330373	0	0	0	0	0	0	0	0	0	0	0	0	0	0	0	0	0	0
ACFBLKGG_00863	0	0	0	0	0	0	0	0	0	0	0	0	0.0578674	0.059466	0	0.175281	0.341182	0.492631	0	0	0	0	0	0	0.0466249	0	0	0	0	0	0	0	0	0	0	0
ACFBLKGG_00865	0	0	0	0	0	0	0	0	0	0.032382	0	0.0710719	0.48345	0.597657	0.284894	0.0406582	0.0197427	0	0	0	0	0	0.0294547	0	0.0163779	0	0	0	0	0.0182122	0	0	0.0203148	0	0	0
ACFBLKGG_00868	0	0	0	0	0.0509443	0	0	0	0	0	0	0	0.900642	0.926773	0.52192	0.209867	0.204385	0.442822	0	0	0	0	0.0505595	0	0	0	0	0	0	0.0625877	0	0	0	0	0	0
ACFBLKGG_00871	0	0	0	0	0	0	0	0	0	0	0	0	0	0	0	0	0	0	0	0	0	0	0	0	0	0	0	0	0	0	0	0	0	0	0	0
ACFBLKGG_00875	0	0	0	0	0	0	0	0	0	0	0	0	0.854143	0.117541	0.48487	0.230987	0.280996	0.365155	0	0	0	0	0	0	0	0	0.135216	0	0	0	0	0.114756	0	0	0	0
ACFBLKGG_00876	0	0	0	0	0.0331346	0	0	0	0	0	0	0	0.53893	0.506922	0.0846399	0.136017	0.264555	0.286399	0	0	0	0	0	0	0	0.0428047	0	0.0446342	0	0	0	0	0	0	0	0
ACFBLKGG_00877	0	0	0	0	0	0	0	0	0	0	0	0	0.325513	0.111031	0.143223	0.021901	0.148898	0.0690407	0	0	0	0	0	0	0	0.0207824	0	0	0	0	0	0	0	0	0	0
ACFBLKGG_00880	0	0	0	0	0	0	0	0	0	0	0	0	0.217592	0	0	0	0	0	0	0	0	0	0	0	0	0	0	0	0	0	0	0	0	0	0	0
ACFBLKGG_00882	0	0	0	0	0	0.0737469	0	0	0	0	0	0	1.04611	0.464605	0.493003	0.668761	0.547371	0.777544	0	0	0	0	0	0.0272148	0	0.0666074	0	0.0345845	0	0	0	0	0	0	0	0
ACFBLKGG_00884	0	0	0	0	0	0	0	0	0	0	0	0	0.066925	0.0688451	0	0.2703	0.0658001	0.0712801	0	0	0	0	0	0	0	0	0	0	0	0	0	0	0	0	0	0
ACFBLKGG_00885	0	0	0	0	0	0	0	0	0	0	0	0	0.603625	0.348708	0.182932	0.826758	0.633926	0.502959	0	0	0	0.0161858	0	0	0.0175218	0	0.0171695	0	0	0.0194904	0	0	0	0	0	0
ACFBLKGG_00886	0	0	0	0	0	0	0	0	0	0	0	0	0.125358	0.390069	0	0	0	0.268492	0	0	0	0	0	0	0	0	0	0	0	0	0	0	0	0	0	0
ACFBLKGG_00887	0	0	0	0	0	0	0	0	0	0	0	0	0.0568632	0	0	0	0.0558736	0	0	0	0	0	0	0	0	0	0	0	0	0	0	0	0	0	0	0
ACFBLKGG_00889	0	0	0	0	0	0	0	0	0	0	0	0	0.121455	0	0.114394	0	0.0596855	0.32319	0	0	0	0	0	0	0	0	0	0	0	0	0	0	0	0	0	0
ACFBLKGG_00892	0	0	0	0	0	0	0	0	0	0	0	0	0.250716	0	0	0	0	0.134246	0	0	0	0	0	0	0	0	0	0	0	0	0	0	0	0	0	0
ACFBLKGG_00893	0	0	0	0	0	0	0	0	0	0	0	0	0	0	0	0	0	0	0	0	0	0	0	0	0	0	0	0	0	0	0	0	0	0	0	0
ACFBLKGG_00896	0	0	0	0	0	0	0	0	0	0	0	0	0.175546	0.0449095	0.0413774	0.110728	0.107545	0.0698132	0	0	0	0	0	0	0	0	0	0	0	0	0	0	0	0	0	0
ACFBLKGG_00898	0	0	0	0	0	0	0	0	0	0	0	0	0	0.24925	0.227689	0.569971	0.713928	0.515906	0	0	0	0	0	0	0	0	0	0	0	0	0	0	0	0	0	0
ACFBLKGG_00900	0	0	0	0	0	0	0	0	0	0	0	0	0.846188	0.325891	0.149472	0.213582	0.363655	0.225015	0	0	0	0	0	0	0	0	0	0	0	0	0	0	0	0	0	0
ACFBLKGG_00901	0	0	0	0	0	0	0	0	0	0	0	0	0	0	0	2.12308	4.16501	4.5861	0	0	0	0	0	0	0	0	0	0	0	0	0	0	0	0	0	0
ACFBLKGG_00902	0	0	0	0	0	0	0	0	0	0	0	0	0.591729	0.380802	0.278559	0.373461	0.654766	0.472998	0	0	0	0	0.0539693	0	0	0	0	0	0	0	0	0	0	0	0	0
ACFBLKGG_00906	0	0	0	0	0	0	0	0	0	0	0	0	0.183468	0.0752313	0	0.148156	0.144015	0.194842	0	0	0	0	0	0	0	0	0	0	0	0	0	0	0	0	0	0
ACFBLKGG_00907	0	0	0	0	0	0	0	0	0	0	0	0	0.347204	0.118932	0.163523	0.233708	0.227455	0.184737	0	0	0.0462563	0	0	0	0.0932499	0.0550098	0.0455937	0	0	0	0	0	0	0	0	0
ACFBLKGG_00908	0	0	0	0	0	0	0	0	0	0	0	0	1.02989	0.153157	0.138442	0.1487	0.145116	0	0	0	0	0	0	0	0	0	0	0	0	0	0	0	0	0	0	0
ACFBLKGG_00912	0	0	0	0	0	0	0	0.0283431	0	0	0	0	0.347947	0.603025	0.410421	0.831943	0.433052	0.687311	0	0	0	0	0	0	0	0	0	0	0	0	0	0	0	0	0	0
ACFBLKGG_00913	0	0	0	0	0	0	0	0	0	0	0	0	0.471684	0.277284	0.063455	0.204114	0.0662528	0.215316	0	0	0	0	0	0	0	0	0	0	0	0.0608754	0	0	0	0	0	0
ACFBLKGG_00915	0	0	0	0	0.0190881	0	0	0	0	0	0	0	0.0516086	0.0792542	0.0243268	0.234392	0.177102	0.136879	0	0	0	0	0	0	0	0	0	0	0	0	0	0	0	0	0	0
ACFBLKGG_00921	0	0	0	0	0	0	0	0	0	0	0	0	0.716213	0.58812	0.629866	0.433836	0.281316	0.355337	0	0	0	0	0	0	0	0	0	0	0	0	0	0	0	0	0	0
ACFBLKGG_00923	0	0	0	0	0	0	0	0	0	0	0	0	0	0	0	0	0	0	0	0	0	0	0	0	0	0	0	0	0	0	0	0	0	0	0	0
ACFBLKGG_00924	0	0	0	0	0	0	0	0	0	0	0	0	0.354071	0	0.333085	0.596143	0.465238	0.505233	0	0	0	0	0	0	0	0	0	0	0	0	0	0	0	0	0	0
ACFBLKGG_00926	0	0	0	0	0	0	0	0	0	0	0	0.0268233	0.182647	0.0311825	0	0.0614504	0.119424	0.0323092	0	0	0	0	0	0	0	0	0	0	0	0	0	0	0	0	0	0
ACFBLKGG_00927	0	0	0	0	0	0	0	0	0	0	0	0	0.0281718	0	0	0	0.0276261	0.0896826	0	0	0	0	0	0	0	0	0	0	0	0	0	0	0	0	0	0
ACFBLKGG_00929	0	0	0	0	0	0.0586114	0	0	0	0	0	0	0.167681	0	0.105305	0.225731	0.219668	0	0	0	0	0	0.0408107	0.0435115	0.0901099	0	0.0881266	0	0	0	0	0.0560589	0	0	0	0
ACFBLKGG_00931	0	0	0	0	0	0	0	0	0	0	0	0	0.687528	0.325891	0.149472	0.106791	0	0	0	0	0	0	0	0	0	0	0	0	0	0	0	0	0	0	0	0
ACFBLKGG_00932	0	0	0	0.106242	0.139838	0	0	0	0	0	0	0	0.85868	0.689633	0.359192	3.47004	2.06669	1.01885	0	0	0	0.145899	0	0	0	0	0	0.0957611	0	0	0	0	0	0	0	0
ACFBLKGG_00934	0	0	0	0	0	0	0	0	0	0	0	0	0	0	0	0	0	0	0	0	0	0	0	0	0	0	0	0	0	0	0	0	0	0	0	0
ACFBLKGG_00938	0	0	0	0	0	0	0	0	0	0	0	0	0	0	0	0	0.038146	0	0	0	0	0	0	0	0	0	0.0615956	0	0	0	0	0	0	0	0	0
ACFBLKGG_00940	0	0	0	0	0	0	0	0	0	0	0	0	0.120843	0.125261	0.227401	0.488397	0.238218	0.388139	0	0	0	0	0	0	0.0960158	0	0	0	0	0	0	0	0	0	0	0
ACFBLKGG_00943	0	0	0	0.435272	1.41262	0	0	0	0	0	0	0	8.67913	8.04885	4.09537	7.21326	10.8683	3.01607	0	0	0	0	0	0	0	0	0	0	0	0	0	0	0	0	0	0
ACFBLKGG_00945	0	0	0	0	0	0	0	0	0	0.0639396	0	0	0.277588	0.121996	0	0.0400303	0.155671	0.0842515	0	0	0	0	0	0	0	0	0	0	0	0	0	0	0	0	0	0
ACFBLKGG_00947	0	0	0	0	0	0	0	0	0	0	0	0	0	0	0	0	0	0	0	0	0	0	0	0	0	0	0	0	0	0	0	0	0	0	0	0
ACFBLKGG_00951	0	0	0.0543964	0	0	0	0	0	0	0	0	0	0.427721	0.220128	0.0671255	0.0719847	0.420668	0.151914	0	0	0.0568089	0	0	0	0.0572583	0	0	0	0	0.0643963	0	0	0	0	0	0
ACFBLKGG_00956	0	0	0	0	0.105134	0.0499944	0.038928	0	0	0.0767101	0	0	0.71275	0.195087	0.71637	0.911445	1.02649	0.757737	0	0	0	0	0	0	0	0	0	0	0	0	0	0	0	0	0	0
ACFBLKGG_00957	0	0	0	0	0	0	0	0	0	0	0	0	0	0	0	0	0	0	0	0	0	0	0	0	0	0	0	0	0	0	0	0	0	0	0	0
ACFBLKGG_00958	0	0	0	0	0	0.0350344	0	0	0	0	0	0	1.62229	0.882058	0.717761	0.267345	0.422209	0.175743	0	0	0	0	0	0	0	0	0	0	0	0	0	0	0	0	0	0
ACFBLKGG_00961	0	0	0	0	0	0	0	0	0	0	0	0	0.0697708	0.143601	0	0	0	0	0.0581145	0	0	0.0530164	0	0	0.224239	0.264653	0.164362	0.139392	0	0.0630295	0	0	0	0	0	0
ACFBLKGG_00965	0	0	0	0	0	0	0	0	0	0	0	0	0	0	0	1.48448	1.4548	4.92683	0	0	0	0	0	0	0	0	0	0	0	0	0	0	0	0	0	0
ACFBLKGG_00966	0	0	0	0	0	0	0	0	0	0	0	0	0	0.200974	0	0	0	0.103909	0	0	0	0	0	0	0	0	0	0	0	0	0	0	0	0	0	0
ACFBLKGG_00971	0.0542033	0	0	0	0	0	0	0	0	0	0	0	0.53164	0.0909151	0.208741	0.536702	0.30446	0.329593	0	0	0	0	0	0	0	0	0	0	0	0	0	0	0	0	0	0
ACFBLKGG_00973	0	0	0	0	0	0	0	0	0	0	0	0	1.1126	0.639304	0.209685	0.449279	0.305843	0.236495	0	0	0	0	0	0	0	0	0	0	0	0	0	0	0	0	0	0
BGPGCMEC_00001	0	0	0	0	0	0.0229682	0.0176611	0	0.0389731	0	0	0	0	0	0	0	0	0	0	0	0	0	0	0	0.0526802	0.0206914	0.017207	0	0	0	0	0	0	0	0	0
BGPGCMEC_00002	0	0	0	0	0	0	0.062276	0.0367159	0.0515485	0	0	0	0	0	0	0	0	0	0	0	0	0	0	0	0.0619716	0.018254	0.0151836	0	0	0	0	0	0	0	0	0
BGPGCMEC_00003	0	0	0	0	0	0.00756749	0.00865185	0.00340951	0.0031881	0	0	0	0	0	0	0	0	0	0	0	0	0.00264112	0	0	0.00576902	0	0.00282945	0	0	0	0	0	0	0	0	0
BGPGCMEC_00004	0	0	0	0	0.029396	0	0.0977916	0.153206	0	0	0	0	0	0	0	0	0	0	0	0	0	0	0	0	0	0	0	0	0	0.0719735	0	0	0	0	0	0
BGPGCMEC_00005	0	0	0	0	0	0.0416877	0.0646685	0	0	0	0	0	0	0	0	0	0	0	0	0	0	0	0	0	0	0	0.0625743	0	0	0	0	0	0	0	0	0
BGPGCMEC_00006	0	0	0	0.0162633	0.0109501	0.0157558	0.0483003	0.0142484	0.053331	0	0	0	0	0	0	0	0	0	0	0	0	0.0110785	0	0	0.0240658	0.0141751	0.0353867	0.0145989	0.0129247	0	0	0	0	0	0	0
BGPGCMEC_00007	0	0.0212831	0	0	0	0	0	0	0.0252241	0	0	0	0	0	0	0	0	0	0	0	0	0	0	0	0.0113845	0	0.0223209	0	0	0	0	0	0	0	0	0
BGPGCMEC_00008	0.0186086	0	0	0	0	0	0.0248616	0.0440014	0.0274498	0	0	0	0	0	0	0	0	0	0	0	0	0	0.0111261	0	0	0.0145909	0.012141	0	0	0.0137573	0	0	0	0	0	0
BGPGCMEC_00009	0	0	0	0	0	0	0	0	0	0	0	0	0	0	0	0	0	0	0	0	0	0	0	0	0.0391268	0	0	0	0	0	0	0	0	0	0	0
BGPGCMEC_00010	0	0	0	0	0	0.376536	0	0	0	0	0	0	0	0	0	0	0	0	0	0	0	0	0	0	0	0.114766	0	0	0	0	0	0	0	0	0	0
BGPGCMEC_00011	0	0	0	0	0	0	0	0	0	0	0	0	0	0	0	0	0	0	0	0	0	0	0	0	0.0215705	0	0	0	0	0	0	0	0	0	0	0
BGPGCMEC_00012	0	0	0	0	0	0	0	0.142986	0	0	0	0	0	0	0	0	0	0	0	0	0	0	0	0	0	0.070605	0	0	0	0	0	0	0	0	0	0
BGPGCMEC_00013	0	0	0	0	0	0.00974046	0.0297776	0.00879273	0.0328986	0	0	0	0	0	0	0	0.00892833	0	0	0	0	0	0	0	0	0	0.021864	0	0	0	0	0	0	0	0.00903357	0
BGPGCMEC_00014	0	0	0	0	0.0833405	0	0.0939545	0	0	0	0	0	0	0	0	0	0	0	0	0	0	0	0	0	0	0	0.265717	0	0	0	0	0	0	0	0	0
BGPGCMEC_00015	0	0	0.0577094	0	0	0.0787463	0.0621487	0	0.0681654	0	0	0	0	0	0	0	0	0	0	0	0	0	0	0	0.0607185	0	0	0	0	0	0	0	0	0	0	0
BGPGCMEC_00016	0	0	0	0	0	0	0	0.0152816	0	0	0	0	0	0	0	0	0.0155333	0.0168032	0	0	0	0	0	0	0	0	0.0252959	0	0	0	0	0	0	0	0	0
BGPGCMEC_00017	0	0	0	0	0	0	0	0	0	0	0	0	0	0	0	0	0	0	0	0	0	0	0	0	0	0	0.164307	0	0	0	0	0	0	0	0	0
BGPGCMEC_00018	0	0	0	0	0	0	0	0	0	0	0	0	0	0	0	0	0	0	0	0	0	0	0	0	0	0	0	0	0	0	0	0	0	0	0	0
BGPGCMEC_00019	0	0	0	0	0	0	0	0	0	0	0	0	0	0	0	0	0	0	0	0	0	0	0	0	0	0	0	0	0	0	0	0	0	0	0	0
BGPGCMEC_00020	0	0	0	0	0	0	0	0	0	0	0	0	0	0	0	0	0	0	0	0	0	0	0	0	0.042436	0	0	0	0	0	0	0	0	0	0	0
BGPGCMEC_00021	0	0	0	0	0	0	0	0	0	0	0	0	0	0	0	0	0	0	0	0	0	0	0	0	0.232412	0	0	0	0	0	0	0	0	0	0	0
BGPGCMEC_00022	0	0	0	0	0	0	0.113342	0	0	0	0	0	0	0	0	0	0	0	0	0	0	0	0	0	0	0	0.106258	0	0	0	0	0	0	0	0	0
BGPGCMEC_00023	0	0	0	0	0	0	0.0605192	0	0	0	0	0	0	0	0	0	0	0	0	0	0	0	0	0	0.209549	0.141173	0.117232	0	0	0	0	0	0	0	0.0366646	0
BGPGCMEC_00024	0	0	0	0	0	0	0	0	0	0	0	0	0	0	0	0	0	0	0	0	0	0	0	0	0	0	0	0	0	0	0	0	0	0	0	0
BGPGCMEC_00025	0	0	0	0	0	0	0	0	0	0	0	0	0	0	0	0	0	0	0	0	0	0	0	0	0.797749	0	0	0	0	0	0	0	0	0	0	0
BGPGCMEC_00026	0	0	0	0	0	0	0	0.0664868	0	0	0	0	0	0	0	0	0	0	0	0	0	0	0	0	0	0.0657033	0	0	0	0	0	0	0	0	0	0
BGPGCMEC_00027	0	0	0	0	0	0	0.0177393	0.0209076	0.0195726	0	0	0	0	0	0	0	0	0	0	0	0	0	0	0	0.0529117	0.0623473	0.0172825	0	0	0	0	0	0	0	0	0
BGPGCMEC_00028	0	0	0	0	0	0	0	0	0.0791672	0	0	0	0	0	0	0	0	0	0	0	0	0	0	0	0	0	0	0	0	0	0	0	0	0	0	0
BGPGCMEC_00029	0.0370072	0.0230657	0	0	0.0223656	0	0.272233	0.262138	0.163689	0	0	0	0	0	0	0	0	0	0	0	0	0	0	0	0	0.0867657	0	0	0	0	0	0	0	0	0	0
BGPGCMEC_00030	0	0	0	0	0	0	0.457392	0	0.481364	0	0	0	0	0	0	0	0	0	0	0	0	0	0	0	0	0	0	0	0	0	0	0	0	0	0	0
BGPGCMEC_00031	0	0	0	0	0	0	0.199358	0	0.108715	0	0	0	0	0	0	0	0	0	0	0	0	0	0	0	0.192032	0.340286	0	0	0	0	0	0	0	0	0	0
BGPGCMEC_00032	0	0	0	0	0	0.0995569	0	0	0	0	0	0	0	0	0	0	0	0	0	0	0	0	0	0	0	0.0908748	0	0	0	0	0	0	0	0	0	0
BGPGCMEC_00033	0	0	0	0	0	0	0	0	0	0	0	0	0	0	0	0	0	0	0	0	0	0	0	0	0	0	0.136041	0	0	0	0	0	0	0	0	0
BGPGCMEC_00034	0	0	0	0	0	0	0	0	0.199898	0	0	0	0	0	0	0	0	0	0	0	0	0	0	0	0.296865	0.210247	0	0.0739484	0	0	0	0	0	0	0	0
BGPGCMEC_00035	0	0	0	0	0	0	0	0	0	0	0	0	0	0	0	0	0	0	0	0	0	0	0	0	0	0	0.189358	0	0	0.0728175	0	0	0	0	0	0
BGPGCMEC_00036	0	0	0	0	0	0	0	0	0	0	0	0	0	0	0	0	0	0	0	0	0	0	0	0	0.0249957	0.117851	0.195842	0.0610898	0	0	0	0	0	0	0	0
BGPGCMEC_00037	0	0.0274791	0	0	0.026608	0	0.0294807	0.0693239	0	0	0	0	0	0	0	0	0	0	0	0	0	0	0	0	0.0875222	0	0	0	0	0	0	0	0	0	0	0
BGPGCMEC_00038	0	0	0	0	0	0	0	0	0	0	0	0	0	0	0	0	0	0	0	0	0	0	0	0	0	0	0	0	0	0	0	0	0	0	0	0
BGPGCMEC_00039	0	0	0	0	0	0	0	0	0	0	0	0	0	0	0	0	0	0	0	0	0	0	0	0	0	0	0	0.272097	0	0	0	0	0	0	0	0.255789
BGPGCMEC_00040	0	0	0	0	0	0	0	0	0	0	0	0	0	0	0	0	0	0	0	0	0	0	0	0	0	0	0.0704479	0	0	0	0	0	0	0	0	0
BGPGCMEC_00041	0	0	0	0.0487584	0	0.0464672	0	0	0.0397611	0	0	0	0	0	0	0	0	0	0	0	0	0	0	0	0	0.0420432	0.0348906	0	0	0	0	0	0	0	0	0
BGPGCMEC_00042	0	0	0.187836	0	0	0.127005	0	0	0	0	0	0	0	0	0	0	0	0	0	0	0	0	0	0	0.393294	0.232306	0	0	0	0	0	0	0	0	0	0
BGPGCMEC_00043	0	0	0	0	0	0	0	0	0	0	0	0	0	0	0	0	0	0	0	0	0	0	0	0	0	0	0	0	0	0	0	0	0	0	0	0
BGPGCMEC_00044	0	0	0	0	0	1.30568	0	0	0	0	0	0	0	0	0	0	0	0	0	0	0	0	0	0	0	0	0	0	0	0	0	0	0	0	0	0
BGPGCMEC_00045	0	0	0	0	0	0	0	0	0	0	0	0	0	0	0	0	0	0	0	0	0	0	0	0	0	0	0	0	0	0	0	0	0	0	0	0
BGPGCMEC_00046	0	0	0	0	0	0	0	0	0	0	0	0	0	0	0	0	0	0	0	0	0	0	0	0	0.0694534	0.0409503	0.0339873	0.0426665	0	0	0	0	0	0	0	0
BGPGCMEC_00047	0.068009	0.0105813	0	0	0.0103007	0	0.0113567	0	0	0	0	0	0	0	0.0393293	0	0	0	0	0	0	0	0	0	0.0226406	0.0133352	0.0443903	0	0	0	0	0	0	0	0	0
BGPGCMEC_00048	0	0	0	0	0	0	0	0	0	0	0	0	0	0	0	0	0	0	0	0	0	0	0	0	0	0.0402528	0	0	0	0	0	0	0	0	0	0
BGPGCMEC_00049	0	0	0	0	0	0	0.0327303	0	0	0	0	0	0	0	0	0	0	0	0.0335199	0	0	0	0	0	0	0	0.0316645	0	0	0	0	0	0	0	0	0
BGPGCMEC_00050	0	0	0	0	0	0	0	0	0	0	0	0	0	0	0	0	0	0	0	0	0	0	0	0	1.87812	0	0	0	0	0	0	0	0	0	0	0
BGPGCMEC_00051	0	0	0	0	0	0	0	0	0	0	0	0	0	0	0	0	0	0	0	0	0	0	0	0	0	0	0.0433364	0	0	0	0	0	0	0	0	0
BGPGCMEC_00052	0	0	0	0	0	0	0	0	0	0	0	0	0	0	0	0	0	0	0	0	0	0	0	0	0	0	0	0	0	0	0	0	0	0	0	0
BGPGCMEC_00053	0	0	0	0	0	0	0	0	0	0	0	0	0	0	0	0	0	0	0	0	0	0	0	0	0	0	0	0	0	0	0	0	0	0	0	0
BGPGCMEC_00054	0	0	0	0	0	0	0	0	0	0	0	0	0	0	0	0	0	0	0	0	0	0	0	0	0	0	0	0	0	0	0	0	0	0	0	0
BGPGCMEC_00055	0	0	0	0	0	0	0	0.0405969	0	0	0	0	0	0	0	0	0	0	0	0	0	0	0	0	0	0	0	0	0	0	0	0	0	0	0	0
BGPGCMEC_00056	0	0	0	0	0	0	0	0	0	0	0	0	0	0	0	0	0	0	0	0	0	0	0	0	0	0	0.0379132	0	0	0	0	0	0	0	0	0
BGPGCMEC_00057	0	0	0	0	0	0	0.0477338	0	0	0	0	0	0	0	0	0	0	0	0	0	0	0	0	0	0	0	0	0	0	0	0	0	0	0	0	0
BGPGCMEC_00058	0	0	0	0	0	0	0	0	0	0	0	0	0	0	0	0	0	0	0	0	0	0	0	0	0	0	0	0	0	0	0	0	0	0	0	0
BGPGCMEC_00059	0	0	0	0	0	0	0	0	0	0	0	0	0	0	0	0	0	0	0	0	0	0	0	0	0	0	0	0	0	0	0	0	0	0	0	0
BGPGCMEC_00060	0	0	0	0	0	0	0	0.0358409	0	0	0	0	0	0	0	0	0	0	0	0	0	0	0	0	0.0301605	0.0355588	0.0295278	0	0	0	0	0	0	0	0	0
BGPGCMEC_00061	0	0	0	0	0	0	0	0	0	0	0	0	0	0	0	0	0	0	0	0	0	0	0	0	0	0	0	0	0	0	0	0	0	0	0	0
BGPGCMEC_00062	0	0	0	0	0	0	0	0	0	0	0	0	0	0	0	0	0	0	0	0	0	0	0	0	0	0	0	0	0	0	0	0	0	0	0	0
BGPGCMEC_00063	0	0	0	0	0	0	0	0	0	0	0	0	0	0	0	0	0	0	0	0	0	0	0	0	0	0	0	0	0	0	0	0	0	0	0	0
BGPGCMEC_00064	0	0	0	0	0	0	0	0	0	0	0	0	0	0	0	0	0	0	0	0	0	0	0	0	0	0	0.0621267	0	0	0	0	0	0	0	0	0
BGPGCMEC_00065	0	0	0	0	0	0	0	0	0	0	0	0	0	0	0	0	0	0	0	0	0	0	0	0	0	0	0	0	0	0	0	0	0	0	0	0
BGPGCMEC_00066	0	0	0	0	0	0	0	0	0	0	0	0	0	0	0	0	0	0	0	0	0	0	0	0	0	0	0	0	0	0	0	0	0	0	0	0
BGPGCMEC_00067	0	0	0	0	0	0	0.110603	0	0	0	0	0	0	0	0	0	0	0	0	0	0	0	0	0	0	0	0.105892	0	0	0	0	0	0	0	0	0
BGPGCMEC_00068	0	0	0	0	0	0	0	0	0	0	0	0	0	0	0	0	0	0	0	0	0	0	0	0	0	0	0	0	0	0	0	0	0	0	0	0
BGPGCMEC_00069	0	0	0	0	0	0	0	0	0	0	0	0	0	0	0	0	0	0	0	0	0	0	0	0	0	0	0	0	0	0	0	0	0	0	0	0
BGPGCMEC_00070	0	0	0	0	0	0	0.0159405	0.0563835	0	0	0	0	0	0	0	0	0	0	0	0	0	0	0	0	0	0.037374	0.0310864	0	0	0	0	0	0	0	0	0
BGPGCMEC_00071	0	0	0	0	0	0	0	0	0	0	0	0	0	0	0	0	0	0	0	0	0	0	0	0	0	0	0	0	0	0	0	0	0	0	0	0
BGPGCMEC_00072	0	0	0	0	0	0	0	0.0725863	0.0681654	0	0	0	0	0	0	0	0	0	0	0	0	0	0	0	0	0.0716751	0	0	0	0	0	0	0	0	0	0
BGPGCMEC_00073	0	0	0	0	0	0	0	0	0	0	0	0	0	0	0	0	0	0	0	0	0	0	0	0	0	0	0	0	0	0	0	0	0	0	0	0
BGPGCMEC_00074	0	0	0	0	0	0	0	0	0.0418244	0	0	0	0	0	0	0	0	0	0	0	0	0	0	0	0.0374827	0	0.0366774	0	0	0	0	0	0	0	0	0
BGPGCMEC_00075	0	0	0	0	0	0	0.0171327	0	0.0189048	0	0	0	0	0	0	0	0	0	0	0	0	0	0.0153238	0	0.0170383	0.0200762	0.0500891	0	0	0	0	0	0	0	0	0
BGPGCMEC_00076	0	0	0	0	0	0.0715563	0	0	0	0	0	0	0	0	0	0	0	0	0	0	0	0	0	0	0	0	0	0	0	0	0	0	0	0	0	0
BGPGCMEC_00077	0	0	0	0	0	0	0	0	0.041628	0	0	0	0	0	0	0	0	0	0	0	0	0	0	0	0	0	0	0	0	0	0	0	0	0	0	0
BGPGCMEC_00078	0	0	0	0	0	0	0.0158773	0	0	0	0	0	0	0	0	0	0	0	0	0	0	0	0	0	0	0	0	0	0	0	0	0	0	0	0	0
BGPGCMEC_00079	0	0	0	0	0	0	0	0	0	0	0	0	0	0	0	0	0	0	0	0	0	0	0	0	0	0	0.058835	0	0	0	0	0	0	0	0	0
BGPGCMEC_00080	0	0	0	0	0	0	0	0	0	0	0	0	0	0	0	0	0	0	0	0	0	0	0	0	0	0	0.0299773	0	0	0	0	0	0	0	0	0
BGPGCMEC_00081	0	0	0	0	0	0	0	0	0	0	0	0	0	0	0	0	0	0	0	0	0	0	0	0	0	0	0	0	0	0	0	0	0	0	0	0
BGPGCMEC_00082	0	0	0	0	0	0	0.0179779	0	0	0	0	0	0	0	0	0	0	0	0	0	0	0	0	0	0	0	0	0	0	0	0	0	0	0	0	0
BGPGCMEC_00083	0	0	0	0	0	0	0	0.0341625	0	0	0	0	0	0	0	0	0	0	0	0	0	0	0	0	0.0575122	0.0678018	0.0563113	0	0	0	0	0	0	0	0	0
BGPGCMEC_00084	0	0	0	0	0	0	0	0.0341625	0	0	0	0	0	0	0	0	0	0	0	0	0	0	0	0	0	0	0	0	0	0	0	0	0	0	0	0
BGPGCMEC_00085	0	0	0	0	0	0	0	0	0	0	0	0	0	0	0	0	0	0	0	0	0	0	0	0	0.0427961	0.0252181	0.0209621	0	0.0462092	0	0	0	0	0	0	0
BGPGCMEC_00086	0	0	0	0.0390501	0	0	0	0	0.127577	0	0	0	0	0	0	0	0	0	0	0	0	0	0	0	0	0	0	0	0	0	0	0	0	0	0	0
BGPGCMEC_00087	0	0	0	0	0	0	0	0	0	0	0	0	0	0	0	0	0	0	0	0	0	0	0	0	0	0	0	0	0	0	0	0	0	0	0	0
BGPGCMEC_00088	0	0	0	0	0	0	0	0	0	0	0	0	0	0	0	0	0	0	0	0	0	0	0	0	0	0	0	0	0	0	0	0	0	0	0	0
BGPGCMEC_00089	0	0	0	0	0	0	0	0	0	0	0	0	0	0	0	0	0	0	0	0	0	0	0	0	0	0	0	0	0	0	0	0	0	0	0	0
BGPGCMEC_00090	0	0	0	0	0	0	0	0	0	0	0	0	0	0	0	0	0.053992	0	0	0	0	0	0	0	0.0443093	0	0.0433364	0	0	0	0	0	0	0	0	0
BGPGCMEC_00091	0	0	0	0	0	0.20963	0.0549228	0	0	0	0	0	0	0	0	0	0	0	0	0	0	0	0	0	0	0.063499	0.0525923	0	0	0	0	0	0	0	0	0
BGPGCMEC_00092	0	0	0	0	0	0	0	0	0.33408	0	0	0	0	0	0	0	0	0	0	0	0	0.190678	0	0	0	0.348459	0	0	0	0	0	0	0	0	0	0
BGPGCMEC_00093	0	0	0	0	0.0387682	0	0.129341	0.0505485	0	0	0	0	0	0	0	0	0	0	0	0	0	0	0	0	0.127308	0	0.0830195	0	0	0	0	0	0	0	0	0
BGPGCMEC_00094	0	0	0	0	0.027002	0	0.0598416	0	0.0988842	0	0	0	0	0	0	0	0	0	0	0	0	0	0	0	0.0296044	0.0698047	0	0	0	0	0	0	0	0	0	0
BGPGCMEC_00095	0	0	0	0	0	0	0.665376	0.153984	0.577302	0	0	0	0	0	0	0	0	0	0	0	0	0	0	0	0.12677	0.299377	0.621016	0	0	0	0	0	0	0	0	0
BGPGCMEC_00096	0	0	0	0	0	0	0	0.0320072	0.0299537	0	0	0	0	0	0	0	0	0	0	0	0	0	0	0	0	0.0318355	0	0	0	0	0	0	0	0	0	0
BGPGCMEC_00097	0	0	0	0	0	0	0.0814137	0	0	0	0	0	0	0	0	0	0	0	0	0	0	0	0	0	0.0802083	0.189209	0.0392352	0	0	0	0	0	0	0	0	0
BGPGCMEC_00098	0	0	0	0	0	0	0.0587454	0.0345357	0	0	0	0	0	0	0	0	0	0	0	0	0	0	0	0	0.0290684	0.0342696	0.0284608	0	0	0	0	0	0	0	0	0
BGPGCMEC_00099	0	0	0	0.0389092	0.0260381	0.0372647	0.0576886	0.0339182	0	0	0	0	0	0	0	0	0	0	0	0	0	0	0	0.0275063	0	0	0.0559115	0	0	0	0	0	0	0	0	0
BGPGCMEC_00100	0	0	0	0	0	0	0	0.0280912	0	0	0	0	0	0	0	0	0	0	0	0	0	0	0	0	0	0	0	0	0	0	0	0	0	0	0	0
BGPGCMEC_00101	0	0	0	0	0.0300005	0	0	0.0781818	0	0	0	0	0	0	0	0	0	0	0	0	0	0	0	0	0.0328779	0	0	0	0	0	0	0	0	0	0	0
BGPGCMEC_00102	0	0	0.087531	0	0	0	0	0	0	0	0	0	0	0	0	0	0	0	0	0	0	0	0	0	0	0.108344	0	0	0	0	0	0	0	0	0	0
BGPGCMEC_00103	0	0	0	0	0	0	0.0262045	0.0308308	0	0	0	0	0	0	0	0	0	0	0	0	0	0	0	0	0.0259658	0	0.0254287	0	0	0	0	0	0	0	0	0
BGPGCMEC_00104	0	0.0769612	0	0	0	0	0	0	0	0	0	0	0	0	0	0	0	0	0	0	0	0	0	0	0	0	0	0	0	0	0	0	0	0	0	0
BGPGCMEC_00105	0	0	0	0	0.0208922	0	0	0	0.0254784	0	0	0	0	0	0	0	0	0	0	0	0	0	0	0	0	0	0.0224562	0	0	0	0	0	0	0	0	0
BGPGCMEC_00106	0	0	0	0	0	0	0	0	0	0	0	0	0	0	0	0	0	0	0	0	0	0	0	0	0	0.0286588	0	0	0	0	0	0	0	0	0	0
BGPGCMEC_00107	0	0	0	0	0	0	0.0409146	0	0	0	0	0	0	0	0	0	0	0	0	0	0	0	0	0	0	0	0.0394317	0	0	0	0	0	0	0	0	0
BGPGCMEC_00108	0	0	0	0	0	0	0	0	0	0	0	0	0	0	0	0	0	0	0	0	0	0	0	0	0	0	0	0	0	0	0	0	0	0	0	0
BGPGCMEC_00109	0	0	0	0	0	0	0.0299208	0	0	0	0	0	0	0	0	0	0	0	0	0	0	0	0	0	0	0	0	0	0	0	0	0	0	0	0	0
BGPGCMEC_00110	0	0	0	0	0	0	0	0.026011	0	0	0	0	0.0270102	0	0	0	0	0	0	0	0	0	0	0	0.0657719	0	0.0644296	0	0	0	0	0	0	0	0	0
BGPGCMEC_00111	0	0	0	0	0	0	0.0700353	0	0	0	0	0	0	0	0	0	0	0	0	0	0	0	0	0	0	0	0	0	0	0	0	0	0	0	0	0
BGPGCMEC_00112	0	0	0	0	0	0	0	0	0	0	0	0	0	0	0	0	0	0	0	0	0	0	0	0	0	0	0	0	0	0	0	0	0	0	0	0
BGPGCMEC_00113	0	0	0	0.0210989	0	0	0	0.0184652	0.0172833	0	0	0	0	0	0	0	0	0	0	0	0	0	0	0	0	0	0	0	0	0	0	0	0	0	0	0
BGPGCMEC_00114	0	0	0	0	0	0	0.0434599	0	0.0479268	0	0	0	0	0	0	0	0	0	0	0	0	0	0	0	0.0215705	0	0	0	0	0	0	0	0	0	0	0
BGPGCMEC_00115	0	0	0.0336334	0.048539	0.0323987	0	0.10788	0.126671	0.0395836	0	0	0	0	0	0	0	0	0	0	0	0	0	0	0	0.0354944	0	0	0	0	0	0	0	0	0	0	0
BGPGCMEC_00116	0	0	0	0	0	0	0.0741743	0.17286	0.0812322	0	0	0	0	0	0	0	0	0	0	0	0	0	0	0	0	0	0	0	0	0	0	0	0	0	0	0
BGPGCMEC_00117	0	0	0	0	0	0	0.0210455	0	0.0232106	0	0	0	0	0	0	0	0	0	0	0	0	0	0	0	0	0	0	0	0	0	0	0	0	0	0	0
BGPGCMEC_00118	0	0	0	0	0	0.0586114	0.137472	0.0536948	0.100751	0	0	0	0	0	0	0	0	0	0	0	0	0	0	0	0.0450549	0	0.176253	0	0	0	0	0	0	0	0	0
BGPGCMEC_00119	0	0	0.0725797	0	0	0	0	0	0	0	0	0	0	0	0	0	0	0	0	0	0	0	0	0	0	0	0	0	0	0	0	0	0	0	0	0
BGPGCMEC_00120	0	0	0	0	0	0	0.0170962	0.0201523	0.0188646	0	0	0	0.0209156	0.0214005	0	0	0	0	0	0	0	0	0	0	0	0.0200336	0	0	0	0	0	0	0	0	0	0
BGPGCMEC_00121	0	0	0	0	0	0	0	0	0	0	0	0	0	0	0	0	0	0	0	0	0	0	0	0	0	0	0.0438182	0	0	0	0	0	0	0	0	0
BGPGCMEC_00122	0	0	0	0	0	0	0	0	0	0	0	0	0	0	0	0	0	0	0	0	0	0	0	0	0	0	0	0	0	0	0	0	0	0	0	0
BGPGCMEC_00123	0	0	0	0	0	0	0	0	0	0	0	0	0	0	0	0	0	0	0	0	0	0	0	0	0	0	0	0	0	0	0	0	0	0	0	0
BGPGCMEC_00124	0	0	0	0	0	0	0	0	0	0	0	0	0	0	0	0	0	0	0	0	0	0	0	0	0	0.0207824	0	0	0	0	0	0	0	0	0	0
BGPGCMEC_00125	0	0.0761868	0	0	0	0	0	0	0	0	0	0	0	0	0	0	0	0	0	0	0	0	0	0	0	0	0	0	0	0	0	0	0	0	0	0
BGPGCMEC_00126	0	0	0	0	0	0	0	0	0	0	0	0	0	0	0	0	0	0	0	0	0	0	0	0	0.0231966	0	0.0113699	0	0	0	0	0	0	0	0	0
BGPGCMEC_00127	0	0	0	0	0	0	0	0	0	0	0	0	0	0	0	0	0	0	0	0	0	0	0	0	0	0	0	0	0	0	0	0	0	0	0	0
BGPGCMEC_00128	0	0	0	0	0	0	0	0.0336773	0	0	0	0	0	0	0	0	0	0	0	0	0	0	0	0	0	0	0	0	0	0	0	0	0	0	0	0
BGPGCMEC_00129	0	0	0	0	0	0	0	0.0504986	0	0	0	0	0	0	0	0	0	0	0	0	0	0	0	0	0	0	0.0208511	0	0	0	0	0	0	0	0	0
BGPGCMEC_00130	0	0	0	0	0	0	0	0	0	0	0	0	0	0	0	0	0	0	0	0	0	0	0	0	0.0575122	0	0	0	0	0	0	0	0	0	0	0
BGPGCMEC_00131	0	0	0	0	0	0	0	0	0	0	0	0	0	0	0	0	0	0	0	0	0	0	0	0	0	0	0	0	0	0	0	0	0	0	0	0
BGPGCMEC_00132	0	0	0	0	0	0	0	0	0	0	0	0	0	0	0	0	0	0	0	0	0	0	0	0	0	0	0	0	0	0	0	0	0	0	0	0
BGPGCMEC_00133	0	0	0	0	0	0	0	0	0	0	0	0	0	0	0	0	0	0	0	0	0	0	0	0	0	0	0	0	0	0	0	0	0	0	0	0
BGPGCMEC_00134	0	0	0	0	0	0	0.058531	0	0	0	0	0	0	0	0	0	0	0	0	0	0	0	0	0	0	0	0	0	0	0	0	0	0	0	0	0
BGPGCMEC_00135	0	0	0	0.0390501	0	0	0	0	0	0	0	0	0	0	0	0	0	0	0	0	0	0	0	0	0	0	0	0	0	0	0	0	0	0	0	0
BGPGCMEC_00136	0	0	0	0	0	0	0	0	0	0	0	0	0	0	0	0	0	0	0	0	0	0	0	0	0	0	0	0	0	0	0	0	0	0	0	0
BGPGCMEC_00137	0	0	0	0	0	0	0	0	0	0	0	0	0	0	0	0	0	0	0	0	0	0	0	0	0	0	0	0	0	0	0	0	0	0	0	0
BGPGCMEC_00138	0	0	0	0	0	0	0	0	0	0	0	0	0	0	0	0	0	0	0	0	0	0	0	0	0	0	0	0	0	0	0	0	0	0	0	0
BGPGCMEC_00139	0	0	0	0	0	0	0	0.058613	0	0	0	0	0	0	0	0	0	0	0	0	0	0	0	0	0	0	0.0241797	0	0	0	0	0	0	0	0	0
BGPGCMEC_00140	0	0	0	0	0	0	0	0.0464202	0	0	0	0	0	0	0	0	0	0	0	0	0	0	0	0	0.0782887	0.0230644	0.0383519	0	0	0	0	0	0	0	0	0
BGPGCMEC_00141	0	0	0	0	0	0.111638	0	0.0510931	0	0	0	0	0	0	0	0	0	0	0	0	0	0	0	0	0	0.0505937	0	0	0	0	0	0	0	0	0	0
BGPGCMEC_00142	0	0	0	0	0	0	0	0	0	0	0	0	0	0	0	0	0	0	0	0	0	0	0	0	0	0	0	0	0	0	0	0	0	0	0	0
BGPGCMEC_00143	0	0	0	0	0	0	0.0350176	0	0	0	0	0	0	0	0	0	0	0	0	0	0	0	0	0	0	0	0	0	0	0	0	0	0	0	0	0
BGPGCMEC_00144	0	0	0	0	0	0.0477302	0	0	0	0	0	0	0	0	0	0	0	0	0	0	0	0	0	0	0	0	0	0	0	0	0	0	0	0	0	0
BGPGCMEC_00145	0	0	0	0	0	0	0	0	0.0328393	0	0	0	0	0	0	0	0	0	0	0	0	0	0	0	0	0	0.115513	0	0	0	0	0	0	0	0	0
BGPGCMEC_00146	0	0	0	0	0	0.0468557	0.0180183	0	0	0.0177217	0	0	0	0	0	0	0	0	0	0	0	0	0	0	0	0.0211073	0.0351042	0	0	0.0199275	0	0	0	0	0	0
BGPGCMEC_00147	0	0	0	0	0	0	0	0	0	0	0	0	0	0	0	0	0	0	0	0	0	0	0	0	0	0	0	0	0	0	0	0	0	0	0	0
BGPGCMEC_00148	0	0	0	0	0	0	0	0	0	0	0	0	0	0	0	0	0	0	0	0	0	0	0	0	0	0	0.034339	0	0	0	0	0	0	0	0	0
BGPGCMEC_00149	0.183279	0	0	0	0	0	0.122744	0.143975	0	0	0	0	0	0	0	0	0	0	0	0	0	0	0.0364641	0	0.0403055	0.0475401	0.157727	0	0	0	0	0	0.0500501	0	0	0
BGPGCMEC_00150	0	0	0	0	0	0	0	0	0	0	0	0	0	0	0	0	0	0	0	0	0	0	0	0	0.0351202	0	0	0	0	0	0	0	0	0	0	0
BGPGCMEC_00151	0	0	0	0	0	0	0	0	0	0	0	0	0	0	0	0	0	0	0	0	0	0	0	0	0	0	0.160984	0	0	0	0	0	0	0	0	0
BGPGCMEC_00152	0	0	0	0	0	0	0	0	0	0	0	0	0	0	0	0	0	0	0	0	0	0	0	0	0	0	0	0	0	0	0	0	0	0	0	0
BGPGCMEC_00153	0	0	0	0	0	0.0160927	0	0	0	0	0	0	0	0	0	0	0	0	0	0	0	0	0	0	0.0122908	0	0.0120482	0	0	0	0	0	0	0	0	0
BGPGCMEC_00154	0	0	0	0	0	0	0	0	0	0	0	0	0	0	0	0	0	0	0	0	0	0	0	0	0	0	0.0171322	0	0	0	0	0	0	0	0	0
BGPGCMEC_00155	0	0	0	0	0	0	0	0	0	0	0	0	0	0	0	0	0	0	0	0	0	0	0	0	0.0755002	0	0	0	0	0	0	0	0	0	0	0
BGPGCMEC_00156	0	0	0	0	0	0	0.133649	0.0392527	0.110374	0	0	0	0	0	0	0	0	0	0	0	0	0	0	0	0	0.038927	0.032314	0	0	0	0	0	0	0	0	0
BGPGCMEC_00157	0	0	0	0	0	0.0535508	0.292368	0.0979657	0	0	0	0	0	0	0	0	0	0	0	0	0	0	0	0	0.0411315	0	0.0804749	0.050716	0	0	0	0	0	0	0	0
BGPGCMEC_00158	0	0.0286383	0.115112	0	0.0831608	0.0792969	0.368681	0.288911	0.16921	0	0	0	0	0	0	0	0	0	0.0314886	0.0286679	0	0	0	0	0.212722	0.322456	0.386761	0	0	0	0	0	0	0	0	0
BGPGCMEC_00159	0	0	0	0	0	0	0.0447997	0.105014	0	0	0	0	0	0	0	0	0	0	0	0	0	0	0	0	0	0	0	0	0	0	0	0	0	0	0	0
BGPGCMEC_00160	0	0	0	0.015273	0	0	0.0340219	0.0267677	0.0626148	0	0	0	0	0	0	0	0	0	0	0	0	0	0	0	0.067826	0.0532657	0.0886556	0	0	0.0125525	0	0	0	0	0	0
BGPGCMEC_00161	0	0	0	0	0	0	0	0	0	0	0	0	0	0	0	0	0	0	0	0	0	0	0	0	0	0.0485162	0	0	0	0	0	0	0	0	0	0
BGPGCMEC_00162	0	0	0	0	0.168576	0	0.380181	0.11037	0.103758	0	0	0	0	0	0	0	0	0	0	0	0	0	0	0	0	0.108344	0	0	0	0	0	0	0	0	0	0
BGPGCMEC_00163	0	0	0	0	0	0	0	0	0	0	0	0	0	0	0	0	0	0	0	0	0	0	0	0	0.0742719	0	0.0726787	0	0.0404543	0	0	0	0	0	0	0
BGPGCMEC_00164	0	0	0	0	0	0	0.0244466	0	0.0269499	0	0	0	0	0	0	0	0	0	0	0	0	0	0	0	0	0	0.0237424	0	0.052432	0	0	0	0	0	0	0
BGPGCMEC_00165	0	0	0	0	0	0	0	0	0	0	0	0	0	0	0	0	0	0	0	0	0	0	0	0	0	0	0	0	0	0	0	0	0	0	0	0
BGPGCMEC_00166	0	0.0354321	0	0	0.068445	0	0	0.133819	0.0418244	0	0	0	0	0	0	0	0	0	0	0	0	0	0	0	0.0374827	0	0.0366774	0	0	0	0	0	0	0	0	0
BGPGCMEC_00167	0	0	0	0	0	0	0	0.0571989	0.026787	0	0	0	0	0	0	0	0	0	0	0	0	0	0	0.0231982	0.0240954	0.056801	0	0	0	0.0268523	0	0	0	0	0	0
BGPGCMEC_00168	0.0254195	0	0.0159735	0.02289	0.0307686	0	0.0849376	0	0	0	0	0	0.0207829	0	0	0	0	0	0	0	0	0	0	0	0.0844745	0.119442	0.132448	0	0	0	0	0	0	0	0	0
BGPGCMEC_00169	0	0	0	0	0	0	0	0.0426029	0	0	0	0	0	0	0	0	0	0	0	0	0	0	0	0	0	0	0	0	0	0	0	0	0	0	0	0
BGPGCMEC_00170	0	0	0	0	0	0	0	0	0	0	0	0	0	0	0	0	0	0	0	0	0	0	0	0	0	0	0	0	0	0	0	0	0	0	0	0
BGPGCMEC_00171	0	0	0	0	0	0	0	0	0	0	0	0	0	0	0	0	0	0	0	0	0	0	0	0	0	0	0	0	0	0	0	0	0	0	0	0
BGPGCMEC_00172	0	0	0	0	0	0	0	0	0	0	0	0	0	0	0	0	0	0	0	0	0	0	0	0	0	0	0	0	0	0	0	0	0	0	0	0
BGPGCMEC_00173	0	0	0	0	0	0	0	0	0	0	0	0	0	0	0	0	0	0	0	0	0	0	0	0	0	0	0	0	0	0	0	0	0	0	0	0
BGPGCMEC_00174	0	0	0	0	0	0	0	0	0	0	0	0	0	0	0	0	0	0	0	0	0	0	0	0	0	0	0	0	0	0	0	0	0	0	0	0
BGPGCMEC_00175	0	0	0	0	0	0	0	0	0	0	0	0	0	0	0	0	0	0	0	0	0	0	0	0	0	0	0.0231153	0	0	0	0	0	0	0	0	0
BGPGCMEC_00176	0	0	0	0	0	0	0	0	0.044333	0	0	0	0	0	0	0	0	0	0	0	0	0	0	0	0.0397074	0	0	0	0	0	0	0	0	0	0	0
BGPGCMEC_00177	0	0	0	0	0	0	0	0	0	0	0	0	0	0	0	0	0	0	0	0	0	0	0	0	0.0501158	0	0	0	0	0	0	0	0	0	0	0
BGPGCMEC_00178	0	0.0393527	0	0.0570031	0	0	0.464273	0.544435	0.139265	0	0	0	0	0	0	0	0	0	0	0	0	0	0	0.0401126	0.0831146	0.0490194	0.162611	0	0	0	0	0	0	0	0	0
BGPGCMEC_00179	0	0	0	0	0	0	0	0	0	0	0	0	0	0	0	0	0	0	0	0	0	0	0	0	0	0	0.119909	0	0	0	0	0	0	0	0	0
BGPGCMEC_00180	0	0.0120885	0	0.0349507	0	0	0.012974	0.0153063	0	0	0	0	0	0	0	0	0	0	0	0	0	0	0	0	0.0516959	0.0609018	0.101346	0	0	0.0430724	0	0	0	0	0	0
BGPGCMEC_00181	0.0422073	0	0.0264654	0.0761698	0.0509842	0.0364904	0.197644	0.265645	0.124443	0	0	0	0	0	0	0	0	0	0	0	0	0	0	0	0.027955	0.230687	0.164237	0	0	0	0	0	0	0	0	0
BGPGCMEC_00182	0	0.0285289	0	0	0	0.0394998	0	0	0	0	0	0	0	0	0	0	0	0	0	0	0	0	0	0	0	0	0	0	0	0	0	0	0	0	0	0
BGPGCMEC_00183	0.0275152	0.0171374	0.0345715	0.0743502	0.0832418	0.0717186	0.165513	0.10836	0.0405785	0	0	0	0	0	0	0	0	0	0	0	0	0	0	0.0175841	0.347316	0.280022	0.26867	0.0222547	0	0.0406759	0	0	0	0	0	0
BGPGCMEC_00184	0	0	0	0	0	0.0584151	0.0675707	0	0	0	0	0	0	0	0	0	0	0	0	0	0	0	0	0.0215134	0	0	0.0656833	0	0	0	0	0	0	0	0	0
BGPGCMEC_00185	0	0	0	0	0	0	0.0539975	0	0	0	0	0	0	0	0	0	0	0	0	0	0	0	0	0	0	0	0.104759	0	0	0	0	0	0	0	0	0
BGPGCMEC_00186	0.088781	0	0	0	0.0268035	0.115049	0.148496	0.0349172	0	0	0	0	0	0	0	0	0	0	0	0	0	0	0	0	0.0587753	0.069293	0.0575455	0	0	0	0	0	0	0	0	0
BGPGCMEC_00187	0.0497398	0	0	0	0.0200907	0.0433758	0.0664459	0.0784216	0.0122293	0	0	0	0	0	0	0	0	0	0	0	0	0	0	0	0.0883205	0.0520199	0.0432923	0	0	0.0245162	0	0	0	0	0	0
BGPGCMEC_00188	0	0	0	0.215463	0	0	0	0.185094	0	0	0	0	0	0	0	0	0	0	0	0	0	0	0	0	0	0.178787	0	0	0	0	0	0	0	0	0	0
BGPGCMEC_00189	0	0	0	0.204439	0	0	0	0	0	0	0	0	0	0	0	0	0	0	0	0	0	0	0	0	0	0.169885	0	0	0	0	0	0	0	0	0	0
BGPGCMEC_00190	0.0341658	0	0	0	0	0	0.0913779	0.0806887	0.0251889	0	0	0	0	0	0	0	0	0	0	0	0	0	0	0	0.0226668	0.10686	0.111015	0	0.0489838	0	0	0	0	0	0	0
BGPGCMEC_00191	0	0	0	0	0	0.0432269	0	0	0	0	0	0	0	0	0	0.0413663	0	0	0	0	0	0	0	0	0	0.0390876	0.194683	0	0	0	0	0	0	0	0	0
BGPGCMEC_00192	0	0	0	0	0	0	0	0	0	0	0	0	0	0	0	0	0	0	0	0	0	0	0	0	0	1.29695	0	0	0	0	0	0	0	0	0	0
BGPGCMEC_00193	0	0	0	0	0	0.0313823	0	0.057027	0	0	0	0	0	0	0	0	0	0	0	0	0	0	0	0.0231285	0	0	0	0	0	0	0	0	0	0	0	0
BGPGCMEC_00194	0	0	0.0210287	0	0	0	0.0671932	0	0.0246977	0.0220372	0	0	0	0	0	0	0	0	0	0	0	0	0	0.0427878	0.0222275	0.15718	0.13064	0	0	0	0	0	0	0	0	0
BGPGCMEC_00195	0.134664	0	0	0	0	0	0.120132	0.0706143	0.0661688	0	0	0	0	0	0	0	0	0	0	0	0.0294766	0	0.0536204	0	0.029714	0.0350317	0	0	0	0	0	0	0	0	0	0
BGPGCMEC_00196	0	0	0	0.0703897	0.0467095	0.0663577	0.416575	0	0.0571952	0	0	0	0	0	0	0	0	0	0	0	0	0.0481524	0	0	0.153217	0.301328	0.449342	0	0	0	0	0	0	0	0	0
BGPGCMEC_00197	0	0	0.0366631	0	0.0353116	0.0253437	0.0390182	0.160896	0.0215204	0	0	0	0	0	0	0	0	0	0	0	0	0	0.017443	0	0.0969158	0.0685244	0.075964	0	0	0	0	0	0	0	0	0
BGPGCMEC_00198	0	0	0	0	0	0	0.0338353	0	0	0	0	0	0	0	0	0	0	0	0	0	0	0	0	0	0	0	0.0981501	0	0	0	0	0	0	0	0	0
BGPGCMEC_00199	0	0	0	0	0	0	0	0	0	0	0	0	0	0	0	0	0	0	0	0	0	0	0	0	0	0	0	0	0	0	0	0	0	0	0	0
BGPGCMEC_00200	0.173794	0.0433215	0	0.0313355	0.0420252	0	0.0232418	0.0547236	0.0512514	0	0	0	0	0	0	0	0	0	0.0238883	0	0	0	0	0	0.115287	0.135879	0.13551	0	0	0.025688	0	0	0	0	0	0
BGPGCMEC_00201	0.936393	0.236966	0.232656	0.342947	0.223758	1.56784	0.635507	0.588502	0.828009	0	0	0	0	0	0	0	0	0	0	0	0	0	0	0.118398	0.849155	1.0028	1.30633	0	0	0	0	0	0	0	0	0
BGPGCMEC_00202	0.0640227	0.0399848	0.0800636	0.231686	0.0385632	0.384623	0.600363	1.30729	0.330138	0	0	0	0	0	0	0	0	0	0	0	0	0	0.0382083	0	0.211064	0.8465	0.454214	0	0	0.0472828	0	0	0	0.0535981	0	0
BGPGCMEC_00203	1.96454	0.421785	1.21466	4.19289	2.7286	0.565456	12.807	17.1798	4.81364	0	0.564196	0	0	0	0	0	0	0	0	0	0	0	0	0	7.81776	9.21787	9.37576	0	0	0	0	0	0	0	0	0
BGPGCMEC_00204	0	0	0.0564205	0	0.217428	0.077022	0.789628	0.425753	0.533061	0.0599491	0	0	0	0	0	0	0	0	0	0	0	0.168792	0.107939	0	0.415611	0.210247	0.464106	0	0	0.13363	0	0	0	0	0	0
BGPGCMEC_00205	0	0	0	0.112805	0	0	0.750208	0.678773	0.273443	0	0	0	0	0	0	0	0	0.108183	0	0.0768327	0	0	0.0737686	0.0784214	0.403888	0.381633	1.02555	0.101733	0.0901511	0.09139	0	0	0	0	0	0
BGPGCMEC_00206	0	0	0	0	0	0.0655334	0	0.120328	0	0	0	0	0	0	0	0	0	0	0	0	0	0	0	0	0	0.0595086	0.0493024	0	0	0	0	0	0	0	0	0
BGPGCMEC_00207	0.0359014	0	0.0225297	0	0.0217002	0.0933132	0	0.0282586	0.0529343	0	0	0	0.0293499	0	0	0	0	0	0	0	0	0	0	0	0.0952384	0.0841897	0.209885	0	0	0	0	0	0	0	0	0
BGPGCMEC_00208	0	0	0	0	0	0	0	0	0	0	0	0	0	0	0	0	0	0	0	0	0	0	0	0	0	0.0908748	0	0	0	0	0	0	0	0	0	0
BGPGCMEC_00209	0	0	0	0	0	0	0	0	0	0	0	0	0	0	0	0	0	0	0	0	0	0	0	0	0	0	0	0	0	0	0	0	0	0	0	0
BGPGCMEC_00210	0.0623075	0	0.0391248	0	0	0.0270344	0.145787	0.0490618	0.0689101	0	0	0	0	0	0	0	0	0	0	0	0	0	0	0	0.165451	0.268101	0.425484	0	0	0	0	0	0	0	0	0
BGPGCMEC_00211	0	0	0	0	0	0	0.0299208	0.0351762	0.0329614	0	0	0	0	0	0	0	0	0	0	0	0	0	0	0	0.0592088	0.0698047	0.0869535	0	0	0	0	0	0	0	0	0
BGPGCMEC_00212	0	0	0	0	0	0	0.0499596	0	0	0	0	0	0	0	0	0	0	0	0	0	0	0	0.0446323	0	0.0742932	0.0583797	0.0970165	0	0	0	0	0	0	0	0	0
BGPGCMEC_00213	0	0	0	0	0	0	0.0163634	0	0.0361155	0	0	0	0	0	0	0	0	0	0	0	0	0	0	0	0.0976696	0.0575399	0	0	0	0	0	0	0	0	0	0
BGPGCMEC_00214	0.0395664	0	0	0	0	0.0342375	0.13232	0.155672	0.116665	0	0	0	0	0	0	0	0	0	0	0	0	0	0	0	0.183542	0.216355	0.0770321	0	0	0	0	0	0	0	0	0
BGPGCMEC_00215	0	0	0	0	0	0	0.0538187	0	0	0	0	0	0	0	0	0	0	0	0	0	0	0	0	0	0	0.0622482	0.0515606	0	0	0	0	0	0	0	0	0
BGPGCMEC_00216	0.504158	0	0.312334	0	0	0	1.40571	0	0.371409	0	0	0	0	0	0	0	0	0	0	0	0	0	0	0	0	0.753564	0	0	0	0	0	0	0	0	0	0
BGPGCMEC_00217	0	0	0	0	0	1.47796	0	0.700101	0	0	0	0	0	0	0	0	0	0	0	0	0	0	0	0	0.529017	1.24723	0	0	0	0	0	0	0	0	0	0
BGPGCMEC_00218	0	0	0.89825	0	0.432207	0	1.01712	0	0	0	0	0	0	0	0	0	0	0	0	0	0	0	0	0	0.45521	0.537485	0.476996	0	0	0	0	0	0	0	0	0
BGPGCMEC_00219	0	0	0	0	0.448418	0	1.58383	4.35949	3.32626	0	0	0	0	0	0	0	0	0	0	0.472421	0	0	0	0	0	0.557458	0	0	0	0	0	0	0	0	0	0
BGPGCMEC_00220	0	0	0	0	0	0	0	0	0	0	0	0	0.562327	0	0	0	0	0	0	0	0	0	0	0	0.424634	0	1.32488	0	0	0	0.46923	0	0	0	0	0
BGPGCMEC_00221	0	0	0	0.0260399	0	0	0.154568	0.113822	0.0213135	0	0	0	0	0	0	0	0	0	0	0	0.0190433	0.035504	0	0	0.115187	0.0452456	0.112858	0	0	0	0	0	0	0	0	0
BGPGCMEC_00222	0	0	0	0.0641177	0	0	0.142354	0	0	0	0	0	0	0	0	0	0	0	0	0	0	0	0	0.0450377	0.0466249	0.330059	0.0911874	0	0	0	0	0	0	0	0	0
BGPGCMEC_00223	0	0	0	0.0336842	0.0451465	0.0323457	0.0249798	0.176384	0.0550715	0	0	0	0	0	0	0	0	0	0	0	0	0	0	0	0.123822	0.145949	0.0485083	0	0	0	0	0	0	0	0	0
BGPGCMEC_00224	0.060478	0.0377612	0	0.0546917	0.0728888	0.0519666	0.364511	0.142533	0.0891109	0	0	0	0	0	0	0	0	0	0.041356	0	0	0.0373683	0	0	0.239429	0.376534	0.312326	0	0	0.0446684	0	0	0	0	0	0
BGPGCMEC_00225	0	0	0	0.0774534	0	0	0.057275	0	0.188589	0	0	0	0	0	0	0	0	0	0	0	0	0	0.0509167	0	0.0560598	0	0.273936	0	0	0	0	0	0	0	0	0
BGPGCMEC_00226	0	0	0	0	0	0.0243694	0.0279688	0.0110072	0.0308927	0	0	0	0	0	0	0	0	0	0	0	0	0	0	0	0	0.0109551	0.00911895	0	0	0	0	0	0	0	0	0
BGPGCMEC_00227	0	0	0	0	0	0	0.0214394	0	0.0472877	0	0	0	0	0	0	0	0	0	0	0	0	0	0	0	0	0	0	0	0	0	0	0	0	0	0	0
BGPGCMEC_00228	0	0	0	0	0	0.0500851	0.0385492	0.0681297	0.0425247	0	0	0	0	0	0	0	0	0	0	0	0	0	0	0	0	0	0.0187648	0	0	0	0	0.0234838	0	0	0	0
BGPGCMEC_00229	0	0	0	0	0	0	0	0	0	0	0	0	0	0	0	0	0	0	0	0	0	0	0	0	0	0	0	0	0	0	0	0	0	0	0	0
BGPGCMEC_00230	0	0	0	0	0	0	0	0	0.0859092	0	0	0	0	0	0	0	0	0	0	0	0	0	0	0	0	0	0	0	0	0	0	0	0	0	0	0
BGPGCMEC_00231	0	0	0	0	0	0	0.59229	0	0	0	0	0	0	0	0	0	0	0	0	0	0	0	0	1.08173	0	0	0	0	0	0	0	0	0	0	0	0
BGPGCMEC_00232	0	0	0	0	0	0	0	0	0	0	0	0	0	0	0	0	0	0	0	0	0	0	0	0	0	0	0.0299773	0	0	0	0	0	0	0	0	0
BGPGCMEC_00233	0	0	0	0	0	0	0.0336931	0	0	0	0	0	0	0	0	0	0	0	0	0	0	0	0	0	0	0	0	0	0	0	0	0	0	0	0	0
BGPGCMEC_00234	0	0	0	0	0	0	0	0	0	0	0	0	0	0	0	0	0	0	0	0	0	0	0	0	0.0268337	0	0	0	0.0290623	0	0	0	0	0	0	0
BGPGCMEC_00235	0	0	0	0	0	0	0	0	0	0	0	0	0	0	0	0	0	0	0	0	0	0	0	0	0	0.0585605	0.024329	0	0	0	0	0	0	0	0	0
BGPGCMEC_00236	0	0	0	0	0	0	0.0463538	0	0	0	0	0	0	0	0	0	0	0	0	0	0	0	0	0	0	0.107518	0	0	0	0	0	0	0	0	0	0
BGPGCMEC_00237	0	0	0	0	0	0.016142	0	0.0145994	0	0	0	0	0	0	0	0	0	0	0	0	0	0	0	0	0	0.0145236	0.0120852	0	0	0	0	0	0	0	0	0
BGPGCMEC_00238	0	0	0	0	0	0	0	0	0	0	0	0	0	0	0	0	0	0	0	0	0	0	0	0	0	0	0	0	0	0	0	0	0	0	0	0
BGPGCMEC_00239	0	0	0	0	0	0	0	0	0	0	0	0	0	0	0	0	0	0	0	0	0	0	0	0	0.0322182	0	0	0	0	0	0	0	0	0	0	0
BGPGCMEC_00240	0	0	0	0	0	0	0	0.0456384	0	0	0	0	0	0	0	0	0	0	0	0	0	0	0	0	0	0	0	0	0	0	0	0	0	0	0	0
BGPGCMEC_00241	0	0	0.0163176	0	0.0157158	0	0	0	0	0	0	0	0	0	0	0	0	0	0	0	0	0	0	0	0	0	0.0338229	0	0	0	0	0	0	0	0	0
BGPGCMEC_00242	0	0	0	0	0	0.0214269	0	0	0.0363375	0	0	0	0	0	0	0.0203291	0	0	0	0.0462539	0	0	0	0	0	0.0192974	0	0	0	0	0	0	0	0	0	0
BGPGCMEC_00243	0	0	0	0	0	0.0499944	0	0.0456806	0	0	0	0	0	0	0	0	0	0	0	0	0	0	0	0	0.115136	0.090529	0.0751035	0	0	0	0	0	0	0	0	0
BGPGCMEC_00244	0	0	0	0	0	0	0	0.149582	0.035046	0	0	0	0	0	0	0	0	0	0	0	0	0	0	0	0.0629213	0	0	0	0	0	0	0	0	0	0	0
BGPGCMEC_00245	0.0259689	0	0	0.0701588	0.0314315	0	0.104132	0.0204566	0.0191498	0	0	0	0	0	0	0	0	0	0	0	0	0	0	0	0.138065	0.101677	0.0845573	0	0	0	0	0	0	0	0	0
BGPGCMEC_00246	0	0	0	0	0	0	0	0.0204566	0.0191498	0	0	0	0	0	0	0	0	0	0	0	0	0	0	0	0.0172581	0	0.0169115	0	0	0	0	0	0	0	0	0
BGPGCMEC_00247	0.0918961	0	0	0	0	0	0.185014	0.0720356	0	0	0	0	0	0	0	0	0	0	0	0	0	0	0	0	0	0.0711357	0.11776	0	0	0	0.0627278	0	0	0	0	0
BGPGCMEC_00248	0	0	0	0	0	0	0.0785052	0	0	0	0	0	0	0	0	0	0	0	0	0	0	0	0	0	0	0	0	0	0	0	0	0	0	0	0	0
BGPGCMEC_00249	0	0	0	0	0	0	0.0745968	0	0.0820996	0	0	0	0	0	0	0	0	0	0	0	0	0	0	0	0	0	0.108021	0	0	0	0	0	0	0	0	0
BGPGCMEC_00250	0	0	0	0	0	0	0.0586701	0.0460819	0.0431456	0	0	0	0	0	0	0	0	0	0	0	0	0	0	0.0186938	0.0194301	0	0.0380738	0	0	0	0	0	0	0	0	0
BGPGCMEC_00251	0	0	0	0	0	0	0	0	0	0	0	0	0	0	0	0	0	0	0	0	0	0	0	0	0	0	0	0	0	0	0	0	0	0	0	0
BGPGCMEC_00252	0	0	0	0	0	0	0	0	0	0	0	0	0.023023	0	0	0	0	0	0	0	0	0	0	0.0179949	0.112234	0	0.0366563	0	0	0	0	0	0	0	0	0
BGPGCMEC_00253	0	0	0	0.0300357	0	0	0.0111513	0.013161	0	0	0	0	0	0	0.0128731	0	0	0	0	0	0	0	0	0	0.0111165	0.0392851	0.0217959	0	0	0	0	0	0	0	0	0
BGPGCMEC_00254	0	0	0	0	0.0954995	0	0	0	0	0.0347956	0	0	0	0	0	0	0	0	0	0	0	0	0	0	0	0	0.0341346	0	0	0	0	0	0	0	0	0
BGPGCMEC_00255	0	0	0.0777573	0.227961	0.0749026	0.105522	0.0842261	0.195924	0.184175	0	0	0	0	0	0	0	0	0	0	0	0	0	0	0	0.16319	0	0.0796825	0	0	0	0	0	0	0	0	0
BGPGCMEC_00256	0	0	0	0.090559	0	0	0.0671043	0	0	0	0	0	0	0	0	0	0	0	0	0	0	0	0	0	0.0994482	0.0781751	0.0973415	0	0	0	0	0	0	0	0	0
BGPGCMEC_00257	0.035269	0	0	0	0.0213197	0	0.070751	0.0277623	0.0520029	0	0	0	0	0	0	0	0	0	0	0	0	0	0	0	0	0.220577	0	0	0.0252873	0	0	0	0	0	0	0
BGPGCMEC_00258	0	0	0	0	0	0	0	0.0253167	0	0	0	0	0	0	0	0	0	0	0	0	0	0	0	0	0.0213412	0.025151	0.0627195	0	0	0	0	0	0	0	0	0
BGPGCMEC_00259	0	0	0	0	0	0	0	0.279552	0	0	0	0	0	0	0	0	0	0	0	0	0	0	0	0	0	0	0.227582	0	0	0	0	0	0	0	0	0
BGPGCMEC_00260	0	0	0	0	0	0	0.0681451	0.0267445	0.0500931	0	0	0	0	0	0	0	0	0	0	0	0	0	0	0	0.045079	0.106259	0.0220786	0	0	0	0	0	0	0	0	0
BGPGCMEC_00261	0	0	0	0	0	0	0.0202994	0.0239124	0	0	0	0	0	0	0	0	0	0	0	0	0	0.0186546	0	0	0	0.0237601	0.019753	0	0	0	0	0	0	0	0	0
BGPGCMEC_00262	0	0	0	0	0	0	0	0	0	0	0	0	0	0	0	0	0	0	0	0	0	0	0	0	0	0	0.0198526	0	0	0	0	0	0	0	0	0
BGPGCMEC_00263	0	0	0	0	0	0	0	0	0	0	0	0	0	0	0	0	0	0	0	0	0	0	0	0	0.100737	0.119	0	0	0	0	0	0	0	0	0	0
BGPGCMEC_00264	0	0	0	0	0	0	0.0973023	0	0.10617	0	0	0	0	0	0	0	0	0	0	0	0	0	0	0	0	0.110826	0	0	0	0	0	0	0	0	0	0
BGPGCMEC_00265	0	0	0	0	0	0	0.124807	0.0733448	0	0	0	0	0	0	0	0	0	0	0	0	0	0.0287357	0	0	0.0617121	0.03638	0	0	0.0334941	0	0	0	0	0	0	0
BGPGCMEC_00266	0	0.0762637	0	0.036786	0.0492626	0.105807	0.19092	0.224576	0.0901684	0	0	0	0	0	0	0	0	0.0353878	0	0	0	0	0	0	0.0540287	0.12738	0.0793605	0	0.0292609	0	0	0	0	0	0	0
BGPGCMEC_00267	0	0	0	0	0	0.103453	0.0825092	0.287987	0.0902286	0	0	0	0	0	0	0	0	0	0	0	0	0	0	0	0.319915	0	0.312443	0	0	0	0	0	0	0	0	0
BGPGCMEC_00268	0	0	0	0	0	0.0452698	0.0351712	0.0413041	0.0774385	0	0	0	0	0	0	0	0	0	0	0	0	0	0	0	0	0	0.101962	0	0	0	0	0	0	0.0439013	0	0
BGPGCMEC_00269	0	0	0.106861	0	0	0	0.116519	0	0.380152	0	0	0	0	0	0	0	0	0	0	0	0	0	0	0	0	0.131814	0.109133	0	0	0	0	0	0	0	0	0
BGPGCMEC_00270	0	0	0	0	0	0	0	0	0	0	0	0	0	0	0	0	0	0	0	0	0	0	0	0	0	0	0	0	0	0	0	0	0	0	0	0
BGPGCMEC_00271	0	0	0	0	0.0297557	0.085058	0.0659994	0.0387713	0.0726776	0	0	0	0	0	0	0	0	0	0	0	0	0	0	0	0.0652216	0.19226	0.0957635	0	0	0.0364293	0	0	0	0	0	0
BGPGCMEC_00272	0	0	0	0	0	0	0	0	0.0513242	0	0	0	0	0	0	0	0	0	0	0	0	0	0	0	0	0.0136432	0.022707	0.0140478	0	0	0	0	0	0	0	0
BGPGCMEC_00273	0	0	0	0	0	0	0	0	0	0	0	0	0	0	0	0	0	0	0	0	0	0	0	0	0	0	0.0222658	0	0	0	0	0	0	0	0	0
BGPGCMEC_00274	0	0	0	0	0	0	0	0	0	0	0	0	0	0	0	0	0	0	0	0	0	0	0	0	0	0	0	0	0	0	0	0	0	0	0	0
BGPGCMEC_00275	0	0	0	0	0	0	0	0	0	0	0	0	0	0	0	0	0	0	0	0	0	0	0	0	0	0	0	0	0	0	0	0	0	0	0	0
BGPGCMEC_00276	0	0	0	0	0	0	0	0	0	0	0	0	0	0	0	0	0	0	0	0	0	0	0	0	0.0273829	0	0	0	0	0	0	0	0	0	0	0
BGPGCMEC_00277	0	0	0	0	0	0	0.0148481	0.0350211	0	0	0	0	0	0	0	0	0	0	0	0	0.0146606	0	0	0	0	0	0	0	0	0	0	0	0	0	0	0
BGPGCMEC_00278	0	0	0	0	0	0	0	0	0	0	0	0	0	0	0	0	0	0	0	0	0	0	0	0	0.0429105	0	0	0	0	0	0	0	0	0	0	0
BGPGCMEC_00279	0.0121773	0.00757573	0	0	0.0442912	0.0425405	0.121972	0.0864261	0.0538978	0	0	0	0	0	0	0	0	0	0	0	0	0	0	0	0.00811593	0.0286774	0.0238742	0	0	0	0	0	0	0	0	0
BGPGCMEC_00280	0	0	0	0	0	0	0.0348454	0.0406359	0	0	0	0	0	0	0	0	0	0	0	0	0	0	0	0	0	0	0	0	0	0	0	0	0	0	0	0
BGPGCMEC_00281	0	0	0	0	0	0	0.0141161	0.0166498	0.0311645	0	0	0	0	0	0	0	0	0	0	0	0	0.0129564	0	0	0	0	0.0137761	0	0	0	0	0	0	0	0	0
BGPGCMEC_00282	0	0	0	0.0188168	0	0.0364119	0.0419057	0.0164763	0.0154197	0	0	0	0	0	0	0	0	0	0	0	0	0	0	0	0.0278184	0	0.0357382	0	0	0	0	0	0	0	0	0
BGPGCMEC_00283	0	0	0	0	0	0	0	0	0.156461	0	0	0	0	0	0	0	0	0	0	0	0	0.0438403	0	0	0	0.0550098	0	0	0	0	0	0	0	0	0	0
BGPGCMEC_00284	0	0	0	0	0	0	0	0	0	0	0	0	0	0	0	0	0	0	0	0	0	0	0	0	0.0293877	0	0	0	0	0	0	0	0	0	0	0
BGPGCMEC_00285	0	0	0	0.0416111	0	0	0.18505	0.145007	0.0679435	0	0	0	0	0	0	0	0	0	0	0	0	0	0	0	0.0305043	0.0359647	0.0298637	0	0	0	0	0	0	0	0	0
BGPGCMEC_00286	0	0	0	0	0	0	0.0186037	0.043845	0	0	0	0	0	0	0	0	0	0	0	0	0	0	0	0	0.0369806	0.0217884	0	0	0	0	0	0	0	0	0	0
BGPGCMEC_00287	0	0	0	0	0	0	0	0.0714119	0	0	0	0	0	0	0	0	0	0	0	0	0	0	0	0	0	0.0354256	0	0	0	0	0	0	0	0	0	0
BGPGCMEC_00288	0	0	0	0	0	0	0	0	0.0332083	0	0	0	0	0	0	0	0	0	0	0	0	0	0	0	0	0.035162	0.0291994	0	0	0	0	0	0	0	0	0
BGPGCMEC_00289	0	0	0	0	0	0	0.0589614	0	0	0	0	0	0	0.0369231	0.0679008	0	0	0	0	0	0	0.0271414	0	0	0	0	0	0	0	0	0	0	0	0	0	0
BGPGCMEC_00290	0	0	0	0	0	0	0	0	0	0	0	0	0	0	0	0	0	0	0	0	0	0	0	0	0	0	0	0	0	0	0	0	0	0	0	0
BGPGCMEC_00291	0	0	0.0187397	0	0	0	0	0	0	0	0	0	0	0	0	0	0	0	0	0	0	0	0	0	0	0	0	0	0	0	0	0	0	0	0	0
BGPGCMEC_00292	0	0	0	0	0	0	0.0378263	0	0	0	0	0	0	0	0	0	0	0	0	0	0	0	0	0	0	0	0	0	0	0	0	0	0	0	0	0
BGPGCMEC_00293	0	0	0	0	0	0.0358693	0	0.0652686	0	0	0	0	0	0	0	0	0	0	0	0	0	0	0	0	0.0274766	0.0323907	0.0269053	0	0	0	0	0	0	0	0	0
BGPGCMEC_00294	0	0	0	0	0	0	0	0.0217715	0	0	0	0	0	0	0	0	0	0	0	0	0	0	0	0	0	0	0	0	0	0	0	0	0	0	0	0
BGPGCMEC_00295	0	0	0	0	0	0	0	0	0	0	0	0	0	0	0	0	0	0	0	0	0	0	0	0	0	0.0341458	0	0	0	0	0	0	0	0	0	0
BGPGCMEC_00296	0	0	0	0	0	0	0	0	0	0	0	0	0	0	0	0	0	0	0	0	0	0	0	0	0	0.0409503	0	0	0	0	0	0	0	0	0	0
BGPGCMEC_00297	0	0	0	0	0.0432717	0	0.0239357	0	0	0	0	0	0	0	0	0	0	0	0	0	0	0	0	0	0	0	0.0232517	0	0	0	0	0	0	0	0	0
BGPGCMEC_00298	0	0	0	0	0	0	0	0.0896342	0	0	0	0	0	0	0	0	0	0	0	0	0	0	0	0	0	0	0.073698	0	0	0	0	0	0	0	0	0
BGPGCMEC_00299	0	0	0	0	0	0	0.102156	0	0.22272	0	0	0	0	0	0	0	0	0	0	0	0	0	0	0	0	0	0.288195	0	0	0.111663	0	0	0	0	0	0
BGPGCMEC_00300	0	0	0	0	0	0	0	0	0	0	0	0	0	0	0	0	0	0	0	0	0	0	0	0	0.0171842	0	0	0	0	0	0	0	0	0	0	0
BGPGCMEC_00301	0	0	0	0	0	0	0	0.0339182	0	0	0	0	0	0	0	0	0	0	0	0	0	0	0	0	0	0	0	0	0	0	0	0	0	0	0	0
BGPGCMEC_00302	0	0	0	0	0	0	0	0	0	0	0	0	0	0	0	0	0	0	0	0	0	0	0	0	0	0	0	0	0	0	0	0	0	0	0	0
BGPGCMEC_00303	0	0	0	0	0	0	0	0	0	0	0	0	0	0	0	0	0	0	0	0	0	0	0	0	0.0332869	0	0	0	0	0	0	0	0	0	0	0
BGPGCMEC_00304	0	0	0	0	0	0	0	0.0299544	0	0	0	0	0	0	0	0	0	0	0	0	0	0	0	0	0	0	0	0	0	0	0	0	0	0	0	0
BGPGCMEC_00305	0	0	0	0	0	0	0	0	0	0	0	0	0	0	0	0	0	0	0	0	0	0	0	0	0	0	0	0	0	0	0	0	0	0	0	0
BGPGCMEC_00306	0	0	0	0	0	0	0	0	0	0	0	0	0	0	0	0	0	0	0	0	0	0	0	0	0	0	0.0325814	0	0	0	0	0	0	0	0	0
BGPGCMEC_00307	0	0	0	0	0	0	0	0	0	0	0	0	0	0	0	0	0	0	0	0	0	0	0	0	0.0490746	0	0	0	0	0	0	0	0	0	0	0
BGPGCMEC_00308	0	0	0	0	0	0	0	0	0	0	0	0	0	0	0	0	0	0	0	0	0	0	0	0	0	0	0	0	0	0	0	0	0	0	0	0
BGPGCMEC_00309	0	0	0	0	0	0	0	0	0	0	0	0	0	0	0	0	0	0	0	0	0	0	0	0	0	0	0	0	0	0	0	0	0	0	0	0
BGPGCMEC_00310	0	0	0	0.0605598	0	0	0	0	0	0	0	0	0	0	0	0	0	0	0	0	0.0221102	0	0	0	0	0	0.0218337	0	0	0	0	0	0	0	0	0
BGPGCMEC_00311	0	0	0	0	0	0	0	0	0	0	0	0	0	0	0	0	0	0	0	0	0	0	0	0	0	0	0	0	0	0	0	0	0	0	0	0
BGPGCMEC_00312	0	0	0	0	0	0	0	0	0	0	0	0	0	0	0	0	0	0	0	0	0	0	0	0	0	0	0	0	0	0	0	0	0	0	0	0
BGPGCMEC_00313	0	0	0	0	0	0	0	0	0	0	0	0	0	0	0	0	0	0	0	0	0	0	0	0	0	0	0	0	0	0	0	0	0	0	0	0
BGPGCMEC_00314	0	0	0	0	0	0	0	0	0	0	0	0	0	0	0	0	0	0	0	0	0	0	0	0	0.0324789	0	0	0	0	0	0	0	0	0	0	0
BGPGCMEC_00315	0	0	0	0	0	0	0	0	0	0	0	0	0	0	0	0	0	0	0	0	0	0	0	0	0	0	0	0	0	0	0	0	0	0	0	0
BGPGCMEC_00316	0	0	0	0	0	0	0	0	0	0	0	0	0	0	0	0	0	0	0	0	0	0	0	0	0	0	0	0	0	0	0	0	0	0	0	0
BGPGCMEC_00317	0	0	0	0	0	0	0	0	0	0	0	0	0	0	0	0	0	0	0	0	0	0	0	0	0	0	0	0	0	0	0	0	0	0	0	0
BGPGCMEC_00318	0	0	0	0	0	0	0	0	0	0	0	0	0	0	0	0	0	0	0	0	0	0	0	0	0	0.167092	0	0	0	0	0	0	0	0	0	0
BGPGCMEC_00319	0	0	0	0	0	0	0.0673863	0	0.0741982	0	0	0	0	0	0	0	0	0	0	0	0	0	0	0	0.0332869	0	0	0	0	0	0	0	0	0	0	0
BGPGCMEC_00320	0	0	0	0	0	0	0	0	0	0	0	0	0	0	0	0	0	0	0	0	0	0	0	0	0	0	0	0	0	0	0	0	0	0	0	0
BGPGCMEC_00321	0	0	0	0	0	0	0	0	0	0	0	0	0	0	0	0	0	0	0	0	0	0	0	0	0.0662988	0	0.0324472	0	0	0	0	0	0	0	0	0
BGPGCMEC_00322	0	0	0	0	0	0	0	0	0	0	0	0	0	0	0	0	0	0	0	0	0	0	0	0	0	0	0	0	0	0	0	0	0	0	0	0
BGPGCMEC_00323	0	0	0	0	0	0	0	0	0	0	0	0	0	0	0	0	0	0	0	0	0	0	0	0	0	0	0	0	0	0	0	0	0	0	0	0
BGPGCMEC_00324	0	0	0	0	0	0	0	0	0	0	0	0	0	0	0	0	0	0	0	0	0	0	0	0	0	0	0	0	0	0	0	0	0	0	0	0
BGPGCMEC_00325	0	0	0	0	0	0	0	0	0	0	0	0	0	0	0	0	0	0	0	0	0	0	0	0	0	0	0	0	0	0	0	0	0	0	0	0
BGPGCMEC_00326	0	0	0	0	0	0	0	0	0	0	0	0	0	0	0	0	0	0	0	0	0	0	0	0	0	0	0	0	0	0	0	0	0	0	0	0
BGPGCMEC_00327	0	0	0	0	0	0	0.0143691	0	0	0	0	0	0	0	0	0	0	0	0	0	0	0	0	0	0	0	0	0	0	0	0	0	0	0	0	0
BGPGCMEC_00328	0	0	0	0	0	0	0	0.0808477	0.113676	0	0	0	0	0	0	0	0	0	0	0	0	0	0	0	0.0339915	0	0	0	0	0	0	0	0	0	0	0
BGPGCMEC_00329	0.0275783	0	0.0173253	0	0	0	0.0184326	0.065165	0	0	0	0	0	0	0	0	0	0	0	0	0	0	0	0	0	0.0215894	0.0179522	0	0	0	0	0	0	0	0	0
BGPGCMEC_00330	0	0	0	0	0	0	0.0342692	0	0	0	0	0	0	0	0	0	0	0	0	0	0	0	0	0	0	0	0	0	0	0	0	0	0	0	0	0
BGPGCMEC_00331	0	0	0	0.044459	0	0.0429411	0.115487	0.0583493	0.0364121	0	0	0	0	0	0	0	0	0	0	0	0	0	0	0	0	0.0386738	0	0	0	0	0	0	0	0	0	0
BGPGCMEC_00332	0	0	0	0	0	0	0	0.0337973	0.0316664	0	0	0	0	0	0	0	0	0	0	0	0	0	0	0	0.0284504	0.0670801	0	0	0	0	0	0	0	0	0	0
BGPGCMEC_00333	0	0	0	0	0	0	0.0313236	0	0	0	0	0	0	0	0	0	0	0	0	0	0	0	0	0	0	0	0	0	0	0	0	0	0	0	0	0
BGPGCMEC_00334	0	0	0	0	0	0	0	0	0	0	0	0	0	0	0	0	0	0	0	0	0	0	0	0	0	0	0	0	0	0	0	0	0	0	0	0
BGPGCMEC_00335	0	0	0	0	0	0	0.0602916	0.0354391	0	0	0	0	0	0	0	0	0	0	0	0	0	0	0	0	0	0	0	0	0	0	0	0	0	0	0	0
BGPGCMEC_00336	0	0	0	0	0	0	0	0	0	0	0	0	0	0	0	0	0	0	0	0	0	0	0	0	0	0	0	0	0	0	0	0	0	0	0	0
BGPGCMEC_00337	0	0.0187275	0	0	0	0	0	0.0236736	0.0443321	0	0	0	0	0	0	0	0	0	0	0	0	0	0	0	0.039923	0.0470472	0.0391137	0	0	0	0	0	0	0	0	0
BGPGCMEC_00338	0.0661361	0	0	0	0	0	0.0443046	0.051932	0.146146	0	0	0	0	0	0	0	0	0	0	0	0	0	0	0	0	0	0.0426332	0	0	0	0	0	0	0	0	0
BGPGCMEC_00339	0	0.0177906	0.0179408	0.0514586	0.0345587	0.0992269	0.076364	0	0.0842414	0	0	0	0	0	0	0	0	0	0	0	0	0.0175399	0	0.0182508	0.0569128	0.111776	0.167289	0	0	0	0	0	0	0	0	0
BGPGCMEC_00340	0.00318457	0	0.00100368	0.00285939	0.000966501	0.00697824	0.0116886	0.0113104	0.00939948	0	0	0	0	0	0	0	0	0	0	0	0	0.000972775	0	0	0.0148902	0.0162801	0.0135644	0.00256521	0.00227093	0.00353289	0	0	0	0	0	0
BGPGCMEC_00341	0	0	0	0	0	0	0	0	0	0	0	0	0	0	0	0	0	0	0	0	0	0	0	0	0	0	0	0	0	0	0	0	0	0	0	0
BGPGCMEC_00342	0	0	0	0	0	0.0639067	0.0246723	0	0	0	0	0	0	0	0	0	0	0	0	0	0	0	0	0	0	0	0	0	0	0	0	0	0	0	0	0
BGPGCMEC_00343	0	0.0300197	0	0	0.0290448	0	0.0322044	0	0	0	0	0	0	0	0	0	0	0	0	0	0	0	0	0	0	0.0375357	0	0	0	0	0	0	0	0	0	0
BGPGCMEC_00344	0	0	0	0	0	0	0	0	0	0	0	0	0	0	0	0	0	0	0	0	0	0	0.0212602	0	0	0	0	0	0	0	0	0	0	0	0	0
BGPGCMEC_00345	0	0	0	0	0	0	0.0227796	0	0	0	0	0	0	0	0	0	0	0	0	0	0	0	0	0	0	0.0266396	0	0	0	0	0	0	0	0	0	0
BGPGCMEC_00346	0	0	0.0262818	0	0	0	0.112149	0.0329747	0.123576	0	0	0	0	0	0	0	0	0	0	0	0	0.0258052	0	0	0.111047	0.130909	0.108736	0	0	0	0	0	0	0	0	0
BGPGCMEC_00347	0	0	0	0	0.0252276	0	0	0.0328605	0	0	0	0	0	0	0	0	0	0	0	0	0.0274447	0	0	0	0	0	0	0	0	0	0	0	0	0	0	0
BGPGCMEC_00348	0	0	0	0	0	0	0.0626472	0	0	0	0	0	0	0	0	0	0	0	0	0	0	0	0	0	0	0	0	0	0	0	0	0	0	0	0	0
BGPGCMEC_00349	0	0	0	0.0325655	0	0	0	0	0	0	0	0	0	0	0	0	0	0	0	0	0	0	0	0	0	0	0	0	0	0	0	0	0	0	0	0
BGPGCMEC_00350	0	0	0	0	0	0.0561162	0	0	0	0	0	0	0	0	0	0	0	0	0	0	0	0	0	0	0	0	0	0.0532263	0	0	0	0	0	0	0	0
BGPGCMEC_00351	0	0.0197103	0.0099642	0	0.00959602	0.0276282	0.0951979	0.162308	0.0350444	0	0	0.0114303	0	0.0132369	0	0	0	0	0	0	0	0	0.00947	0	0.105469	0.198781	0.1034	0	0	0	0	0	0.0392358	0	0	0
BGPGCMEC_00352	0	0	0.391096	0	0	0	1.32436	0	0.46512	0	0	0	0	0	0	0	0	0	0	0	0	0	0	0	1.59108	6.56543	1.23332	0	0	0	0	0	0	0	0	0
BGPGCMEC_00353	0	0	0	0.051067	0	0	0	0.088795	0.041628	0	0	0	0	0	0	0	0	0	0	0	0	0	0	0	0.0373085	0.220001	0.109522	0	0	0.0417329	0	0	0	0.0472364	0	0
BGPGCMEC_00354	0	0.0184499	0	0	0	0.0257148	0	0.0699728	0	0	0	0	0	0	0	0	0	0	0	0	0	0	0	0	0.0196681	0	0.0578093	0	0	0	0	0	0	0	0	0
BGPGCMEC_00355	0	0	0	0	0	0	0	0	0	0	0	0	0	0	0	0	0	0	0	0	0	0	0	0	0	0	0	0	0	0	0	0	0	0	0	0
BGPGCMEC_00356	0	0	0	0	0.727537	0	0	0.999037	0	0	0	0	0	0	0	0	0	0	0	0	0	0	0	0	0	0	1.18969	0	0	0	0	0	0	0	0	0
BGPGCMEC_00357	0	0	0	0	0	0	0	0.151628	0	0	0	0	0	0	0	0	0	0	0	0	0	0	0	0	0.12489	0	0.244667	0	0	0	0	0	0	0	0	0
BGPGCMEC_00358	0	0	0	0	0	0	0	0.0404238	0.0378919	0	0	0	0	0	0	0	0	0	0	0	0.0337202	0	0	0	0.0339915	0	0.0665389	0	0.0369629	0	0	0	0	0	0	0
BGPGCMEC_00359	1.13108	0	0	0	0.668349	0	0	0	0	0	0	0	0	0	0	0	0	0	0	0	0	0	0	0	0	0	0	0	0	0	0	0	0	0	0	0
BGPGCMEC_00360	0	0	0	0	0	0	0	0.203449	0	0	0	0	0	0	0	0	0	0	0	0	0	0	0	0	0	0	0	0	0	0	0	0	0	0	0	0
BGPGCMEC_00361	0	0	0	0	0.0227848	0	0.0756465	0	0.0277947	0	0	0	0	0	0	0	0	0	0	0	0	0	0	0.0240681	0.0249957	0.0589256	0.0734408	0	0	0	0	0	0	0	0	0
BGPGCMEC_00362	0.0808018	0	0	0	0	0	0	0	0	0	0	0	0	0	0	0	0	0	0	0	0	0	0	0	0.0530957	0	0	0	0	0	0	0	0	0	0	0
BGPGCMEC_00363	0	0	0	0	0	0	0	0	0.250002	0	0	0	0	0	0	0	0	0	0	0	0	0	0	0	0	0.520266	0.107684	0	0	0	0	0	0	0	0	0
BGPGCMEC_00364	0	0	0	0	0	0	0.0468961	0.164816	0.103094	0	0	0	0	0	0	0	0	0	0	0	0	0	0	0	0	0	0	0	0	0	0	0	0	0	0	0
BGPGCMEC_00365	0	0	0	0	0	0	0.0818228	0.0320823	0.0901684	0	0	0	0	0	0	0	0	0	0	0	0	0	0	0	0.0270143	0.0318451	0.132268	0	0	0	0	0	0	0	0	0
BGPGCMEC_00366	0	0.60725	0	0	0	0	0.666954	0	0	0	0	0	0	0	0	0	0	0	0	0	0	0	0	0	2.97565	0.703132	1.89374	0	0	0	0	0	0	0	0	0
BGPGCMEC_00367	0	0	0	0	0.0192391	0.0552018	0.0425376	0	0.0469124	0	0	0	0	0	0	0	0	0	0	0	0	0	0	0	0.0422333	0	0.0206869	0	0	0	0	0	0	0	0	0
BGPGCMEC_00368	0	0	0	0.0615973	0	0	0	0.0268962	0	0	0	0	0	0	0	0	0	0	0	0	0	0	0	0	0	0	0	0	0	0	0	0	0	0	0	0
BGPGCMEC_00369	0	0	0	0	0	0	0	0.159282	0	0	0	0	0	0	0	0	0	0	0	0	0	0	0	0	0.0445552	0.0525631	0	0	0	0	0	0	0	0	0	0
BGPGCMEC_00370	0	0	0	0	0.0279326	0	0.154804	0.218346	0.170512	0	0	0	0	0	0	0	0	0	0	0	0	0	0	0	0.153103	0.252715	0.389705	0	0	0.0341869	0	0	0	0	0	0
BGPGCMEC_00371	0	0	0	0	0	0	0.0568693	0.0664868	0	0	0	0	0	0	0	0	0	0	0	0	0	0	0	0	0	0	0	0	0	0	0	0	0	0	0	0
BGPGCMEC_00372	0	0	0	0	0	0	0.0231079	0	0	0	0	0	0	0	0	0	0	0	0	0	0	0	0	0	0	0	0.0224562	0	0	0	0	0	0	0	0	0
BGPGCMEC_00373	0	0	0	0	0	0	0	0	0	0	0	0	0	0	0	0	0	0	0	0	0	0	0	0	0	0.35147	0.438794	0	0	0	0	0	0	0	0	0
BGPGCMEC_00374	2.00612	0	0	10.717	0	1.74312	6.59277	4.82522	7.37327	0	0	1.32141	0	0	0	0	0	0	1.29938	0	0	0	0	1.24683	3.67386	2.87842	5.16022	0	0	0	0	0	0	0	0	0
BGPGCMEC_00375	0	0	0	0	0	0	0.247528	0.191991	0.180457	0	0	0	0	0	0	0	0	0	0	0	0	0	0	0	0.0799787	0	0.156222	0.100684	0	0	0	0	0	0	0	0
BGPGCMEC_00376	0	0	0	0	0	0	0	0.0586755	0	0	0	0	0	0	0	0	0	0	0	0	0	0	0	0	0	0	0	0	0	0	0	0	0	0	0	0
BGPGCMEC_00377	0	0	0	0	0	0	0	0	0	0	0	0	0	0	0	0	0	0	0	0	0	0	0	0	0	0	0	0	0	0	0	0	0	0	0	0
BGPGCMEC_00378	0	0	0	0	0	0	0.176068	0	0	0	0	0	0	0	0	0	0	0	0	0	0	0	0	0	0	0	0	0.215532	0	0	0	0	0	0	0	0
BGPGCMEC_00379	0	0	0	0.0462499	0	0	0.0342692	0	0	0	0	0	0	0	0	0	0	0	0	0	0	0	0	0	0	0	0	0	0	0	0	0	0	0	0	0
BGPGCMEC_00380	0	0	0	0	0	0	0	0	0	0	0	0	0	0	0	0	0	0	0	0	0	0	0	0	0	0	0.151584	0	0	0	0	0	0	0	0	0
BGPGCMEC_00381	0	0	0.0288877	0	0	0	0.0925249	0	0.0339718	0	0	0	0	0	0	0	0	0	0	0	0	0.0284021	0	0	0.0610086	0.0359647	0.0298637	0	0	0	0	0	0	0	0	0
BGPGCMEC_00382	0	0	0	0	0	0	0.187035	0	0	0	0	0	0	0	0	0	0	0	0	0	0	0	0	0	0	0	0	0	0	0	0	0	0	0	0	0
BGPGCMEC_00383	0	0	0	0	0	0	0.194605	0	0.21234	0	0	0	0	0	0	0	0	0	0	0	0	0	0	0	0.281481	0.110826	0.0916403	0	0	0	0	0	0	0	0	0
BGPGCMEC_00384	0	0	0	0	0	0.0399491	0.0928822	0.0727819	0.102307	0	0	0	0	0	0	0	0	0	0	0	0	0	0	0	0.122483	0.144408	0.0599546	0	0	0	0	0	0	0	0	0
BGPGCMEC_00385	0	0	0	0	0	0	0.0257832	0	0	0	0	0	0	0	0	0	0	0	0	0	0	0	0	0	0.127763	0.03012	0	0	0	0	0	0	0	0	0	0
BGPGCMEC_00386	0.0501323	0	0	0	0	0	0	0.0394158	0.073889	0	0	0	0	0	0	0	0	0	0	0	0	0	0	0	0.0331494	0.0390876	0.0324472	0	0	0	0	0	0	0	0	0
BGPGCMEC_00387	0	0.0600395	0	0	0	0	0.0322044	0	0	0	0	0	0	0	0	0	0	0	0	0	0	0	0	0	0	0.0750715	0	0	0	0	0	0	0	0	0	0
BGPGCMEC_00388	0	0	0	0	0	0.28137	0	0	0.0607158	0	0	0	0	0	0	0	0	0	0	0	0	0	0	0	0.10834	0.0639284	0.105892	0	0	0	0	0	0	0	0	0.062223
BGPGCMEC_00389	0	0	0	0	0	0	0	0	0	0	0	0	0	0	0	0	0	0	0	0	0	0	0	0	0	0	0.0659815	0	0	0	0	0	0	0	0	0
BGPGCMEC_00390	0	0	0	0	0	0	0	0	0	0	0	0	0	0	0	0	0	0	0	0	0	0	0	0	0	0	0	0	0	0	0	0	0	0	0	0
BGPGCMEC_00391	0	0	0	0	0.0789078	0	0	0.103238	0.0970588	0	0	0	0	0	0	0	0	0	0	0	0	0	0	0	0	0.101485	0	0	0	0	0	0	0	0	0	0
BGPGCMEC_00392	0	0	0	0.0447164	0	0	0.0331361	0	0	0	0	0	0	0	0	0	0	0	0	0	0	0	0	0	0	0.038609	0.032051	0.0803721	0	0	0	0	0	0	0	0
BGPGCMEC_00393	0	0	0	0	0	0	0.0357994	0	0	0	0	0	0	0	0	0	0	0	0	0	0	0	0	0	0	0.0833449	0	0	0	0	0	0	0	0	0	0
BGPGCMEC_00394	0	0	0	0	0	0	0	0	0	0	0	0	0	0	0	0	0	0	0	0	0	0	0	0	0	0	0	0	0	0	0	0	0	0	0	0
BGPGCMEC_00395	0	0	0	0	0	0	0	0	0	0	0	0	0	0	0	0	0	0	0	0	0	0	0	0	0	0	0	0	0	0	0	0	0	0	0	0
BGPGCMEC_00396	0	0	0	0	0	0	0	0.0376926	0	0	0	0	0	0	0	0	0	0	0	0	0	0	0	0	0	0	0	0	0	0	0	0	0	0	0	0
BGPGCMEC_00397	0	0	0	0	0	0	0	0	0	0	0	0	0	0	0	0	0	0	0	0	0	0	0	0	0	0	0	0	0	0	0	0	0	0	0	0
BGPGCMEC_00398	0	0	0	0	0	0	0	0.0184652	0.0172833	0	0	0	0	0	0	0	0	0	0	0	0	0	0	0	0.0311663	0	0	0	0	0	0	0	0	0	0	0
BGPGCMEC_00399	0	0.314836	0	0	0	0	0	0	0.720572	0	0	0	0	0	0	0	0	0	0	0	0	0	0	0	0	0	0.945143	0	0	0	0	0	0	0	0	0
BGPGCMEC_00400	0.071656	0	0	0	0	0.0613396	0.0480197	0	0.0527744	0	0	0	0	0	0	0	0	0	0	0	0	0	0	0	0	0.111315	0.138383	0	0	0	0	0	0	0	0	0
BGPGCMEC_00401	0	0	0	0	0	0.207315	0.677661	0	0.365238	0	0	0	0	0	0	0	0	0	0	0	0	0.159471	0	0	0	0	0.314436	0	0	0	0	0	0	0	0	0
BGPGCMEC_00402	1.03828	0	0	0	0	0.91489	6.48889	6.89563	1.52212	0	0	0	0	0	0	0.876887	0	0	0	0	0	0	0	0	0.645069	0	0.687222	0	0	0	0	0	0	0	0	0
BGPGCMEC_00403	0	0	0	0.0523052	0	0	0	0	0	0	0	0	0	0	0	0	0	0	0	0	0	0	0	0	0	0	0.0373736	0	0	0	0	0	0	0	0	0
BGPGCMEC_00404	0	0	0	0.0360608	0	0	0	0.0157905	0	0	0	0	0	0	0	0	0	0	0	0	0	0	0	0	0	0	0	0	0	0	0	0	0	0	0	0
BGPGCMEC_00405	0.0387998	0	0	0	0.0468877	0	0.1038	0.030533	0	0	0	0	0	0	0	0	0	0	0	0	0	0	0	0	0.0257163	0.0303132	0.0251847	0	0	0	0	0	0	0	0	0
BGPGCMEC_00406	0	0	0	0.0775387	0	0.0371333	0.0574818	0.101392	0	0	0	0	0	0	0	0	0	0	0	0	0	0	0	0	0.0284504	0	0	0	0	0	0	0	0	0	0	0
BGPGCMEC_00407	0	0	0	0	0	0	0.0431137	0.0505485	0	0	0	0	0	0	0	0	0	0	0	0	0	0	0	0.0819314	0.084872	0.150173	0	0	0	0	0	0	0	0	0	0
BGPGCMEC_00408	0	0	0	0	0	0.214375	0.199642	0.0781818	0.109917	0	0	0	0	0	0	0.0410242	0	0	0	0	0	0	0	0	0.0328779	0.0775347	0.128728	0	0	0	0	0	0	0	0	0
BGPGCMEC_00409	0	0	0	0	0	0	0.302305	0	0.320851	0	0	0	0	0	0	0.734025	0	0	0	0	0	0	0	0	0.277337	0	0	0	0	0	0	0	0	0	0	0
BGPGCMEC_00410	0	0	0	0	0	0	0.0891015	0.313308	0.0489843	0	0	0	0	0	0	0	0	0	0	0	0	0	0	0	0.175304	0.310203	0.214326	0	0.0479204	0	0	0	0	0	0	0
BGPGCMEC_00411	0	0	0	0	0	0.53073	0	0	0.233057	0	0	0	0	0	0	0	0	0	0	0	0	0	0	0.200242	0.203014	0	0	0	0	0	0	0	0	0	0	0
BGPGCMEC_00412	0	0	0	0	0	0	0.0949025	0.333495	0	0	0	0	0	0	0	0	0	0	0	0	0	0	0	0	0.0466249	0	0	0	0	0	0	0	0	0	0	0
BGPGCMEC_00413	1.28886	0.401836	0.565656	2.24862	1.76429	2.19087	13.8819	12.4036	7.40994	0.113174	0.0745654	0	0	0.107986	0.0331017	0.0708993	0	0.0745829	0.147394	0.18782	0.141114	0.396847	0.307941	1.01411	1.45097	0.972661	1.78284	0.0348335	0	0.0317444	0.029328	0	0	0	0.0348279	0
BGPGCMEC_00414	0	0.0139648	0.0141003	0.040381	0	0.0390428	0.134882	0.106042	0.0330833	0.0147364	0	0	0	0	0	0	0	0	0	0	0	0	0.0134088	0	0.0447515	0.0703006	0.1462	0	0	0	0	0	0	0	0	0
BGPGCMEC_00415	0	0	0	0	0	0	1.49506	0	0.39433	0	0	0	0	0	0	0	0	0	0	0	0	0	0.321123	0.339705	0.678556	0	0.346177	0	0	0	0.371563	0	0	0	0	0
BGPGCMEC_00416	0	0	0	0	0	0	0	0.0311147	0.0291175	0	0	0	0	0	0	0	0	0	0	0	0	0	0	0	0	0	0	0	0	0	0	0	0	0	0	0
BGPGCMEC_00417	0	0	0	0.0327239	0.0110163	0	0.0728896	0.0573384	0.0268268	0	0	0	0	0	0	0	0	0	0.012539	0.0113887	0	0	0	0	0.0726329	0.0285214	0.0712	0.0146875	0	0	0	0.0147849	0	0	0	0
BGPGCMEC_00418	0	0	0	0	0	0	0.15323	0.0597851	0	0	0	0	0	0	0	0	0	0	0	0	0	0	0	0	0	0	0	0	0	0	0	0	0	0	0	0
BGPGCMEC_00419	0	0	0	0	0	0	0.0833565	0.0969675	0	0	0	0	0	0	0	0	0	0	0	0	0	0	0	0	0	0	0	0	0	0	0	0	0	0	0	0
BGPGCMEC_00420	0	0	0	0	0	0	0.0407069	0	0	0	0	0	0	0	0	0	0	0	0	0	0	0	0	0	0	0.0473022	0	0	0	0	0	0	0	0	0	0
BGPGCMEC_00421	0	0	0	0.0272918	0	0	0.0809927	0.0715567	0.0223336	0	0	0	0	0	0	0	0	0	0	0	0	0.0186073	0	0	0	0	0.0788144	0	0	0	0	0	0	0	0	0
BGPGCMEC_00422	0	0	0.0533034	0.0767115	0	0	0.170611	0.167199	0.0626614	0	0	0	0	0	0	0	0	0	0	0	0	0	0.0253899	0	0.112604	0.0663735	0.137822	0	0.0305117	0.0314078	0	0	0	0.0354503	0	0
BGPGCMEC_00423	0	0	0	0	0	0.107669	0.172025	0	0	0	0	0	0	0	0	0	0	0	0	0	0	0	0	0	0	0	0	0	0	0	0	0	0	0	0	0
BGPGCMEC_00424	0	0	0	0.0371662	0	0	0.165333	0.25929	0.030365	0	0.0715106	0	0	0	0	0	0	0	0.0282757	0	0	0	0	0	0.136449	0.193021	0.106891	0	0	0	0	0	0	0	0	0
BGPGCMEC_00425	0	0	0	0	0	0	0.49878	0	0.179278	0	0	0	0	0	0	0	0	0	0	0	0	0	0	0	0.157005	0.370401	0	0	0	0	0	0	0	0	0	0
BGPGCMEC_00426	0.121301	0	0	0.221092	0	0	0.0816813	0.47522	0.0893332	0	0	0	0	0	0	0	0	0	0	0.0753104	0	0	0	0	0	0	0.154692	0	0	0	0	0	0	0	0	0
BGPGCMEC_00427	0.0259689	0	0	0	0	0	0.138842	0.12274	0.0191498	0	0	0	0	0	0	0	0	0	0	0	0	0	0	0	0.0172581	0.101677	0.0507344	0	0	0.0191957	0	0	0	0	0	0
BGPGCMEC_00428	0	0	0	0.298147	0.389946	0.410395	2.09635	1.15119	0.960804	0	0.140439	0	0	0	0	0	0	0	0	0	0	0	0	0.10313	0.317759	0.125099	0	0.134868	0	0	0	0	0	0	0	0
BGPGCMEC_00429	0.203261	0.0422194	0.0637945	0.0305371	0.0819264	0.0293704	0.385064	0.133347	0.12488	0	0	0	0	0	0	0	0	0	0	0	0	0.0208252	0	0	0.292193	0.238412	0.220168	0	0	0.0250366	0	0	0	0	0	0
BGPGCMEC_00430	0	0.0450493	0	0	0	0	0.048309	0.113153	0.0530896	0	0	0	0	0	0	0	0	0	0	0	0	0	0	0	0.142354	0	0.231997	0	0	0	0	0	0	0	0	0
BGPGCMEC_00431	0	0	0.0299144	0	0	0	0.0638954	0	0.0351851	0	0	0	0	0	0	0	0	0	0	0	0	0	0	0	0.0947532	0.03724	0.0309187	0	0	0	0	0	0	0	0	0
BGPGCMEC_00432	0	0	0	0	0.0352263	0.0252829	0	0	0	0	0	0	0	0	0	0	0	0	0	0	0	0	0	0	0	0.0227864	0	0	0	0	0	0	0	0	0	0
BGPGCMEC_00433	0	0	0	0	0	0	0	0	0	0	0	0	0	0	0	0	0	0	0	0	0	0	0	0	0	0	0.149781	0	0	0	0	0	0	0	0	0
BGPGCMEC_00434	0	0	0	0	0	0	0.0269987	0.0635201	0	0	0	0	0	0	0	0	0	0	0	0	0	0	0	0	0	0.0315264	0.0523793	0	0	0	0	0	0	0	0	0
BGPGCMEC_00435	0	0	0	0	0.029278	0.0418533	0.0324652	0.15259	0	0	0	0	0	0	0	0.0400303	0	0	0	0	0	0	0	0	0.0641788	0.30269	0.15706	0	0	0.0358416	0	0	0	0	0	0
BGPGCMEC_00436	0	0	0	0	0	0	0	0	0	0	0	0	0	0	0	0	0	0	0	0	0	0	0	0	0.326379	0	0.0796825	0	0	0	0	0	0	0.105979	0	0
BGPGCMEC_00437	0.0274523	0	0	0.0741798	0	0	0.0733929	0.0864904	0.0404858	0	0	0	0	0.022969	0	0.0226516	0	0	0	0	0	0	0	0	0.0182383	0	0.0357414	0	0	0	0.0187413	0	0	0	0	0
BGPGCMEC_00438	0	0	0	1.13458	0	0	0.28601	0.331834	0.607757	0	0	0	0	0	0	0	0	0	0	0	0	0	0.246921	0.261411	0	0	0.264352	0	0	0	0	0	0	0.366324	0	0
BGPGCMEC_00439	0.173228	0	0.0540085	0	0.104067	0.221363	0.522947	0.407491	0.382592	0	0	0	0	0	0	0	0	0	0	0	0	0	0.0516468	0	0.0568538	0.268402	0.388914	0	0	0	0	0	0	0	0	0
BGPGCMEC_00440	0.0259129	0	0.0162825	0.0466714	0.0470459	0.135158	0.329038	0.265364	0.152868	0	0.0225273	0	0	0	0	0	0	0	0	0	0	0	0.0154888	0.0165631	0.137769	0.223208	0.202503	0	0	0	0	0	0	0.0430938	0	0
BGPGCMEC_00441	0	0.0492017	0	0.0713206	0	0.0672042	0.0527573	0.0617292	0	0	0	0	0	0	0	0	0	0	0	0	0	0	0	0	0	0	0	0	0	0	0	0	0	0	0	0
BGPGCMEC_00442	0	0.0183089	0.0185158	0.0529236	0.00891573	0.0513517	0.235816	0.278389	0.238748	0	0	0	0.0120298	0	0	0	0.0353512	0.0127458	0.0101507	0	0	0.00901073	0	0.00941551	0.137203	0.196244	0.259427	0	0.0105134	0.0108777	0	0	0	0	0	0
BGPGCMEC_00443	0	0	0	0.147132	0	0	0.108887	0	0.23708	0	0	0	0	0	0	0	0	0	0	0	0	0	0	0	0	0	0	0	0	0	0	0	0	0	0	0
BGPGCMEC_00444	0	0	0.0299144	0.0431079	0.0288153	0.0411987	0	0.0750869	0.0703702	0	0	0	0	0	0	0	0	0	0	0	0	0	0	0	0.0315844	0.03724	0.0927561	0.0387381	0	0	0	0	0	0	0	0
BGPGCMEC_00445	0.040364	0	0	0.0364134	0	0.0349183	0.0539975	0	0	0	0	0	0	0	0	0	0	0	0	0	0	0	0	0	0.0267444	0.0315264	0.0523793	0	0	0	0	0	0	0	0	0
BGPGCMEC_00446	2.47091	0.795963	0.767679	3.40375	3.43723	2.09369	13.7285	13.2734	7.90085	0.283635	0	0.295756	0	0	0	0	0.33696	0	0	0.258247	0.260297	2.16601	0.493843	0	4.73334	7.43946	4.75834	0	0	0	0	0	0	0	0	0
BGPGCMEC_00447	0.0555675	0	0.0116499	0.149988	0.0448784	0.16142	0.705276	0.656972	0.396182	0	0.0161148	0	0	0.0154853	0.0142813	0.0305665	0.0148383	0.016051	0	0	0.012229	0	0.0110747	0	0.1726	0.217854	0.386725	0.01496	0.0132445	0.0136937	0	0	0	0	0	0
BGPGCMEC_00448	0	0	0	0	0.0236721	0.033907	0	0.0308308	0	0	0	0	0	0	0	0	0	0	0	0	0	0	0	0	0	0.091823	0	0	0	0	0	0	0	0	0	0
BGPGCMEC_00449	0	0	0	0.141359	0.0236721	0.033907	0.314454	0.431631	0.0288812	0	0	0	0	0	0	0	0	0	0	0	0	0	0	0	0.0519317	0.0612153	0.101715	0	0	0	0	0	0	0	0	0
BGPGCMEC_00450	0	0	0	0	0.319124	0	1.12129	2.17953	0	0	0	0	0	0	0	0	0	0	0	0	0	0.355092	0	0	0	0	0	0	0	0	0	0	0	0	0	0
BGPGCMEC_00451	0	0	0	0	0	0.543887	0.173868	0.202114	0	0	0	0	0	0	0	0	0	0	0	0	0	0	0	0	0.0841339	0	0.164306	0	0	0	0	0	0	0	0	0
BGPGCMEC_00452	0.0442271	0	0	0	0	0	0.147948	0.0347891	0.0977935	0	0	0	0	0	0	0	0	0	0	0	0	0	0	0	0	0	0	0	0	0	0	0	0	0	0	0
BGPGCMEC_00453	0.185798	0	0.0500306	0.621519	0.35336	0.230688	2.23515	1.94441	1.07649	0	0	0	0	0	0	0	0	0.0230136	0.0182709	0	0.0174952	0.130349	0.111054	0.0678576	0.211647	0.270172	0.881409	0	0.0190038	0	0	0	0.0218782	0	0.0430233	0
BGPGCMEC_00454	0.0589936	0.0368301	0.0369108	0	0	0	0.11851	0.278102	0.043464	0	0	0.042412	0	0	0	0	0	0	0	0	0	0.0364408	0	0	0.0389371	0.229617	0.190483	0	0	0	0	0	0	0	0	0
BGPGCMEC_00455	0	0.0659385	0	0	0	0.0611262	0.235837	0.166574	0.0780043	0	0	0	0	0	0	0	0	0	0	0	0	0	0	0.0225199	0.163753	0.275721	0.0916541	0	0	0	0	0	0	0	0	0
BGPGCMEC_00456	0.343398	0.0718314	0	0.10422	0.137231	0.29045	0.462038	0.717446	0.252878	0	0	0	0	0	0	0	0	0	0	0	0	0	0	0	0.299211	0.353386	1.24196	0	0	0	0	0	0	0	0	0
BGPGCMEC_00457	0.353718	0	0.109843	0	0	0	0.839209	0.832828	0.2606	0	0	0	0	0	0	0	0	0	0	0	0	0	0	0	0.688178	0.541776	0.336585	0	0	0	0	0	0	0	0	0
BGPGCMEC_00458	0	0	0	0	0	0.0857967	0.67924	0.158484	0.148897	0	0	0	0	0	0	0	0	0	0	0	0	0	0	0	0.264861	0.234527	0.129347	0.08277	0	0.0746418	0	0	0	0	0	0
BGPGCMEC_00459	0	0	0	0	0	0	0.120583	0.141756	0.132833	0	0	0	0	0	0	0	0	0	0	0	0	0	0	0	0.149122	0.281296	0.0875982	0	0	0	0	0	0	0	0	0
BGPGCMEC_00460	0	0	0	0	0	0	0.0860124	0	0	0	0	0	0	0	0	0	0	0	0	0	0	0	0	0	0	0.196723	0.0813141	0	0	0	0	0	0	0	0	0
BGPGCMEC_00461	0	0	0	0	0	0	0.173386	0.0508193	0.143006	0	0	0	0	0	0	0	0	0	0	0	0	0	0	0	0	0	0.0834594	0	0	0	0	0	0	0	0	0
BGPGCMEC_00462	0	0	0	0	0	0	0.0247485	0.0291265	0	0	0	0	0	0	0	0	0	0	0	0	0	0.0227633	0	0	0	0	0.0480642	0	0	0	0	0	0	0	0	0
BGPGCMEC_00463	0.0393075	0	0.172595	0	0.0237491	0.204099	0.341776	0.154657	0.115903	0	0.0341243	0	0	0	0	0	0	0	0.0269905	0	0	0	0	0	0.312601	0.491313	0.586754	0	0	0.0290466	0	0	0	0	0	0
BGPGCMEC_00464	0	0	0	0	0.0325537	0	0.395515	0.211878	0.119012	0.0176819	0.0467645	0	0	0	0	0	0	0	0	0	0	0	0.0160777	0	0.357457	0.315904	0.367775	0.0217544	0	0	0	0	0	0	0	0
BGPGCMEC_00465	0.423011	0.545275	0	1.1658	0.75661	2.51112	4.9965	7.51007	5.30902	0	0	0	0	0	0	0	0	0	0	0.265259	0	0	0.253695	0.537192	2.16044	2.86381	4.07807	0	0	0	0	0	0	0	0	0
BGPGCMEC_00466	0	0	0	0.0570031	0.113884	0.0541002	0.0422066	0.0989882	0.0928435	0	0	0	0	0	0	0	0	0	0	0	0	0	0	0	0.0415573	0.0980388	0.121958	0	0	0	0	0	0	0	0	0.0473784
BGPGCMEC_00467	0	0	0	0	0	0	0.0350176	0.041125	0.0385509	0	0	0	0	0	0	0	0	0	0	0	0.0343013	0	0	0	0	0	0	0	0	0	0	0	0	0	0	0
BGPGCMEC_00468	0	0	0	0	0.0210733	0	0	0.0823229	0	0	0	0	0	0	0	0	0	0	0	0	0	0	0	0	0.0462476	0	0.02265	0	0	0	0	0	0	0	0	0
BGPGCMEC_00469	0.0475529	0	0	0.128809	0.0574039	0.0410382	0.318209	0.710513	0.210276	0	0	0	0	0	0	0	0	0	0	0	0	0	0	0	0.251685	0	0.184787	0	0	0	0	0	0	0	0	0
BGPGCMEC_00470	0	0.0530407	0.0528796	0.153804	0.35661	0.43362	2.78659	3.12488	1.87263	0.112223	0	0	0	0	0	0	0	0	0.0577111	0	0.055234	0.105274	0.202238	0.484647	0.501044	0.39422	0.163226	0	0	0	0	0	0	0	0	0
BGPGCMEC_00471	0.273608	0.0570906	0	0.745135	0.657171	0.543119	7.09931	4.86154	3.55825	0	0	0.0653816	0	0	0	0	0	0	0	0.170031	0	0.283494	0.0543765	0.0578912	0.777599	0.635445	0.525988	0	0	0	0	0	0	0	0	0
BGPGCMEC_00472	0	0.104284	0	0.151072	0.0987679	0	0	0.259237	0.243389	0	0	0	0	0	0	0	0	0	0	0	0	0	0	0.20898	0.429178	0.253437	0.629174	0	0	0	0	0	0	0	0	0
BGPGCMEC_00473	0	0.213462	0.211682	0.722694	0.203936	0.28781	3.58509	4.61979	2.50524	0.0753544	0	0.0812277	0	0	0	0	0	0	0	0	0.0735382	0.0708597	0.337974	0.0718856	0.592925	0.787802	1.23057	0.0930304	0	0	0	0	0	0.0958668	0	0.0861442
BGPGCMEC_00474	0.117987	0	0	0	0.142226	0	0.197517	0.509854	0.130392	0	0	0	0	0	0	0	0	0	0.0403523	0	0	0.0364408	0	0	0.155748	0.0918467	0.304773	0	0	0	0	0	0	0	0	0
BGPGCMEC_00475	0	0.0172562	0	0.0249554	0	0.12035	0.16666	0.13093	0.0612884	0	0	0	0	0	0	0	0	0	0	0	0	0	0	0	0.184055	0.325327	0.234447	0	0	0	0	0	0	0	0	0
BGPGCMEC_00476	0.236066	0	0	0	0	0	0.263786	0.0617292	0	0	0	0	0	0	0	0	0	0	0	0	0	0	0	0	0.31038	0.30522	0.151704	0	0	0	0	0	0	0	0	0
BGPGCMEC_00477	0	0	0	0.090081	0	0.0288873	0.0890931	0.104907	0.0245608	0	0.0289385	0	0	0	0	0	0	0	0	0	0	0	0	0.0212757	0.198946	0.260522	0.281498	0	0	0	0	0	0	0	0	0
BGPGCMEC_00478	0	0	0	0.0251885	0	0	0.0373809	0.0220243	0.0206195	0	0	0	0	0	0	0	0	0	0	0	0	0	0	0	0.111455	0.0875574	0.0546032	0	0	0	0	0	0	0	0	0
BGPGCMEC_00479	0	0	0	0	0	0	0.0890974	0.0698344	0	0	0	0	0	0	0	0	0	0	0.0304506	0	0	0	0.0265135	0	0.0293877	0.103939	0.115091	0	0	0.0655979	0	0	0	0	0	0
BGPGCMEC_00480	0.0440649	0	0	0	0.026608	0.0761451	0.0589614	0.0346619	0	0	0	0	0	0	0	0	0	0	0	0	0	0	0	0	0	0.171972	0.199948	0	0	0.0325586	0	0	0	0	0	0
BGPGCMEC_00481	0	0	0	0	0.068445	0.0488363	0	0	0	0	0	0	0	0	0	0	0	0	0	0	0	0	0	0	0.0749654	0.0884121	0.366774	0	0	0	0	0	0	0	0	0
BGPGCMEC_00482	0	0	0	0	0	0.0270344	0	0.0490618	0	0	0	0.0224539	0	0	0	0	0	0	0	0	0	0	0	0	0.0827257	0.0243728	0.0202611	0	0	0	0	0	0	0	0	0
BGPGCMEC_00483	0.230875	0	0	0.211687	0.275199	0	1.10117	0.908901	0.509702	0	0	0	0	0	0	0	0	0	0	0	0	0	0	0	0.297853	0	0	0	0	0	0	0	0	0	0	0
BGPGCMEC_00484	0	0.0341364	0.0342416	0	0	0.0941805	0.146468	0.171957	0.161213	0	0	0	0	0	0	0	0	0	0	0	0	0	0	0.0348495	0.144534	0.0852236	0.318245	0	0	0.0404047	0	0	0	0	0	0
BGPGCMEC_00485	0	0	0	0	0	0	0	0.123049	0	0	0	0	0	0	0	0	0	0	0	0	0	0	0	0	0	0	0.0996475	0	0	0	0	0	0	0	0	0
BGPGCMEC_00486	0	0	0	0	0	0.0894319	0	0.0826849	0.155393	0	0	0	0	0	0	0	0	0	0	0	0	0	0	0	0	0.326131	0	0	0	0	0	0	0	0	0	0
BGPGCMEC_00487	0	0	0	0	0	0	0.0665473	0.0390909	0	0	0	0	0	0	0	0	0	0	0	0	0	0	0	0	0	0.0387673	0.096546	0	0	0	0	0	0	0	0	0
BGPGCMEC_00488	1.08134	0	0	1.97043	0.639323	0.950428	1.49648	8.0594	0	0	0	0	0	0	0	0	0	0	0	0	0	0	0	0	9.38795	7.9165	4.99715	0	0	0	0	0	0.882836	0	0	0
BGPGCMEC_00489	0	0.0679622	0	0.0492033	0.131345	0.0468807	0.072901	0.0427951	0	0	0	0	0	0	0	0	0	0	0	0	0	0	0	0	0	0	0	0	0	0	0	0	0	0	0	0
BGPGCMEC_00490	0.0610931	0	0	0	0	0	0.0409146	0.0479918	0	0	0	0	0	0	0	0	0	0	0	0	0	0	0	0	0	0.14262	0	0	0	0	0	0	0	0	0	0
BGPGCMEC_00491	0	0	0	0	0	0	0.457392	0.536869	0.481364	0	0	0	0	0	0	0	0	0	0	0	0	0	0	0	1.23438	0	0	0	0	0	0	0	0	0	0	0
BGPGCMEC_00492	0	0	0	0.0798344	0.0534108	0.0382106	0.473432	0.278313	0.423772	0	0	0.0318387	0	0	0	0	0	0	0	0	0	0	0.0264161	0	0.058561	0.13808	0.258012	0	0	0	0	0	0.0363411	0	0	0
BGPGCMEC_00493	0.0921273	0	0.0144776	0.165871	0.08366	0.0601237	0.815653	0.744035	0.560515	0	0	0.0166123	0	0	0	0	0	0	0	0	0	0.0706444	0.0275367	0.0147263	0.199102	0.324808	0.28519	0	0.0164808	0	0	0	0	0	0	0
BGPGCMEC_00494	0	0	0	0.176711	0.115233	0	0.524165	0	0	0	0	0	0	0	0	0	0	0	0	0	0	0	0	0	0.249779	0.73736	0.122334	0	0	0	0	0	0	0	0	0
BGPGCMEC_00495	0	0	0	0	0	0	0	0.0381475	0	0	0.0420757	0	0	0	0	0	0	0	0	0	0	0.0299069	0	0	0.0641788	0.0756725	0.251296	0	0	0	0	0	0	0	0	0
BGPGCMEC_00496	0	0.011388	0	0.0164618	0	0.0318932	0.134446	0.0865307	0.0809705	0.0120152	0	0	0	0	0	0	0	0	0	0	0	0	0.0109399	0	0.0487158	0.114778	0.0716317	0	0	0	0	0	0	0	0	0
BGPGCMEC_00497	0	0	0	0	0	0.291399	1.91169	1.38183	0.765467	0	0	0	0	0	0	0	0	0	0	0	0	0	0	0	0.221766	0.261415	0	0	0	0	0	0	0	0	0	0
BGPGCMEC_00498	0.198918	0.252043	0	1.09339	1.18808	1.16519	11.7609	11.4177	4.83617	0	0	0	0	0	0	0.165124	0.16116	0	0	0	0.127707	0.633726	0.237408	1.00595	1.02965	0.759879	0.882877	0	0	0	0	0	0	0	0.32458	0
BGPGCMEC_00499	0	0	0	0	0.0282572	0	0	0	0	0	0	0	0	0	0	0	0	0	0	0	0	0	0	0	0	0.0730411	0.0303235	0	0	0	0	0	0	0	0	0
BGPGCMEC_00500	0	0	0	0	0	0.0255899	0.0394017	0.0232101	0.0434628	0	0	0	0	0	0	0	0	0.025559	0	0	0	0.0181024	0	0	0.0587166	0.0230644	0.0383519	0	0	0	0	0	0	0	0	0
BGPGCMEC_00501	0.0986502	0.0617959	0	1.16527	0.828764	1.9263	6.29317	6.33953	4.57528	0.0654084	0	0	0	0	0	0.162849	0.0793253	0	0.066994	0	0	0.184274	0.176433	0.250326	0.710831	0.534011	0.88367	0	0	0	0	0	0	0	0	0
BGPGCMEC_00502	0	0	0.0288877	0	0.027826	0	0.18505	0.398771	0.101915	0	0	0	0.0376786	0	0	0	0	0	0	0	0	0.0284021	0	0	0.0305043	0	0.0597273	0	0	0	0	0	0	0	0	0
BGPGCMEC_00503	0	0	0	0	0.0638399	0	0.0715451	0	0	0	0	0	0	0	0	0	0	0	0	0	0	0	0	0	0	0.0822381	0	0	0	0	0	0	0	0	0	0
BGPGCMEC_00504	0.100497	0	0	0	0.0202541	0	0.0447955	0.0263727	0.0493954	0	0	0	0	0	0	0	0	0	0	0	0	0	0	0	0.0889099	0.0523932	0.0217734	0	0	0	0	0	0	0	0	0
BGPGCMEC_00505	0	0	0	0	0	0	0	0	0	0	0	0	0	0	0	0	0	0	0	0	0	0	0	0	0.108696	0	0.106258	0	0	0	0	0	0	0	0	0
BGPGCMEC_00506	0	0	0	0	0	0	0	0.0292162	0	0	0	0	0	0	0	0	0	0	0	0	0	0	0	0	0.0246125	0	0.144634	0	0	0	0	0	0	0	0	0
BGPGCMEC_00507	0	0	0	0	0	0	0	0	0.201517	0	0	0	0	0	0	0	0	0	0	0	0	0	0	0	0	0	0.070721	0	0	0	0	0	0	0	0	0
BGPGCMEC_00508	0	0	0	0	0	0	0	0	0.0327181	0	0	0	0	0	0	0	0	0	0	0	0	0	0	0	0	0	0	0	0	0	0	0	0	0	0	0
BGPGCMEC_00509	0	0	0	0	0.0139167	0.0200032	0.168962	0.126788	0.0847642	0	0	0	0	0	0.0354439	0	0	0	0	0	0	0	0	0	0	0	0.0449444	0	0	0	0	0	0	0.0191045	0	0
BGPGCMEC_00510	0	0	0	0	0.0391847	0.0558189	0.261492	0.102186	0.191705	0	0	0	0	0	0	0	0	0	0	0	0	0	0	0	0	0.101187	0.0419519	0	0	0	0	0	0	0	0	0
BGPGCMEC_00511	0.437432	0.183681	0	0.532677	0.523535	0	2.06811	0.914306	0.751988	0	0	0	0	0	0	0	0	0	0	0	0	0.0918273	0.0869168	0	0.664288	0.672656	0.648955	0	0	0.107701	0	0	0	0	0	0
BGPGCMEC_00512	0	0	0	0	0.118395	0	0	0	0	0.0654084	0	0	0	0	0	0	0	0	0	0	0	0	0	0	0	0.0762873	0	0	0	0	0	0	0	0	0	0
BGPGCMEC_00513	0	0	0	0	0	0	0.168224	0	0	0	0	0	0	0	0	0	0	0	0	0	0	0	0	0	0.054911	0.194415	0.0536674	0	0	0	0	0	0	0	0	0
BGPGCMEC_00514	0	0	0	0	0	0	0.0830912	0.0978704	0	0	0	0	0	0	0	0	0	0	0	0	0	0	0	0	0	0	0.0202092	0	0	0	0	0	0	0	0	0
BGPGCMEC_00515	0	0	0	0	0	0.0737876	0.0581052	0.13583	0	0	0	0	0	0	0	0	0	0	0	0	0	0	0	0	0	0	0	0	0	0	0	0	0	0	0	0
BGPGCMEC_00516	0	0	0	0.122857	0	0	0.817274	0.211029	0.495964	0	0	0	0	0	0	0	0	0	0	0	0	0.0845643	0.0802752	0.0852723	0.175521	0.414717	0.514217	0	0	0	0	0	0	0	0	0
BGPGCMEC_00517	0	0	0	0	0	0.126565	0.490954	0.115371	0.144173	0	0	0	0	0	0	0	0	0	0	0	0	0	0	0	0.129392	0.152566	0.063329	0	0.0351431	0	0	0	0	0	0	0
BGPGCMEC_00518	0	0	0	0	0.0824142	0	0.0928839	0	0	0	0	0	0	0	0	0	0	0	0	0	0	0	0	0	0	0	0.0875943	0	0	0	0	0	0	0	0	0
BGPGCMEC_00519	0.11684	0	0	0	0	0	0.234708	0.183607	0.043042	0.0385428	0.0506153	0.0420021	0.0477476	0	0	0	0	0	0	0	0	0	0	0.0372064	0.347067	0.227407	0.301853	0	0	0	0	0	0	0	0	0
BGPGCMEC_00520	0.0925993	0	0	0.168159	0	0	0	0.145173	0	0	0	0	0	0	0	0	0	0	0	0	0	0	0	0	0.121437	0.0716751	0.0593223	0	0	0	0	0	0	0	0	0
BGPGCMEC_00521	0	0	0	0	0.0137075	0	0.0302567	0.01784	0.0333948	0	0	0	0	0	0	0	0	0	0	0	0	0	0	0	0.015057	0.0354801	0.0590277	0	0.0162003	0	0	0	0	0	0	0
BGPGCMEC_00522	0	0	0	0.462495	0.600843	0	1.05429	0.818498	0.742818	0	0	0	0	0	0	0	0	0	0	0	0	0	0	0	0.959947	1.13035	0	0	0	0	0	0	0	0	0	0
BGPGCMEC_00523	0	0	0	0	0	0	0	0	0	0	0	0	0	0	0	0	0	0	0	0	0	0	0	0	0.0494979	0.058406	0	0	0	0	0	0	0	0	0	0
BGPGCMEC_00524	0	0	0	0	0	0	0	0.0959957	0	0	0	0	0	0	0	0	0	0	0	0	0	0	0	0	0	0	0	0	0	0	0	0	0	0	0	0
BGPGCMEC_00525	0	0	0.0252313	0	0	0	0.0269081	0.0949621	0	0	0	0	0	0	0	0	0	0	0	0	0	0	0	0	0.0533111	0.0314216	0.156617	0	0	0	0	0	0	0	0	0
BGPGCMEC_00526	0	0	0.0250643	0.0360483	0	0.0345746	0	0.0628883	0.0883709	0	0	0	0	0	0	0	0	0	0	0	0	0	0	0	0.0529594	0	0.025931	0	0	0	0	0	0	0	0	0
BGPGCMEC_00527	0	0	0	0	0	0	0	0.0281747	0	0	0	0	0	0	0	0	0	0	0	0	0	0	0	0	0	0.0839405	0.0465035	0	0	0	0	0	0	0	0	0
BGPGCMEC_00528	0	0	0	0	0	0	0.0236533	0	0	0	0	0	0	0	0	0	0	0	0	0	0	0	0	0	0	0.0276527	0	0	0	0	0	0	0	0	0	0
BGPGCMEC_00529	0	0	0	0	0	0	0	0	0	0	0	0	0	0	0	0	0	0	0	0	0	0	0	0	0	0	0.111906	0	0	0	0	0	0	0	0	0
BGPGCMEC_00530	0	0	0	0	0	0	0.045824	0	0	0	0	0	0	0	0	0	0	0	0	0	0	0	0	0	0	0	0	0	0	0	0	0	0	0	0	0
BGPGCMEC_00531	0	0.0310172	0	0	0	0	0.0332736	0	0.109917	0	0	0	0	0	0	0.0410242	0	0	0	0	0	0	0	0	0.0657558	0	0.032182	0	0	0	0	0	0	0	0	0
BGPGCMEC_00532	0	0.305429	0	0	0	0	0	0	0	0	0	0	0	0	0	0	0	0	0	0	0	0	0	0	0	0	0	0	0	0	0	0	0	0	0	0
BGPGCMEC_00533	0	0	0	0	0	0	0.489827	0	0.261172	0	0	0	0	0	0	0	0	0	0	0	0	0	0	0	0.226974	1.60559	0	0	0	0	0	0	0	0	0	0
BGPGCMEC_00534	0	0	0	0	0	0	0	0.158916	0	0	0	0	0	0	0	0	0	0	0	0	0	0	0	0	0	0	0	0	0	0	0	0	0	0	0	0
BGPGCMEC_00535	0	0	0	0	0	0	0	0	0	0	0	0	0	0	0	0	0	0	0	0	0	0	0	0	0	0	0	0	0	0	0	0	0	0	0	0
BGPGCMEC_00536	0	0	0	0	0.0604986	0	0	0	0	0	0	0	0	0	0	0	0	0	0	0	0	0	0	0.0319575	0.0331494	0.0781751	0	0	0.03603	0	0	0	0	0	0	0
BGPGCMEC_00537	0	0.0135345	0.0136678	0.0195678	0.0263266	0.0378507	0.130728	0.0856551	0.0320662	0	0	0	0	0	0	0	0	0.0188433	0	0	0	0	0	0	0.0867623	0.0511099	0.0425182	0	0	0	0	0	0	0	0	0.0162201
BGPGCMEC_00538	0	0.296746	0	0.845253	1.09733	1.17422	10.5801	10.4317	5.43219	0	0	0	0	0	0	0	0	0	0.309753	0	0	0	0.551925	0.292127	0.878943	0	0.592833	0	0	0	0	0	0	0	0	0
BGPGCMEC_00539	0	0	0	0	0.0771264	0	0.214415	0.0502805	0.141488	0	0	0	0	0	0	0	0	0	0	0	0	0	0.0382083	0	0.0422129	0.0497941	0	0	0	0	0	0	0	0	0	0
BGPGCMEC_00540	0	0	0	0.0624895	0	0.0600805	0.0231746	0	0.0511037	0	0	0	0	0	0	0	0	0	0	0	0	0	0	0	0	0.0541956	0.0225204	0	0	0	0	0	0	0	0	0
BGPGCMEC_00541	0.0712315	0	0	0	0	0	0.0477338	0	0	0	0	0	0	0	0	0	0	0	0	0	0	0	0	0	0	0.0553318	0	0	0	0	0	0	0	0	0	0
BGPGCMEC_00542	0	0	0	0	0.0180044	0	0.0596893	0.0234396	0.0438932	0	0	0	0	0	0	0	0	0	0	0	0	0	0	0	0.0395299	0.0232918	0.0968226	0	0	0.0219995	0	0	0	0	0	0
BGPGCMEC_00543	0	0	0	0	0	0	0.377842	0	0.49641	0	0	0	0	0	0	0	0	0	0	0	0	0.0701848	0	0	0.514105	0.346953	0.0717289	0	0	0	0	0	0	0	0	0
BGPGCMEC_00544	0.21297	0.0664503	0	0.192426	0.0963403	0.0917217	0.712806	0.711466	0.2354	0	0	0.0382975	0	0	0	0	0	0	0	0	0	0.0328526	0	0.0678567	0.387016	0.746812	0.791959	0	0	0.0393316	0	0	0	0	0	0
BGPGCMEC_00545	0.0746785	0.0155011	0.0469309	0.1569	0.0451996	0.194823	0.698672	0.705983	0.64249	0.0327185	0.0216428	0	0	0	0	0	0	0.0215807	0	0	0	0	0.0148797	0.0477387	0.579134	0.565397	0.389164	0	0.0534536	0	0	0	0	0	0	0
BGPGCMEC_00546	0	0	0.08904	0.128298	0.0857683	0.040879	0.348646	0.633225	0.17454	0.0312094	0	0	0	0	0	0	0	0	0	0	0	0	0	0.030203	0.0626756	0.295591	0.184067	0	0.0340263	0	0	0	0	0	0	0
BGPGCMEC_00547	0	0	0	0	0	0	0	0	0	0	0	0	0	0	0	0	0	0	0	0	0	0	0	0	0.834154	1.97031	0.884472	0	0	0	0	0	0	0	0	0
BGPGCMEC_00548	0.0841939	0.0526672	0	0.152717	0.151774	0	0.677631	0.264098	0.185959	0	0	0	0	0	0	0	0	0	0	0	0	0	0	0	0.276443	0.58726	0.216142	0	0	0	0	0	0	0	0	0
BGPGCMEC_00549	0.105088	0.0327875	0.164515	0.569655	0.0950845	0.271619	0.597911	0.578258	0.658228	0	0	0	0.085897	0	0.161891	0	0	0	0	0	0.0344497	0.0324172	0	0.0334858	0.451447	0.819006	0.475822	0	0.18889	0	0	0	0	0	0.0852035	0
BGPGCMEC_00550	0	0	0	0	0	0	0.12904	0.29867	0	0	0	0	0	0	0	0	0	0	0	0	0	0	0	0	0.246112	0	0	0	0	0	0	0	0	0	0	0
BGPGCMEC_00551	0	0	0	0	0	0.0561162	0	0.154108	0	0	0	0	0	0	0	0	0	0	0	0	0	0	0	0.08326	0	0.0508659	0.0421766	0	0	0	0	0	0	0	0	0
BGPGCMEC_00552	0	0	0	0	0	0.0366172	0.141673	0.0999669	0	0	0	0	0	0	0	0	0	0	0	0	0	0	0	0	0.0841581	0	0.0549366	0	0	0	0	0	0	0	0	0
BGPGCMEC_00553	0	0	0	0	0	0	0.0316951	0.223491	0	0	0	0	0	0	0	0	0	0	0	0	0	0	0	0	0	0.0369488	0.0306779	0	0	0	0	0	0	0	0	0
BGPGCMEC_00554	0	0	0	0	0	0	0.0728372	0.0848891	0.0797813	0	0	0	0	0	0	0	0	0	0	0	0	0	0	0	0.0708623	0	0	0	0	0	0	0	0	0	0	0
BGPGCMEC_00555	0	0	0	0	0	0	0	0	0.0273658	0	0	0	0	0	0	0	0	0	0	0	0	0	0	0	0	0	0.0241057	0	0	0	0	0	0	0	0	0
BGPGCMEC_00556	0	0	0	0	0	0	0	0	0	0	0	0	0	0	0	0	0	0	0.0175756	0	0	0	0	0	0	0	0.0166259	0	0	0.0188696	0	0	0	0	0	0
BGPGCMEC_00557	0	0	0	0	0	0.0268279	0	0	0	0	0	0	0	0	0	0	0	0	0	0	0	0	0	0	0	0	0	0	0	0	0	0	0	0	0	0
BGPGCMEC_00558	0	0	0	0	0	0	0.128261	0.149752	0	0	0	0	0	0	0	0	0	0	0	0	0	0	0	0	0.0626092	0	0	0	0	0	0	0	0	0	0	0
BGPGCMEC_00559	0	0	0	0	0.0756702	0	0.170222	0.098971	0.18607	0	0	0.0904599	0	0	0	0	0	0	0	0	0	0	0	0	0.0824289	0.0973621	0.321968	0	0	0	0	0	0	0	0	0
BGPGCMEC_00560	0.0459173	0	0	0	0	0	0.0307234	0.108341	0.0676842	0	0	0	0	0	0	0	0	0	0	0	0	0.0282926	0	0	0.0607777	0.0358284	0	0	0	0	0	0	0	0	0	0
BGPGCMEC_00561	0	0	0	0	0	0	0.0593934	0.208214	0.260664	0	0	0	0	0	0	0	0	0	0	0	0	0.0550023	0	0	0.348521	0.479911	0.794635	0	0	0	0	0	0	0	0	0
BGPGCMEC_00562	0	0.00850784	0.0516347	0.0245915	0.0165754	0.0358088	0.127845	0.118602	0.0605202	0.0179493	0	0	0	0	0	0	0.0109517	0	0	0	0	0	0	0	0.0819958	0.0536561	0.0267984	0	0	0	0.00933549	0	0	0	0	0
BGPGCMEC_00563	0.273608	0	0	0	0.164293	0.232765	0.244804	0.0714932	0.0671367	0	0	0	0	0	0	0	0	0	0	0	0	0	0	0	0	0.070605	0.0584431	0	0	0	0	0	0	0	0	0
BGPGCMEC_00564	0.0330384	0.0823439	0.0414816	0.238226	0.0998838	0.0573032	0.79521	0.598253	0.60896	0	0	0	0	0	0	0	0	0	0.0227136	0.0619684	0.0434958	0.0203065	0.0197423	0	0.526175	0.36174	0.236242	0	0.0236794	0	0	0	0	0	0	0
BGPGCMEC_00565	0	0	0	0	0.0182294	0.130809	0.0402928	0.0949314	0	0	0	0	0	0	0	0	0	0	0	0	0	0	0	0.0385091	0	0.0471646	0.0196055	0	0	0	0	0	0	0	0	0
BGPGCMEC_00566	0	0.116827	0.0390013	0	0	0	0.250601	0.244914	0.0459407	0	0	0	0	0	0	0	0	0	0	0	0	0	0	0	0.164526	0.242581	0.16095	0	0	0	0	0	0	0	0	0
BGPGCMEC_00567	0	0	0	0.0673157	0	0.254228	0	0	0.054726	0	0	0.0533512	0	0	0	0	0	0	0	0	0	0	0	0	0.0488949	0.0576936	0.0478066	0	0	0	0	0	0	0	0	0
BGPGCMEC_00568	0.0386749	0	0	0.104647	0.0233687	0.100428	0.129332	0.0608701	0.0570195	0	0	0	0	0	0	0	0	0	0	0	0	0	0	0	0.358879	0.423028	0.251045	0	0	0.0285795	0	0	0	0	0	0
BGPGCMEC_00569	0	0	0	0	0	0	0.146732	0	0	0	0	0	0	0	0	0	0	0	0	0	0	0	0	0	0	0	0.409845	0	0	0	0	0	0	0	0	0
BGPGCMEC_00570	0	0.0549914	0	0	0.0527863	0	0.235835	0	0.0646929	0	0	0	0	0	0	0	0	0	0	0	0	0	0	0	0	0	0	0	0	0	0	0	0	0	0	0
BGPGCMEC_00571	0	0	0	0	0	0.0337983	0	0	0	0	0	0	0	0	0	0	0	0	0	0	0	0	0	0	0	0	0	0	0	0	0	0	0	0	0	0
BGPGCMEC_00572	0	0	0	0	0	0	0	0.285132	0	0	0	0	0	0	0	0	0	0	0	0	0	0	0	0	0.079199	0.0935434	0.154692	0.0996575	0	0	0	0	0	0	0	0
BGPGCMEC_00573	0.202875	0	0	0.0612079	0	0	0.22653	0.106188	0.0996191	0	0	0	0	0	0.052061	0	0	0	0	0	0	0	0	0	0.400997	0.105126	0.217881	0	0	0	0	0	0	0	0	0
BGPGCMEC_00574	0	0	0	0	0.0134069	0.00966009	0.0073827	0.0697597	0	0	0	0	0	0	0	0	0	0	0	0	0	0	0.0132257	0.00707895	0.0442247	0.0520872	0.0795058	0	0	0	0	0	0	0	0	0
BGPGCMEC_00575	0	0	0	0	0	0	0.0621615	0.0365311	0	0	0	0	0	0	0	0	0	0	0	0	0	0	0	0.0296222	0.153689	0.072481	0.0902755	0	0	0	0	0	0	0	0	0
BGPGCMEC_00576	0	0	0	0	0	0	0	0	0	0	0	0	0	0	0	0	0	0	0	0	0	0	0	0	0	0	0	0	0	0	0	0	0	0	0	0
BGPGCMEC_00577	0	0.00912091	0	0	0.0266495	0.0255823	0.127266	0.0577858	0.0324374	0	0	0	0	0	0	0	0	0	0	0	0	0	0	0	0.0585866	0.0575081	0.105307	0	0	0	0	0	0	0	0	0
BGPGCMEC_00578	0	0	0	0	0	0	0	0.0508193	0	0	0	0	0	0	0	0	0	0	0	0	0	0	0	0	0.0426615	0	0	0	0	0	0	0	0	0	0	0
BGPGCMEC_00579	0	0	0	0	0	0	0.0455635	0	0	0	0	0	0	0	0	0	0	0	0	0	0	0	0	0	0	0	0	0	0	0	0	0	0	0	0	0
BGPGCMEC_00580	0	0	0	0	0	0	0	0	0	0	0	0	0	0	0	0	0	0	0	0	0	0	0	0	0	0	0	0	0	0	0	0	0	0	0	0
BGPGCMEC_00581	0	0	0.0652392	0	0	0.0448841	0	0.122842	0.076768	0	0	0	0	0	0	0	0	0	0	0	0	0	0	0	0.0688577	0	0.134786	0	0	0	0	0	0	0	0	0
BGPGCMEC_00582	0	0	0	0	0.223758	0.313569	0.381304	0.441377	0.276003	0	0	0	0	0	0	0	0	0	0	0	0	0	0	0	0	0.286513	0.47503	0	0	0	0	0	0	0	0	0
BGPGCMEC_00583	0	0	0	0	0	0	0.911234	0.701928	0	0	0	0	0	0	0	0	0	0	0	0	0	0	0	0	0.287965	1.01931	0.847752	0	0.165363	0	0	0	0	0	0	0.173479
BGPGCMEC_00584	0	0	0	0.0227452	0.0152876	0	0.135042	0.179088	0.0558804	0.0166007	0	0	0	0	0	0	0	0	0.0173918	0	0	0	0.0150985	0	0.117522	0.118692	0.0987135	0	0	0	0	0	0	0	0	0
BGPGCMEC_00585	0	0	0	0.0555365	0	0	0	0.0964709	0.0452375	0	0	0	0	0	0	0	0	0	0	0	0	0	0	0	0.0405089	0	0	0	0	0	0	0	0	0	0	0
BGPGCMEC_00586	0	0	0	0	0	0.0439481	0.10237	0	0	0	0	0	0	0	0	0	0	0	0	0	0	0	0	0	0	0.039745	0.131963	0	0	0	0	0	0	0	0	0
BGPGCMEC_00587	0	0.0129031	0.0130329	0.0186541	0.0376552	0.05415	0.207719	0.0653375	0.229301	0.0136151	0	0	0	0	0	0	0	0	0	0	0	0	0	0	0.151687	0.113722	0.0810966	0	0	0	0	0	0	0	0	0
BGPGCMEC_00588	0	0	0	0.0434553	0	0	0.0322044	0.037843	0	0	0	0	0	0	0	0	0	0	0	0	0	0	0	0	0	0.0750715	0	0	0	0	0	0	0	0	0	0
BGPGCMEC_00589	0.043744	0	0.109694	0.118437	0.0264153	0.151198	0.556044	0.516156	0.0967265	0	0	0.0314923	0	0	0	0	0	0	0	0	0	0	0.0261281	0	0.260672	0.273167	0.226867	0	0	0.0323218	0	0	0	0	0	0
BGPGCMEC_00590	0.107064	0.0222414	0.0223965	0.0643537	0	0.0618437	0.167051	0.196638	0.13155	0	0.0619876	0	0	0	0	0	0	0	0	0	0	0.0219463	0	0.0227864	0.189354	0.139488	0.185466	0.0289025	0	0	0	0	0	0	0	0
BGPGCMEC_00591	0	0.0320832	0.0644071	0	0.0310209	0.0443177	0.172082	0.121272	0.0757837	0	0	0	0	0	0	0	0	0	0	0	0	0	0	0	0.0339915	0	0.133078	0	0	0	0	0	0	0	0	0
BGPGCMEC_00592	0.10967	0.0683526	0.114695	0.0329636	0.132568	0.0633305	0.513379	0.489141	0.161699	0	0	0	0	0	0	0	0	0	0	0	0	0.0224843	0	0.0233388	0.290891	0.171433	0.213681	0	0	0	0	0	0	0	0	0
BGPGCMEC_00593	0	0	0	0.303968	0.0667409	0	0.224595	0.348888	0.16395	0	0	0	0	0	0	0	0	0	0	0	0	0	0	0	0.0727831	0.0859554	0.071083	0	0	0	0	0	0	0	0	0
BGPGCMEC_00594	0	0	0.120095	0.0579215	0	0.329677	0.343065	0.0502805	0.0943251	0	0	0	0	0	0	0	0	0	0	0	0	0	0	0	0.0844257	0.0497941	0.0412921	0	0	0.0945655	0	0	0	0	0	0
BGPGCMEC_00595	0	0	0.0532497	0.0774534	0.153906	0	0.286375	0.334781	0.0628631	0	0	0	0	0	0	0	0	0	0	0	0	0	0	0	0.224239	0.132326	0.109575	0	0	0	0	0	0	0	0	0
BGPGCMEC_00596	0	0	0.0335755	0.0240646	0.0323373	0.0464426	0.250009	0.0841871	0.0985154	0	0	0	0	0	0	0	0	0	0	0	0	0	0	0	0.0887713	0.167363	0.0869852	0	0	0	0	0	0	0	0	0
BGPGCMEC_00597	0	0	0.0199751	0.114681	0.0384782	0.0552018	0.17015	0.150295	0.0234562	0	0	0	0	0	0	0	0	0	0	0	0	0.0195492	0.0570341	0	0.168933	0.0995446	0.206869	0.025749	0	0	0	0	0	0	0	0
BGPGCMEC_00598	0	0	0	0	0.116986	0	0	0	0	0	0	0	0	0	0	0	0	0	0	0	0	0	0	0	0.12677	0.149688	0.248406	0	0	0	0	0	0	0	0	0
BGPGCMEC_00599	0	0	0	0	0.122147	0	0.0906121	0.053094	0	0	0	0	0	0	0	0	0	0	0	0	0	0	0	0	0.0891105	0.157689	0	0	0	0	0	0	0	0	0	0
BGPGCMEC_00600	0	0	0	0.0393349	0	0	0.029159	0.034286	0.0321254	0	0	0	0	0	0	0	0	0	0	0	0	0	0	0	0	0	0	0	0	0	0	0	0	0	0	0
BGPGCMEC_00601	0	0	0	0.0769853	0.0515244	0.0737469	0.199754	0.268465	0.0314418	0	0	0	0	0	0	0	0	0	0	0	0	0	0.0254799	0	0.0282501	0.0999111	0.331935	0	0	0	0	0	0	0	0	0
BGPGCMEC_00602	0	0	0.0220061	0	0	0.0303868	0.0937829	0.0828021	0	0	0	0	0	0	0	0	0	0	0.024096	0	0	0	0	0	0.0697733	0.0548243	0.159467	0	0	0	0	0	0	0	0	0
BGPGCMEC_00603	0	0	0	0.0417723	0.0279326	0.0399491	0.371529	0.218346	0.204615	0	0	0	0	0.038779	0	0	0	0	0	0	0	0	0	0	0.153103	0.216613	0.44966	0	0	0	0	0	0	0	0	0
BGPGCMEC_00604	0	0	0.0800636	0.115843	0.0385632	0.164838	0.343065	0.301683	0.141488	0	0	0	0	0	0	0	0	0	0	0	0	0	0	0	0	0.24897	0.165169	0	0	0	0	0	0	0	0	0
BGPGCMEC_00605	0.157815	0	0	0	0.0190881	0.0547714	0.147706	0.124261	0	0	0	0	0	0	0	0	0	0	0	0	0	0.0387883	0.0377235	0	0.0419026	0.123456	0.164201	0	0	0	0.0215473	0	0	0	0	0
BGPGCMEC_00606	0	0	0	0	0	0	0.205506	0.239719	0.150151	0	0	0	0	0	0	0	0	0	0	0	0	0	0	0	0	0	0.130418	0	0	0	0	0	0	0	0	0
BGPGCMEC_00607	0	0	0.0873292	0	0.0560799	0.0401011	0.341888	0.109593	0.136936	0	0	0	0	0	0	0	0	0	0	0	0	0	0	0.0296222	0.0307379	0.144962	0.0300918	0	0.0333636	0	0	0	0	0	0	0
BGPGCMEC_00608	0.0413832	0	0	0.0744875	0	0.0540574	0.124416	0.179369	0.0763021	0	0	0.0149276	0	0	0	0	0	0	0	0	0	0.0126876	0	0	0.0688305	0.0486545	0.0944506	0	0	0.0305933	0	0	0	0	0	0
BGPGCMEC_00609	0	0	0	0.101653	0	0.193551	0.0752974	0	0.0828669	0	0	0	0	0	0	0	0	0	0	0	0	0.0694342	0	0	0	0.0437964	0.0363394	0	0	0	0	0	0	0	0	0
BGPGCMEC_00610	0	0	0	0.0693166	0	0	0.154203	0.181446	0.141638	0	0	0	0	0	0	0	0	0	0	0	0	0	0	0	0.101886	0.300243	0.174618	0	0	0	0	0	0	0	0	0
BGPGCMEC_00611	0	0	0	0.0876165	0	0	0.0324652	0	0	0	0	0	0	0	0	0	0	0	0	0	0	0	0	0	0	0.0378362	0	0	0	0	0	0	0	0	0	0
BGPGCMEC_00612	0	0	0	0	0	0	0	0	0	0	0	0	0	0	0	0	0	0	0	0	0	0	0	0	0	0	0.288195	0	0	0	0	0	0	0	0	0
BGPGCMEC_00613	0	0	0	0	0	0	0	0.110725	0	0.0231382	0	0	0	0	0	0	0	0	0	0	0	0	0	0	0.0699761	0.0824756	0.0228471	0	0	0	0	0	0	0	0	0
BGPGCMEC_00614	0	0	0	0	0.0262253	0	0.116213	0.0341625	0.0640187	0	0	0	0	0	0	0	0	0	0	0	0	0.0267457	0	0	0.0862682	0.135604	0.197089	0	0	0	0	0	0	0	0	0
BGPGCMEC_00615	0	0	0	0	0	0	0	0.0321912	0	0	0	0	0	0	0	0	0	0	0	0	0	0	0	0	0.0813166	0.0319527	0.0265427	0	0	0	0	0	0	0	0	0
BGPGCMEC_00616	0	0	0	0.0558235	0	0	0	0.0969641	0.0454695	0	0	0	0	0	0	0	0	0	0	0	0	0	0	0	0	0.0480232	0	0	0	0	0	0	0	0	0	0
BGPGCMEC_00617	0.0953985	0.00989432	0	0.028602	0.0289021	0.0693433	0.138055	0.150417	0.0234557	0	0	0	0	0	0	0	0	0	0	0	0	0	0	0	0.031766	0.12473	0.093428	0	0	0.0117554	0	0	0	0	0	0
BGPGCMEC_00618	0	0	0	0	0.0207478	0	0.0228754	0.0269962	0.03789	0	0	0	0	0	0	0	0	0	0	0	0	0	0	0.0109557	0.0456026	0.0537198	0.100587	0	0	0	0	0	0	0	0	0
BGPGCMEC_00619	0.0338768	0	0	0	0.0204816	0	0.0679525	0.080008	0.149856	0	0	0	0	0	0	0	0	0	0	0	0	0.0208252	0	0	0.0449528	0.105961	0.132101	0	0	0	0	0	0	0	0	0
BGPGCMEC_00620	0	0	0.0181994	0	0.035057	0	0.135574	0.0456384	0	0	0	0	0	0	0	0	0	0	0	0	0	0	0	0	0.134706	0.0680312	0.0754185	0	0	0	0	0	0	0	0	0
BGPGCMEC_00621	0	0.0471889	0	0	0	0	0.135042	0.0994932	0.111761	0	0.0219605	0	0	0	0	0	0	0	0	0	0	0.0155019	0	0	0.0503667	0.0593462	0.213879	0	0	0	0	0	0	0	0	0
BGPGCMEC_00622	0	0	0	0.136412	0	0	0.302709	0	0.220062	0	0	0	0	0	0	0	0	0	0	0	0	0	0	0	0.0971549	0.114766	0.0949198	0	0	0	0	0	0	0	0	0
BGPGCMEC_00623	0	0	0.0251987	0	0	0	0.0133855	0	0.0147772	0	0	0	0	0	0	0	0	0	0	0	0	0	0	0	0	0	0.0261352	0	0	0	0	0	0	0	0	0
BGPGCMEC_00624	0.0252062	0	0	0.0226973	0.0457668	0	0.0168448	0.019857	0	0	0	0	0	0	0	0	0	0	0	0	0	0	0	0	0.0167539	0	0.0164179	0	0	0	0	0	0	0	0	0
BGPGCMEC_00625	0	0.0562801	0.0284122	0.0203428	0	0	0.0452995	0.142452	0.0833302	0	0	0	0	0.0188999	0	0	0	0.0195887	0	0.0141451	0	0.013862	0.0270193	0.0867	0.0901732	0.106241	0.103105	0.0182639	0	0	0	0	0	0	0	0
BGPGCMEC_00626	0	0	0	0	0.329657	0.115928	0.278652	0.323665	0.304278	0	0	0	0	0	0	0	0	0	0	0	0	0	0.16415	0	0.538153	0.317882	0.175189	0	0	0	0	0	0	0	0.111951	0
BGPGCMEC_00627	0.0517143	0.0644109	0.0974857	0.186282	0.172132	0.247261	1.01955	0.570325	0.533889	0.0169949	0	0	0	0	0	0	0	0.0448364	0	0	0.0170458	0.0158707	0.0309111	0	0.807658	0.911169	0.909314	0.0418164	0	0.0191131	0	0	0.0213158	0	0	0
BGPGCMEC_00628	0	0	0	0.0450902	0.0301244	0.0430503	0.233886	0.235516	0.220747	0	0	0	0	0	0	0	0	0	0	0	0	0	0.0298114	0	0.132052	0.116781	0.355454	0	0	0.0368829	0	0	0	0	0	0
BGPGCMEC_00629	0	0.0241082	0.0727847	0.069765	0	0	0.258663	0.18261	0.228078	0	0	0	0	0	0	0	0	0	0.0265594	0	0.0254288	0	0	0	0.230708	0.0302163	0.150627	0	0	0	0	0	0	0	0	0
BGPGCMEC_00630	0	0	0	0.0457799	0.0461529	0	0.101925	0.240296	0.168705	0	0	0	0	0	0	0	0	0	0.0525049	0	0	0.0156008	0	0.0162486	0.253423	0.0796282	0.0827799	0	0.0181964	0	0	0	0	0	0	0
BGPGCMEC_00631	0	0	0	0	0	0	0	0.460217	0.213735	0	0	0	0	0	0	0	0	0	0	0	0	0	0	0	0.186437	0.439511	0.184332	0	0	0	0	0	0	0	0	0
BGPGCMEC_00632	0	0.0496591	0.0249817	0	0	0	0.0799197	0.0313402	0.0293594	0	0	0	0	0	0	0	0	0	0	0	0	0	0	0	0.0263927	0.0622227	0.0516918	0	0	0	0	0	0	0	0	0
BGPGCMEC_00633	0	0	0	0	0.108708	0	0	0	0.134062	0	0	0	0	0	0	0	0	0	0	0	0	0	0	0	0.235805	0.278533	0.230761	0	0	0	0	0	0	0	0	0
BGPGCMEC_00634	0	0.154831	0	0	0	0	0	0	0	0	0	0	0	0	0	0	0	0	0	0	0	0	0	0	0.157005	0.370401	0	0	0	0	0	0	0	0	0	0
BGPGCMEC_00635	0	0	0	0	0	0	0	0	0	0	0	0	0	0	0	0	0	0	0	0	0	0	0	0	0	0	0	0	0	0	0	0	0	0	0	0
BGPGCMEC_00636	0	0	0	0	0	0	0	0	0	0	0	0	0	0	0	0	0	0	0	0	0	0	0	0	0	0	0	0	0	0	0	0	0	0	0	0
BGPGCMEC_00637	0	0	0	0	0	0	0	0	0	0	0	0	0	0	0	0	0	0	0	0	0	0	0	0	0	0	0	0	0	0	0	0	0	0	0	0
BGPGCMEC_00638	0	0	0	0	0	0	0	0	0	0	0	0	0	0	0	0	0	0	0	0	0	0	0	0	0	0	0	0	0	0	0	0	0	0	0	0
BGPGCMEC_00639	0	0	0	0	0	0	0	0	0	0	0	0	0	0	0	0	0	0	0	0	0	0	0	0	0	0	0	0	0	0	0	0	0	0	0	0
BGPGCMEC_00640	0	0	0	0	0.798037	0	0	0	0	0	0	0	0	0	0	0	0	0	0	0	0	0	0	0	0	0	0	0	0	0	0	0	0	0	0	0
BGPGCMEC_00641	0	0	0	0	0	0	0	0	0	0	0	0	0	0	0	0	0	0	0	0	0	0	0	0	0	0	0	0	0	0	0	0	0	0	0	0
BGPGCMEC_00642	0	0	0	0	0	0	0	0	0	0	0	0	0	0	0	0	0	0	0	0	0	0	0	0	0	0	0	0	0	0	0	0	0	0	0	0
BGPGCMEC_00643	0	0	0	0	0	0	0	0	0	0	0	0	0	0	0	0	0	0	0	0	0	0	0	0	0	0	0	0	0	0	0	0	0	0	0	0
BGPGCMEC_00644	0	0	0	0	0	0	0	0	0.123331	0	0	0	0	0	0	0	0	0	0	0	0	0	0	0	0	0	0	0	0	0	0	0	0	0	0	0
BGPGCMEC_00645	0	0	0	0	0	0	0	0	0	0	0	0	0	0	0	0	0	0	0	0	0	0	0	0	0	0	0.0334637	0	0	0	0	0	0	0	0	0
BGPGCMEC_00646	0	0	0	0	0.023073	0.033056	0	0	0	0	0	0	0	0	0	0	0	0	0	0	0	0	0	0	0	0	0.0743653	0	0	0	0	0	0	0	0	0
BGPGCMEC_00647	0	0	0	0	0	0	0	0	0	0	0	0	0	0	0	0	0	0	0	0	0	0	0	0	0	0	0	0	0	0	0	0	0	0	0	0
BGPGCMEC_00648	0	0	0	0	0	0	0	0	0	0	0	0	0	0	0	0	0	0	0	0	0	0	0	0	0	0	0	0	0	0	0	0	0	0	0	0
BGPGCMEC_00649	0	0	0	0	0	0	0	0	0	0	0	0	0	0	0	0	0	0	0	0	0	0	0	0	0	0	0	0	0	0	0	0	0	0	0	0
BGPGCMEC_00650	0	0	0	0	0	0	0	0	0	0	0	0	0	0	0	0	0	0	0	0	0	0	0	0	0	0	0	0	0	0	0	0	0	0	0	0
BGPGCMEC_00651	0	0	0	0	0	0	0	0	0	0	0	0	0	0	0	0	0	0	0	0	0	0	0	0	0	0	0	0	0	0	0	0	0	0	0	0
BGPGCMEC_00652	0	0	0	0	0	0	0	0	0	0	0	0	0	0	0	0	0	0	0	0	0	0	0	0	0	0	0	0	0	0	0	0	0	0	0	0
BGPGCMEC_00653	0	0	0	0	0	0	0	0	0	0	0	0	0	0	0	0	0	0	0	0	0	0	0	0	0	0	0	0	0	0	0	0	0	0	0	0
BGPGCMEC_00654	0	0	0	0	0	0	0	0	0	0	0	0	0	0	0	0	0	0	0	0	0	0	0	0	0	0	0	0	0	0	0	0	0	0	0	0
BGPGCMEC_00655	0	0	0	0	0	0	0	0	0	0	0	0	0	0	0	0	0	0	0	0	0	0	0	0	0	0	0	0	0	0	0	0	0	0	0	0
BGPGCMEC_00656	0	0	0	0	0	0	0	0	0	0	0	0	0	0	0	0	0	0	0	0	0	0	0	0	0	0	0	0	0	0	0	0	0	0	0	0
BGPGCMEC_00657	0	0	0	0	0	0	0	0	0	0	0	0	0	0	0	0	0	0	0	0	0	0	0	0	0	0	0	0	0	0	0	0	0	0	0	0
BGPGCMEC_00658	0.163063	0	0	0	0.0974865	0	0.55167	0.12791	0	0	0	0	0	0	0	0	0	0	0	0	0	0	0	0	0.317759	0.250197	0.310553	0	0	0	0	0	0	0	0	0
BGPGCMEC_00659	0	0	0	0	0	0	0	0	0	0	0	0	0	0	0	0	0	0	0	0	0	0	0	0	0	0	0	0	0	0	0	0	0	0	0	0
BGPGCMEC_00660	0	0	0	0	0	0	0	0	0	0	0	0	0	0	0	0	0	0	0	0	0	0	0	0	0	0	0	0	0	0	0	0	0	0	0	0
BGPGCMEC_00661	0	0	0	0	0	0	0	0	0	0	0	0	0	0	0	0	0	0	0	0	0	0	0	0	0	0	0	0	0	0	0	0	0	0	0	0
BGPGCMEC_00662	0	0	0	0	0	0	0	0	0	0	0	0	0	0	0	0	0	0	0	0	0	0	0	0	0.0226668	0.0534298	0.0444061	0	0.0244919	0	0	0	0	0	0	0
BGPGCMEC_00663	0	0	0	0	0	0	0	0	0	0	0	0	0	0	0	0	0	0	0	0	0	0	0	0	0	0	0	0	0	0	0	0	0	0	0	0
BGPGCMEC_00664	0	0	0	0	0	0	0	0	0	0	0	0	0	0	0	0	0	0	0	0	0	0	0	0	0	0	0	0	0	0	0	0	0	0	0	0
BGPGCMEC_00665	0	0	0	0	0	0	0	0	0	0	0	0	0	0	0	0	0	0	0	0	0	0	0	0	0	1.43921	0	0	0	0	0	0	0	0	0	0
BGPGCMEC_00666	0	0	0	0	0	0	0	0	0	0	0	0	0	0	0	0	0	0	0	0	0	0	0	0	0	0	0	0	0	0	0	0	0	0	0	0
BGPGCMEC_00667	0	0	0	0	0	0.050473	0	0	0	0	0	0	0	0	0	0	0	0	0	0	0	0	0	0	0	0	0	0	0	0	0	0	0	0	0	0
BGPGCMEC_00668	0	0	0	0	0	0	0	0	0	0	0	0	0	0	0	0	0	0	0	0	0	0	0	0	0.121308	0	0	0	0	0	0	0	0	0	0	0
BGPGCMEC_00669	0	0	0	0	0	0	0	0.0236327	0	0	0	0	0	0	0	0	0	0	0	0	0	0	0	0	0	0	0	0	0	0	0	0	0	0	0	0
BGPGCMEC_00670	0	0	0	0	0	0	0	0	0	0	0	0	0	0	0	0	0	0	0	0	0	0	0	0	0	0	0.279678	0	0	0	0	0	0	0	0	0
BGPGCMEC_00671	0	0	0	0	0	0	0	0	0	0	0	0	0	0	0	0	0	0	0	0	0	0	0	0	0	0.0711357	0	0	0	0	0	0	0	0	0	0
BGPGCMEC_00672	0	0	0	0.115224	0	0	0.0426557	0.150048	0.046913	0	0	0	0	0	0	0	0	0	0	0	0	0	0	0	0	0.0990663	0.12323	0	0	0	0	0	0	0	0	0
BGPGCMEC_00673	0	0	0	0	0	0	0	0.0576067	0	0	0	0	0	0	0	0	0	0	0	0	0	0	0	0	0	0	0	0	0	0	0	0	0	0	0	0
BGPGCMEC_00674	0	0	0	0	0	0	0	0.0227099	0	0	0	0	0	0	0	0	0	0	0	0	0.0189979	0	0	0	0.019152	0	0	0.0233279	0	0	0	0	0	0	0	0
BGPGCMEC_00675	0	0	0	0	0	0	0	0.350964	0	0	0	0	0	0	0	0	0	0	0	0	0	0	0	0	0	0	0	0	0	0	0	0	0	0	0	0
BGPGCMEC_00676	0	0	0	0	0	0	0.0878726	0	0	0	0	0	0	0	0	0	0	0	0	0	0	0	0	0	0.170023	0	0	0	0	0	0	0	0	0	0	0
BGPGCMEC_00677	0	0	0	0	0	0	0	0	0	0	0	0	0	0	0	0	0	0	0	0	0	0	0	0	0	0	0	0	0	0	0	0	0	0	0	0
BGPGCMEC_00678	0	0	0	0	0	0	0	0	0	0	0	0	0	0	0	0	0	0	0	0	0	0	0	0	0.0270143	0	0	0	0	0	0	0	0	0	0	0
BGPGCMEC_00679	0	0	0	0	0	0	0	0	0.0686904	0	0	0	0	0	0	0	0	0	0	0	0	0	0	0	0	0	0	0	0	0	0	0	0	0	0	0
BGPGCMEC_00680	0	0	0	0	0	0.148173	0	0	0	0	0	0	0	0	0	0	0	0	0	0	0	0	0	0	0	0	0	0	0	0	0	0	0	0	0	0
BGPGCMEC_00681	0	0	0	0	0	0	0	0	0	0	0	0	0	0	0	0	0	0	0.100917	0	0	0	0	0	0	0	0	0	0	0	0	0	0	0	0	0
BGPGCMEC_00682	0	0	0	0	0	0	0	0	0	0	0	0	0	0	0	0	0	0	0	0	0	0	0	0	0	0	0	0	0	0	0	0	0	0	0	0
BGPGCMEC_00683	0	0	0	0	0	0	0.399112	0.466168	0	0	0	0	0	0	0	0	0	0	0	0	0	0	0	0	0	0	0.369868	0	0	0	0	0	0	0	0	0
BGPGCMEC_00684	0	0	0	0	0	0	0	0	0	0	0	0	0	0	0	0	0	0	0	0	0	0	0	0	0	0	0	0	0	0	0	0	0	0	0	0
BGPGCMEC_00685	0	0	0	0	0	0	0.340549	0	0	0	0	0	0	0	0	0	0	0	0	0	0	0	0	0	0	0	0	0	0	0	0	0	0	0	0	0
BGPGCMEC_00686	0	0	0	0	0	0	0.125227	0	0	0	0	0	0	0	0	0	0	0	0	0	0	0	0	0	0	0	0	0	0	0	0	0	0	0	0	0
BGPGCMEC_00687	0	0.0413116	0	0	0.0398265	0	0.132914	0.103864	0	0	0	0	0	0	0	0	0	0	0	0	0	0	0	0	0.392292	0.102839	0	0	0.0476538	0	0	0	0	0	0	0
BGPGCMEC_00688	0	0	0	0	0	0.832335	0.340549	0.7925	0.360286	0	0	0	0	0	0	0	0	0	0	0	0	0	0	0	0.310508	1.46191	0.315048	0	0	0	0	0	0.399537	0	0	0
BGPGCMEC_00689	0	0	0	0	0	0.391405	0.320609	0.372559	0.679024	0	0	0	0	0	0	0	0	0	0	0	0	0	0	0	0	0	0	0	0	0	0	0	0	0	0	0
BGPGCMEC_00690	0	0	0	0	0.291247	0	0.681098	0.39625	0	0	0	0	0	0	0	0	0	0	0	0	0	0.323333	0	0	0	0	0.315048	0	0	0	0	0	0	0	0	0
BGPGCMEC_00691	0	0	0	0	0	0	0	0	0	0	0	0	0	0	0	0	0	0	0	0	0	0	0	0	0	0	0.126125	0	0	0	0	0	0	0	0	0
BGPGCMEC_00692	0	0	0	0	0	0	0	0.0874877	0.0204767	0	0	0	0	0	0	0	0	0	0	0	0	0	0	0	0	0	0	0	0	0	0	0	0	0	0	0
BGPGCMEC_00693	0	0	0	0	0	0	0.0167044	0	0	0	0	0	0	0	0	0	0	0	0	0	0	0	0	0	0.0166152	0	0	0	0	0	0	0	0	0	0	0
BGPGCMEC_00694	0	0	0	0	0	0.199933	0	0.376969	0.528253	0	0	0	0	0	0	0	0	0	0	0	0	0	0	0	0	0.363916	0	0	0.177784	0	0	0	0	0	0	0
BGPGCMEC_00695	0.0564971	0	0	0	0	0	0.0378263	0	0.041628	0	0	0	0	0	0	0	0	0	0	0	0	0	0	0	0.0373085	0	0.0365074	0	0	0	0	0	0	0	0	0
BGPGCMEC_00696	0	0	0	0	0	0	0	0	0	0.0154902	0	0.0170026	0	0	0	0	0	0	0	0	0	0	0	0	0.0156744	0	0	0	0	0	0	0	0	0	0	0
BGPGCMEC_00697	0	0	0	0	0	0	0	0	0	0	0	0	0	0	0	0	0	0	0	0	0	0	0	0	0	0.0370938	0	0	0	0.0351331	0	0	0	0	0	0
BGPGCMEC_00698	0	0	0	0.0364134	0	0	0.0539975	0	0.0297535	0	0	0	0	0	0	0	0	0	0	0	0	0	0	0	0	0.0315264	0.0523793	0.0327136	0	0	0	0	0	0	0	0
BGPGCMEC_00699	0	0	0	0	0	0	0	0	0.0940124	0	0	0	0	0	0	0	0	0	0	0	0	0	0	0	0	0	0	0	0	0	0	0	0	0	0	0
BGPGCMEC_00700	0	0	0	0	0	0	0	0	0.11136	0	0	0	0	0	0	0	0	0	0	0	0	0	0	0	0.29497	0.116153	0	0	0.11073	0	0	0	0	0	0	0
BGPGCMEC_00701	0	0	0	0	0	0	0	0	0	0	0	0	0	0	0	0	0	0	0	0	0	0	0	0	0	0	0	0	0	0	0	0	0	0	0	0
BGPGCMEC_00702	0	0	0	0	0	0	0.102156	0	0	0	0	0	0	0	0	0	0	0	0	0	0	0	0	0	0	0	0	0	0	0	0	0	0	0	0	0
BGPGCMEC_00703	0	0	0	0	0	0	0.0585289	0	0	0	0	0	0	0	0	0	0	0	0	0	0	0	0	0	0	0	0	0	0	0	0	0	0	0	0	0
BGPGCMEC_00704	0	0	0	0	0	0	0	0	0	0	0	0	0	0	0	0	0	0	0	0	0	0	0	0	0	0	0	0	0	0	0	0	0	0	0	0
BGPGCMEC_00705	0	0	0	0	0	0	0	0	0	0	0	0	0	0	0	0	0	0	0	0	0	0	0	0	0	0	0	0	0	0	0	0	0	0	0	0
BGPGCMEC_00706	0	0	0	0	0	0	0	0	0	0	0	0	0	0	0	0	0	0	0	0	0	0	0	0	0	0	0	0	0	0	0	0	0	0	0	0
BGPGCMEC_00707	0	0	0	0	0	0	0.0137529	0	0.0303641	0	0	0	0	0	0	0	0	0	0	0	0	0	0	0	0	0	0	0	0.044173	0	0	0	0	0	0.0166819	0
BGPGCMEC_00708	0	0	0	0	0	0	0	0	0	0	0	0	0	0	0	0	0	0	0	0	0	0	0	0	0	0	0	0	0	0.11446	0	0	0	0	0	0
BGPGCMEC_00709	0	0	0	0	0	0	0	0	0.110031	0	0	0	0	0	0	0	0	0	0	0	0	0	0	0	0.0971549	0	0	0	0	0	0	0	0	0	0	0
BGPGCMEC_00710	0	0	0	0	0	0.379883	0	0	0	0	0	0	0	0	0	0	0	0	0	0	0	0	0	0	0.284983	0.671126	0	0	0	0	0	0	0	0	0	0
BGPGCMEC_00711	0	0	0	0	0	0	0	0.0291988	0.0273229	0	0	0	0	0	0	0	0	0	0	0	0	0	0	0	0	0	0	0	0	0	0	0	0	0	0	0
BGPGCMEC_00712	0	0	0	0	0	0	0	0	0.0726236	0	0	0	0	0	0	0	0	0	0	0	0	0	0	0	0	0.0762873	0	0	0	0	0	0	0	0	0	0
BGPGCMEC_00713	0	0	0.176437	0	0.169253	0	0.389915	0	0	0	0	0	0	0	0	0	0	0	0	0	0	0	0	0	0.182757	0.215389	0	0	0.212822	0	0	0	0	0	0	0
BGPGCMEC_00714	0.192915	0	0	0.176711	0.345699	0	0.262082	0.454884	0	0	0	0	0	0	0	0	0	0	0	0	0	0	0	0	0	0.147472	0.122334	0	0	0	0	0	0	0	0	0
BGPGCMEC_00715	0	0	0	0	0	0.0466731	0	0	0	0	0	0	0	0	0	0	0	0	0	0	0	0	0	0	0	0	0.0350458	0	0	0	0	0	0	0	0	0
BGPGCMEC_00716	0	0	0	0	0	0	0	0	0	0.0523811	0	0	0	0	0	0	0	0	0	0	0	0	0	0	0	0	0.101789	0	0	0	0	0	0	0	0	0
BGPGCMEC_00717	0	0	0	0	0	0	0	0	0	0	0	0	0	0	0	0	0	0	0	0	0	0	0	0.145797	0	0	0.146265	0	0	0	0	0	0	0	0	0
BGPGCMEC_00718	0	0	0	0	0	0	0	0	0	0	0	0	0	0	0	0	0	0	0	0	0	0	0.017443	0	0	0.0228415	0.018991	0	0	0	0	0	0	0	0	0
BGPGCMEC_00719	0	0	0	0	0	0	0	0.0505485	0.0474148	0	0	0	0	0	0	0	0	0	0	0	0	0	0	0	0.042436	0.100116	0.166039	0	0.0463641	0	0	0	0	0	0	0
BGPGCMEC_00720	0	0	0	0.0334751	0	0	0.0248251	0.0584324	0	0	0	0	0	0	0	0	0	0	0	0	0	0	0	0	0.0246125	0	0.0241057	0	0	0	0	0	0	0	0.0300905	0
BGPGCMEC_00721	0	0	0	0	0	0	0.0144729	0	0	0	0	0	0	0	0	0	0	0	0	0	0	0	0	0	0.0432254	0.0679018	0.0423658	0.035008	0	0	0	0	0	0	0	0
BGPGCMEC_00722	0	0	0	0	0	0	0.155208	0.060548	0.056829	0	0	0	0	0	0	0	0	0	0	0	0	0	0	0	0	0.0598844	0	0	0	0	0	0	0	0	0	0
BGPGCMEC_00723	0.0856177	0	0	0	0	0	0.0572765	0.101032	0.0315537	0	0	0	0	0	0	0.0353234	0	0	0	0	0	0	0	0	0	0	0.194311	0	0	0	0	0	0	0	0	0
BGPGCMEC_00724	0	0	0	0	0	0	0.0488974	0	0	0	0	0	0	0	0	0	0	0	0	0	0	0	0	0	0	0.0566573	0	0	0	0	0	0	0	0	0	0
BGPGCMEC_00725	0	0	0	0	0	0	0	0	0	0	0	0	0	0	0	0	0	0	0	0	0	0	0	0	0	0	0	0	0	0	0	0	0	0	0	0
BGPGCMEC_00726	0	0	0	0	0	0	0	0	0	0	0	0	0	0	0	0	0	0	0	0	0	0	0	0	0	0	0.20592	0	0	0	0	0	0	0	0	0
BGPGCMEC_00727	0	0	0	0	0	0	0	0	0	0	0	0	0	0	0	0	0	0	0	0	0	0	0	0	0	0	0.325046	0	0.386943	0	0	0	0	0	0	0
BGPGCMEC_00728	0	0	0	0	0	0.133365	0	0	0	0	0	0	0	0	0	0	0	0	0	0	0	0	0	0	0.103258	0	0	0	0	0	0	0	0	0	0	0
BGPGCMEC_00729	0	0	0	0	0	0	0	0	0	0	0	0	0	0	0	0	0	0	0	0	0	0	0	0	0	0.354844	0	0	0	0	0	0	0	0	0	0
BGPGCMEC_00730	0	0	0	0	0	0	0	0.199516	0	0	0	0	0	0	0	0	0	0	0	0	0	0	0	0	0	0.19209	0	0	0	0	0	0	0	0	0	0
BGPGCMEC_00731	0	0	0	0	0	0	0.163363	0	0	0.0807176	0	0	0	0	0	0	0	0	0	0	0	0	0	0	0	0.0935434	0	0	0	0	0	0	0	0	0	0
BGPGCMEC_00732	0	0	0	0	0	0	0	0	0	0	0	0	0	0	0	0	0	0	0	0	0	0	0	0	0	0	0	0	0	0	0	0	0	0	0	0
BGPGCMEC_00733	0	0	0	0	0	0	0.771668	0.45047	0	0	0	0	0	0	0	0	0	0	0	0	0	0	0	0	0	0.823257	0	0.46935	0	0	0	0	0	0	0	0
BGPGCMEC_00734	0	0	0	0.0738412	0.0496054	0.0474892	0.328763	0.344391	0.241811	0	0	0.0394059	0	0	0	0	0	0	0	0	0.0360192	0	0.0163334	0	0.12709	0.0855757	0.16011	0	0	0	0	0	0	0	0	0
BGPGCMEC_00735	0	0	0.0110548	0.0316207	0.0106465	0	0.152609	0.193942	0.0259248	0	0	0	0	0	0	0	0	0	0	0	0	0	0	0	0.0233994	0.0275649	0.0229385	0	0	0	0	0	0	0.0145913	0	0
BGPGCMEC_00736	0	0	0.0358816	0	0	0	0	0.0224945	0.0421207	0	0	0	0	0	0	0	0	0	0	0	0	0	0	0	0	0.0894211	0.0743506	0	0	0	0	0	0	0	0	0
BGPGCMEC_00737	0	0	0	0	0	0	0.0166006	0.0195702	0	0	0	0	0	0	0	0	0	0	0	0	0	0	0	0	0.0165126	0.0194563	0	0	0	0	0	0	0	0	0	0
BGPGCMEC_00738	0	0	0	0	0	0.0237446	0	0	0.0201509	0	0	0	0	0	0	0	0	0	0	0	0	0	0	0	0.0181558	0.0427878	0.03558	0	0	0	0	0	0	0	0	0
BGPGCMEC_00739	0	0	0	0	0	0	0	0.0737128	0	0	0	0	0	0	0	0	0	0	0	0	0	0	0	0	0	0	0	0	0	0	0	0	0	0	0	0
BGPGCMEC_00740	0	0	0.0234359	0.0673683	0.0225732	0	0.0999193	0.205781	0.0826073	0	0	0.0269064	0	0	0.0287841	0	0	0.0324099	0	0	0	0	0.0223162	0	0.123822	0.145949	0.0727624	0.0605166	0.0535799	0	0	0	0	0	0.0302777	0.0279504
BGPGCMEC_00741	0	0	0	0.0268168	0	0	0.0198964	0.0234396	0.0438932	0	0	0	0	0	0	0	0	0	0	0	0	0	0	0	0	0.0232918	0	0	0	0	0	0	0	0	0	0
BGPGCMEC_00742	0	0	0	0	0	0	0	0	0.0661688	0	0	0	0	0	0	0	0	0	0	0	0	0	0	0	0.029714	0.0350317	0.0872747	0	0	0	0	0	0	0	0	0
BGPGCMEC_00743	0.0305984	0	0.0192151	0.0275709	0	0.0796722	0.0818193	0.0240946	0	0	0	0	0	0	0	0	0	0	0	0	0	0	0	0	0	0	0.0796111	0	0	0	0	0	0	0	0	0
BGPGCMEC_00744	0	0	0	0	0	0.113444	0.363233	0.422058	0	0	0	0	0	0	0	0	0	0	0	0	0	0	0	0	0	0.207358	0.171406	0	0	0	0	0	0	0.114356	0.109467	0
BGPGCMEC_00745	0.0188125	0.0117095	0	0.0169269	0.0113949	0.0491795	0.113105	0.0741382	0.0277505	0	0	0.0135742	0	0	0	0	0	0	0	0.0235603	0	0	0	0	0.100167	0.0590011	0.135008	0	0	0.0278161	0	0	0	0	0	0
BGPGCMEC_00746	0.028975	0	0.0363988	0.0522058	0.0525855	0.125811	0.271148	0.0912768	0	0	0	0	0	0	0	0	0	0	0.0199358	0	0	0	0	0	0.0577313	0.0680312	0.207401	0	0	0	0	0	0	0	0	0
BGPGCMEC_00747	0	0	0	0.0247266	0.0332209	0	0.165134	0.0216226	0.0404858	0	0	0	0	0	0	0	0	0	0	0	0	0	0	0	0.237097	0.0859648	0.142966	0	0	0.0202915	0	0	0	0	0	0
BGPGCMEC_00748	0	0	0	0	0	0	0.0734996	0	0	0	0	0	0	0	0	0	0	0	0	0	0	0	0	0	0.142983	0.253288	0	0	0	0	0	0	0	0	0	0
BGPGCMEC_00749	0	0	0	0	0.0340627	0	0.0378263	0.0443975	0.041628	0	0	0	0	0	0	0	0	0	0	0	0	0	0	0	0.0373085	0.0440003	0.0365074	0	0	0	0	0	0	0	0	0
BGPGCMEC_00750	0.116274	0.0725862	0	0.157679	0.140178	0	0.739632	0.730889	0.471174	0	0	0	0	0	0	0	0	0	0	0	0	0.143624	0	0	0.191893	0.090529	0.22531	0	0	0	0	0	0	0	0	0
BGPGCMEC_00751	0	0	0	0	0.0642269	0	0	0.125553	0	0	0	0	0	0	0	0	0	0	0	0	0	0	0	0	0.10555	0.165958	0.103299	0	0	0	0	0	0	0	0	0
BGPGCMEC_00752	0.638419	0.342544	0	0.248378	0.328586	0.0775885	1.65243	1.85882	0.872777	0	0	0	0	0	0	0	0	0	0	0	0	0	0	0.289456	1.43557	1.20029	1.40263	0	0.0659934	0	0	0	0	0	0	0.0689278
BGPGCMEC_00753	0	0	0	0	0	0	0	0.237025	0	0	0	0	0	0	0	0	0	0	0	0	0	0	0	0	0	0.348459	0	0	0	0	0	0	0	0	0	0
BGPGCMEC_00754	0	0	0	0	0	0	0.130389	0.0766031	0	0	0	0	0	0	0	0	0	0	0	0	0	0	0.0290877	0	0.0322182	0.0759766	0.0946131	0	0	0	0	0	0	0	0	0
BGPGCMEC_00755	0	0	0	0.0320812	0	0.0616627	0	0.0280082	0.0262322	0	0	0	0	0	0	0	0	0	0	0	0	0	0	0	0	0	0.0462305	0	0	0	0	0	0	0	0	0
BGPGCMEC_00756	0	0	0	0	0	0	0.0616832	0.108756	0	0	0	0	0	0	0	0	0	0	0	0	0	0	0	0	0.0915129	0	0.0298637	0	0	0	0	0	0	0	0	0
BGPGCMEC_00757	0	0.0117834	0.0119062	0	0.0458661	0	0.0379395	0.0447629	0.0139626	0	0	0	0	0	0	0	0	0	0.0130508	0	0	0	0	0	0.0125994	0.0890575	0.123505	0	0	0.0139957	0	0	0	0	0	0
BGPGCMEC_00758	0.476685	0.100218	0	1.01671	0	0.266729	0.6448	0.872394	0.702218	0	0	0	0	0	0	0	0	0	0	0.0986105	0	0	0.0947262	0	0.619549	0.365941	1.00907	0	0	0	0	0	0	0	0	0
BGPGCMEC_00759	0	0	0	0	0.187653	0	1.37916	0.369147	0.462252	0	0	0	0	0	0	0	0	0	0	0	0	0	0.09353	0	0	0.240961	0.199295	0	0	0.231785	0	0	0	0	0	0
BGPGCMEC_00760	2.25823	0.390445	0.382517	3.76221	2.20682	2.74801	11.0301	11.7877	7.86308	0	0	0.147011	0	0	0	0.34093	0	0.181097	0.138253	0.12754	0.131733	0.261927	0.367518	0.648741	1.5929	1.25388	1.04107	0	0	0	0	0.515861	0	0	0	0
BGPGCMEC_00761	0.0239024	0.0297664	0.0450694	0.129119	0.115751	0.145549	0.734722	1.31823	0.616943	0.0157065	0	0	0	0	0	0.0788897	0.0191529	0	0	0	0	0.0293308	0.0428648	0.0305629	0.286049	0.168516	0.311478	0	0	0	0	0.0389006	0	0	0	0
BGPGCMEC_00762	0	0	0.0367318	0.106154	0.0353843	0.151419	0.668265	0.415124	0.648779	0	0	0	0	0	0	0	0	0.0510114	0	0.0366007	0	0.0362607	0	0	0.309993	0.0457013	0.530785	0	0	0	0	0	0	0	0	0
BGPGCMEC_00763	0	0	0	0	0	0	0	0	0	0	0	0	0	0	0	0	0	0	0	0	0	0	0	0	0.303082	0	0	0	0	0	0	0	0	0	0	0
BGPGCMEC_00764	0	0.0605261	0.0607891	0	0	0.0418533	0.0324652	0.15259	0.178763	0	0	0	0	0	0	0	0	0	0	0	0	0	0.0289707	0	0.0641788	0.151345	0.282707	0	0	0	0	0	0	0	0	0
BGPGCMEC_00765	0	0.657588	0	0	0	0	0	0	0	0	0	0.72166	0	0	0	0	0	0	0	0	0	0	0	0	3.22534	3.80718	5.49778	0	0	0	0	0	0	0	0	0
BGPGCMEC_00766	0	0	0	0	0	0	0	0	0	0	0	0	0	0	0	0	0	0	0	0	0	0	0	0	0.135768	0	0.0663068	0	0	0	0	0	0	0	0	0
BGPGCMEC_00767	0	0	0	0	0	0	0	0.147426	0	0	0	0.0674089	0	0	0	0	0	0	0	0	0	0	0	0	0.0616499	0.145549	0.240911	0	0	0	0	0	0	0	0	0
BGPGCMEC_00768	0.0737489	0	0.0115964	0	0.0446723	0	0.160111	0.159855	0.0679929	0	0	0	0	0	0	0	0	0	0	0	0	0	0	0.0117946	0.0613601	0.159027	0.0842085	0	0	0	0	0	0	0	0	0
BGPGCMEC_00769	0	0	0.0360333	0	0	0	0	0	0	0	0	0	0	0	0	0	0	0	0	0	0	0	0	0	0.0760304	0	0	0	0	0	0	0	0	0	0	0
BGPGCMEC_00770	0	0	0	0	0	0	0.209495	0	0	0	0	0	0	0	0	0	0	0	0	0	0	0	0	0	0	0	0	0	0	0	0	0	0	0	0	0
BGPGCMEC_00771	0	0	0	0	0	0	0	0	0	0	0	0	0	0	0	0	0	0	0	0	0	0	0	0	0	0	0	0	0	0	0	0	0	0	0	0
BGPGCMEC_00772	0	0	0	0	0	0	0.250455	0.289915	0	0	0	0	0	0	0	0	0	0	0	0	0	0	0	0	0	0.423723	0	0	0	0	0	0	0	0	0	0
BGPGCMEC_00773	0	0	0	0	0.0389924	0	0.0646641	0.152307	0.0950826	0	0	0	0	0	0	0	0	0	0	0.020159	0	0	0	0.0205931	0	0.0252181	0.0419243	0	0	0	0	0	0	0	0	0
BGPGCMEC_00774	0	0	0	0	0	0	0.0245966	0	0	0	0	0	0	0	0	0	0	0	0	0	0	0	0	0	0.0243882	0.086238	0.0477727	0	0	0	0	0	0	0	0	0
BGPGCMEC_00775	0	0	0	0.0567035	0	0	0	0	0	0	0	0	0	0	0	0	0	0	0	0	0	0	0	0	0.0413433	0	0.040444	0	0	0	0	0	0	0	0	0
BGPGCMEC_00776	0	0	0	0	0	0.265365	1.74151	1.5096	0.233057	0	0	0	0	0	0	0	0	0	0	0	0	0	0	0	0.812058	1.19629	0.805008	0	0	0	0	0	0	0	0	0
BGPGCMEC_00777	0	0	0	0	0.093419	0	0.104144	0.304685	0.343171	0	0	0	0	0	0	0	0	0	0	0	0	0	0	0	0.204289	0.0602656	0.149781	0	0	0	0	0	0	0	0	0
BGPGCMEC_00778	0.0580901	0	0.0182432	0.0523325	0	0	0.155317	0.16012	0.192748	0	0	0	0	0	0	0	0	0	0	0	0	0	0.0173588	0	0.01929	0.0227316	0.0755994	0	0	0.021468	0	0	0	0	0	0
BGPGCMEC_00779	0	0.0964602	0	0.279652	0	0.257083	0.620633	0.479953	0	0	0	0.109549	0	0	0	0	0	0	0	0	0	0	0	0	0	0.235111	0.291701	0	0	0.113046	0	0	0	0	0	0
BGPGCMEC_00780	0	0	0	0	0	0.101071	0.0260343	0.214422	0.0286943	0	0	0	0	0	0	0	0	0	0	0	0	0	0	0	0.0515979	0.0304107	0	0	0	0	0	0	0	0	0	0
BGPGCMEC_00781	0	0	0	0	0	0	0	0	0.21743	0	0	0	0	0	0	0	0	0	0	0	0	0	0	0	0.0960158	0	0	0	0	0	0	0	0	0	0	0
BGPGCMEC_00782	0	0	0	0	0.0244718	0.0175978	0.067491	0.0796151	0.0596054	0	0	0	0	0	0	0	0	0	0	0	0	0	0	0	0.0268868	0.0158377	0.1713	0.0163228	0	0	0	0	0	0	0	0
BGPGCMEC_00783	0	0	0	0	0	0	0.0908082	0	0	0	0	0	0	0	0	0	0.108584	0	0	0	0	0	0	0	0.175521	0.103679	0.0857028	0	0	0	0	0	0	0	0	0
BGPGCMEC_00784	0	0	0	0	0	0	0.109339	0.0214757	0	0	0	0	0	0	0	0	0	0	0	0	0	0	0	0	0.0181148	0	0.0532497	0	0.0195236	0	0	0	0	0	0	0
BGPGCMEC_00785	0	0	0	0	0	0	0	0.0546221	0	0.0459651	0	0	0	0	0	0	0	0	0	0	0	0	0	0	0	0	0.0448154	0	0	0	0	0	0	0	0	0
BGPGCMEC_00786	0	0	0	0	0	0	0	0	0.0207159	0	0	0	0	0	0	0	0	0	0	0	0	0	0	0	0	0	0.0365712	0	0	0	0	0	0	0	0	0
BGPGCMEC_00787	0	0	0.0164099	0	0	0	0.0261162	0	0	0	0	0	0	0	0	0	0	0	0	0	0	0	0	0	0.0260602	0.0306952	0.0255523	0	0	0	0	0	0	0	0	0
BGPGCMEC_00788	0	0.354608	0	0.128548	0	0	0.19009	0.220741	0	0	0	0	0	0	0	0	0	0	0	0	0.0910175	0	0	0	0.0917186	0.325031	0	0	0	0	0	0	0	0	0	0
BGPGCMEC_00789	0	0	0.0107109	0	0	0.0148457	0.0909824	0	0.0251169	0	0	0	0	0	0	0	0	0	0	0	0	0	0.0101808	0	0.0340088	0.0934784	0.0666794	0	0	0	0	0	0	0	0	0
BGPGCMEC_00790	0	0	0	0.0265595	0.00894854	0.012885	0.0591715	0	0.0217843	0	0	0	0	0	0	0	0	0	0	0	0	0	0	0	0.0393448	0.0231724	0.0385748	0	0	0	0	0	0	0	0	0
BGPGCMEC_00791	0	0	0	0	0	0	0.0571885	0.0269962	0.01263	0	0	0	0	0	0	0	0	0	0	0	0	0	0	0	0.0114007	0.0402898	0.0111763	0	0	0	0	0	0	0	0	0
BGPGCMEC_00792	0	0	0	0	0	0	0	0	0	0	0	0	0	0	0	0	0	0	0	0	0	0	0	0	0	0	0	0	0	0	0	0	0	0	0	0
BGPGCMEC_00793	0	0	0	0.052817	0	0	0	0.0459017	0.043042	0	0	0	0	0	0	0	0	0	0	0	0	0	0	0	0	0	0	0	0	0	0	0	0	0	0	0
BGPGCMEC_00794	0	0	0	0	0	0	0	0	0	0	0	0	0	0	0	0	0	0	0	0	0	0	0	0	0	0	0	0	0	0	0	0	0	0	0	0
BGPGCMEC_00795	0	0	0	0	0	0	0.03596	0.0422236	0.118751	0	0	0	0	0	0	0	0	0	0	0	0	0.0331494	0	0	0.106483	0.125571	0	0	0	0	0	0	0	0	0	0
BGPGCMEC_00796	0	0	0	0	0	0	0.163649	0.127609	0.119796	0	0	0	0	0	0	0	0	0	0	0	0	0	0	0	0.0534492	0.063079	0.104488	0	0	0.0600553	0	0	0	0	0	0
BGPGCMEC_00797	0.0975503	0.0303717	0.0459814	0.21958	0.221425	0.360591	1.10819	0.74932	0.827286	0.0320525	0.0212046	0.017588	0.0199394	0	0	0	0.0195421	0	0	0	0.0160819	0.0448934	0.014578	0	1.1673	0.916917	0.937396	0.0394307	0.0174548	0.0360549	0	0	0	0	0	0.0182045
BGPGCMEC_00798	0.181035	0	0.0564205	0.0821635	0	0	0.182222	0.354794	0.133265	0.0599491	0	0.129788	0	0	0	0	0	0	0.061553	0	0	0	0	0.0574609	0.178119	0.560658	0.290066	0	0	0	0	0	0	0	0	0
BGPGCMEC_00799	0.269534	0.112465	0	0	0	0	0.060285	0.0704331	0.0661371	0	0	0	0	0	0	0	0	0	0	0	0	0	0	0	0.117874	0.139134	0.230356	0	0	0	0	0	0	0	0	0
BGPGCMEC_00800	0.055411	0	0	0.0249554	0.0167631	0.0481401	0.148142	0.0218216	0.0612884	0	0	0.0199749	0	0	0	0	0	0	0	0	0	0.0170113	0.0165591	0	0.036811	0.195196	0.0541031	0	0	0	0	0	0	0	0	0
BGPGCMEC_00801	0	0	0	0	0.567592	0.838587	0	0.792203	0	0	0	0	0	0	0	0	0	0	0	0	0	0	0	0	1.19026	0.703132	1.89374	0	0	0	0	0	0	0	0	0
BGPGCMEC_00802	0	0	0	0	0	1.66395	1.26077	1.54324	1.40229	0	0	0	0	0	0	0	0	0	0	0	0	0	0	0	0	0	0	0	0	0	0	0	0	0	0	0
BGPGCMEC_00803	0	0.154831	0.151183	0.446643	0.290191	0.814203	2.82642	1.15207	0.358555	0	0	0	0	0	0	0	0	0	0	0	0	0	0.145386	0	0.942033	1.6668	1.54354	0	0	0	0	0	0	0	0	0
BGPGCMEC_00804	4.23011	0.545275	1.05156	6.2176	2.77423	2.15239	14.1078	10.241	4.68443	0	0	0.303732	0	0.376835	0	0	0	0	0	0.265259	0.267079	1.39156	0.507389	1.07438	2.9706	4.45481	1.63123	0.718162	0	0.314832	0	0	0	0	0	0
BGPGCMEC_00805	0.078104	0	0	0.105673	0.0235955	0.0337983	0.339549	0.33804	0.0863624	0	0	0	0	0	0	0	0	0	0	0	0	0.0240305	0	0	0.207057	0.488142	0.228122	0.0949312	0	0	0	0	0	0	0	0
BGPGCMEC_00806	0.316492	0.065745	0.088281	0.190224	0.403893	0.51807	2.9158	2.49131	1.47775	0.0694146	0.122168	0.0506728	0.0287488	0	0	0	0	0	0	0	0	0.0864918	0.105058	0.112271	1.44617	1.53955	1.50791	0	0.0252128	0	0	0.0286684	0.0289418	0	0	0
BGPGCMEC_00807	0	0	0	0	0	0	0.0137529	0.0162226	0.0455461	0	0	0	0	0	0	0	0	0	0	0	0	0	0	0	0.0273913	0.0484053	0	0	0	0	0	0	0	0	0	0
BGPGCMEC_00808	0.172033	0	0	0	0	0	0.116519	0.134991	0.126717	0	0	0	0	0	0	0	0	0	0	0	0	0	0	0	0	0.131814	0	0	0	0	0	0	0	0	0	0
BGPGCMEC_00809	0	0	0	0	0	0	0	0.149335	0	0	0	0	0	0	0	0	0	0	0	0	0	0	0	0	0	0	0.120516	0	0	0	0	0	0	0	0	0
BGPGCMEC_00810	0	0	0	0	0.0310304	0	0	0.0201953	0	0	0	0	0	0	0	0	0	0	0	0	0	0	0	0	0	0.0200762	0.0333927	0	0	0	0	0	0	0	0	0
BGPGCMEC_00811	0	0	0	0	0	0	0	0.12791	0	0	0	0	0	0	0	0	0	0	0	0	0	0	0	0	0	0.250197	0	0	0	0	0	0	0	0	0	0
BGPGCMEC_00812	0	0	0	0	0	0	0.0253751	0.0597202	0	0	0	0	0	0	0	0	0	0	0	0	0	0	0	0	0	0.0296476	0	0	0	0	0	0	0	0	0	0
BGPGCMEC_00813	0	0	0	0	0.0226433	0	0	0	0	0	0	0	0	0	0	0	0	0	0	0	0	0	0	0	0.024841	0.0292803	0	0	0	0	0	0	0	0	0	0
BGPGCMEC_00814	0	0	0	0	0	0	0.11215	0.131136	0	0	0	0	0	0	0	0	0	0	0	0	0	0	0	0	0	0	0	0	0	0	0	0	0	0	0	0
BGPGCMEC_00815	0	0	0.0297968	0	0.0287019	0	0.0318209	0.0373954	0.0700921	0	0	0	0	0	0	0	0	0	0	0	0	0	0	0	0.125843	0.0741877	0.0307978	0	0	0	0	0	0	0	0	0
BGPGCMEC_00816	0	0	0	0	0	0	0	0	0	0	0	0	0	0	0	0	0	0	0	0	0	0	0	0	0	0	0	0	0	0	0	0	0	0	0	0
BGPGCMEC_00817	0	0.0246656	0	0	0	0	0.026464	0.0311344	0	0	0	0	0	0	0	0	0	0	0	0	0	0	0	0	0.0262203	0.0309079	0.0256774	0	0	0	0	0	0	0	0	0
BGPGCMEC_00818	0	0	0.104492	0.0384739	0.0260155	0.109477	0.41076	0.322531	0.375825	0.0273134	0.0761886	0.0578849	0	0	0	0.0355164	0	0.0329229	0	0	0.0307838	0	0.0250287	0.121655	1.73139	1.81604	2.33162	0	0.0838465	0.0639672	0	0.0309458	0	0	0	0
BGPGCMEC_00819	3.10803	1.25821	2.0407	5.53031	4.99527	5.15629	32.8254	30.1148	19.5053	0.555575	0.654759	0.432587	0.0989905	0.0338109	0.0933068	0.228664	0.291315	0.105091	0.221682	0.25216	0.23257	0.869545	0.455627	0.591852	23.6731	25.8121	20.0703	0.719699	0.953473	0.617964	0.0551095	0.0658682	0.0663789	0	0.0981614	0.0604422
BGPGCMEC_00820	0	0	0	0.158496	0.132556	0.303484	0.76369	0.621643	0.776637	0	0.0380964	0	0	0	0	0.0362269	0	0	0	0	0	0	0	0.0280064	0.523232	0.719663	0.910747	0	0	0.0324397	0	0	0	0	0	0
BGPGCMEC_00821	0	0	0	0.0456625	0.0610045	0	0	0.158985	0.037255	0	0	0	0	0	0	0	0	0	0	0	0	0	0	0	0	0.157654	0.0327167	0	0	0.037348	0	0	0	0	0	0
BGPGCMEC_00822	0	0	0	0	0	0	0.0395621	0.0155573	0.0291175	0	0	0	0	0	0	0	0	0	0	0	0	0	0	0	0.0131354	0.0464241	0.0128754	0	0	0	0	0	0	0	0	0
BGPGCMEC_00823	0	0.066156	0	0.0957857	0.0639454	0.273973	0.319343	0.333336	0.117181	0	0	0	0	0	0	0	0	0	0	0	0	0	0.0316484	0	0.245208	0.289158	0.102849	0	0	0	0	0	0	0	0	0
BGPGCMEC_00824	0.12899	0	0	0.117634	0	0	0.173868	0.404227	0.285031	0	0	0	0	0	0	0	0	0	0	0	0	0	0	0	0	0.19875	0.24646	0	0	0	0	0	0	0	0	0
BGPGCMEC_00825	0	0	0	0	0	0	0.048309	0.0565763	0.0530896	0	0	0	0	0	0	0	0	0	0	0	0	0	0	0	0	0	0	0	0	0	0	0	0	0	0	0
BGPGCMEC_00826	0	0	0.0487951	0	0	0	0	0.0613301	0	0	0	0	0	0	0	0	0	0	0	0	0	0	0	0	0	0	0.100491	0	0	0	0	0	0	0	0	0
BGPGCMEC_00827	0	0	0	0	0	0.0787463	0.0621487	0.145173	0	0	0	0	0	0	0	0	0	0	0	0	0	0	0	0.117545	0.121437	0.2867	0.0593223	0	0	0	0	0	0	0	0	0
BGPGCMEC_00828	0	0	0.109843	0	0.528282	0.148173	0.839209	2.9149	0.781801	0	0	0	0	0	0	0	0	0	0	0	0	0	0.210868	0.223669	1.37636	0.541776	1.00975	0	0	0	0	0	0	0	0	0
BGPGCMEC_00829	0.0355121	0	0	0	0.0107564	0.0154781	0.0593036	0.0559845	0.0130964	0	0	0	0	0	0	0	0	0	0	0	0	0	0	0	0.0472812	0.0417737	0.0463494	0	0	0	0	0	0	0	0	0
BGPGCMEC_00830	0	0	0.119035	0	0	0	0.128261	0.224628	0	0	0	0	0	0	0	0	0	0	0	0	0	0	0	0	0	0	0.0611625	0	0	0	0	0	0	0	0	0
BGPGCMEC_00831	0	0	0	0	0	0	0.0621487	0	0.0681654	0	0	0	0	0	0	0	0	0	0	0	0	0	0	0	0	0	0.0593223	0	0	0	0	0	0	0	0	0
BGPGCMEC_00832	0	0	0	0	0.100078	0	0	0	0	0	0	0	0	0	0	0	0	0	0	0	0	0	0.0998116	0	0	0	0	0	0	0	0	0	0	0	0	0
BGPGCMEC_00833	0	0	0	0.0595191	0	0	0.308428	0.206597	0.145347	0	0	0	0	0	0	0	0	0	0	0	0	0	0	0.0837124	0.130058	0.102282	0.0424036	0	0.0473902	0	0	0	0	0	0	0
BGPGCMEC_00834	0	0	0	0	0.0411751	0.0586114	0	0.0536948	0.0503756	0	0	0	0	0	0	0	0	0	0	0	0	0	0	0	0.0450549	0.0531543	0.0881266	0	0	0	0	0	0	0	0	0
BGPGCMEC_00835	0	0	0	0	0.0305023	0.0435845	0.169177	0.0397462	0.22353	0	0	0	0	0	0	0	0	0	0.0346372	0	0	0.0311776	0	0	0.0668509	0.118241	0.261734	0	0	0	0	0	0	0	0	0
BGPGCMEC_00836	0	0	0	0.121042	0	0	0	0.052507	0	0	0	0	0	0	0	0	0	0	0	0	0	0	0	0	0	0.0519849	0	0	0	0	0	0	0	0	0	0
BGPGCMEC_00837	0.11455	0.0238008	0	0.034437	0.0463572	0	0.306441	0.420691	0.225182	0.0251324	0	0	0	0	0	0	0	0.0662655	0	0	0	0	0.0228118	0	0.177177	0.149174	0.123942	0	0	0	0	0	0	0	0	0
BGPGCMEC_00838	0	0	0	0	0	0	0.0431137	0	0	0	0	0	0	0	0	0	0	0	0	0	0	0	0	0	0	0	0.0415098	0.0523622	0	0	0	0	0	0	0	0
BGPGCMEC_00839	0	0	0	0	0	0	0.0762785	0	0	0	0	0	0	0	0	0	0	0	0	0	0	0	0	0	0.296462	0	0	0	0	0	0	0	0	0	0	0
BGPGCMEC_00840	0	0	0	0.0128525	0	0.0374196	0.0190898	0.0450751	0	0	0.0248796	0	0	0	0	0	0	0	0	0	0	0	0	0	0.0571274	0.011215	0.0560106	0	0	0	0	0	0	0	0	0
BGPGCMEC_00841	0	0	0	0	0	0.145538	0	0	0	0	0	0	0	0	0	0	0	0	0	0	0	0	0	0	0.0560598	0	0	0	0	0	0	0	0	0	0	0
BGPGCMEC_00842	0	0	0	0	0	0	0	0	0	0	0	0	0	0	0	0	0	0	0	0	0	0	0	0	0	0	0	0	0	0	0	0	0	0	0	0
BGPGCMEC_00843	0.0610931	0	0	0	0	0	0	0	0.0450078	0	0	0	0	0	0	0	0	0	0	0	0	0	0	0	0	0.0475401	0	0	0	0	0	0	0	0	0	0
BGPGCMEC_00844	0	0	0	0	0	0	0	0	0	0	0	0	0	0	0	0	0	0	0	0	0	0	0	0	0	0	0.298943	0	0	0	0	0	0	0	0	0
BGPGCMEC_00845	0	0	0	0	0	0	0.0266399	0.0626804	0	0	0	0	0	0	0	0	0	0	0	0	0	0	0	0	0	0.0622227	0.0516918	0	0	0	0	0	0	0	0	0
BGPGCMEC_00846	0	0	0	0	0	0	0.019091	0.0449889	0	0	0	0	0	0	0	0	0	0	0	0	0	0	0	0	0	0.0223553	0	0	0.0204561	0	0	0	0	0	0	0
BGPGCMEC_00847	0	0	0	0	0	0	0	0	0	0	0	0	0	0	0	0	0	0	0	0	0	0	0	0	0.277337	0	0.279678	0	0	0	0	0	0	0	0	0
BGPGCMEC_00848	0	0	0	0	0	0	0.194957	0	0	0	0	0	0	0	0	0	0	0	0	0	0	0	0	0	0.182757	0	0.361044	0	0	0	0	0	0	0	0	0
BGPGCMEC_00849	0	0	0	0	0	0	0.118787	0.0694045	0.0651659	0	0	0	0	0	0	0	0	0	0	0	0	0	0	0	0.116174	0	0.113519	0	0	0	0	0	0	0	0	0
BGPGCMEC_00850	0	0	0	0	0	0	0.176631	0.0829696	0.0388891	0	0	0	0	0	0	0	0	0	0	0	0	0	0	0	0.13951	0.164514	0	0	0	0	0	0	0	0	0	0
BGPGCMEC_00851	0	0	0	0	0.03858	0	0.0213254	0.0502311	0	0	0	0	0	0	0	0	0	0	0.043869	0	0	0	0	0	0.0423446	0.0499037	0	0	0	0	0	0	0	0	0	0
BGPGCMEC_00852	0	0	0	0.48121	0	0	0.179597	0.414914	0	0	0	0	0	0	0	0	0	0	0	0	0	0	0	0	0.168986	0.797428	0.332962	0	0.195801	0	0	0	0	0	0	0
BGPGCMEC_00853	0	0	0	0	0.0357306	0	0.158796	0.186312	0.0873556	0	0	0	0	0	0	0	0	0	0	0	0	0	0	0	0	0.36918	0.0765636	0	0	0	0	0	0	0	0	0
BGPGCMEC_00854	0.920494	0	0.285433	0	0	0	1.60304	0	0	0	0	0	0	0	0	0	0	0	0	0	0	0	0	0	0.878943	2.06978	1.48208	0	0	0	0	0	0	0	0	0
BGPGCMEC_00855	0	0	0	0	0.118808	0	0	0	0	0	0	0	0	0	0	0	0	0	0	0	0	0	0	0	0	0.455928	0.126125	0	0	0	0	0	0	0	0	0
BGPGCMEC_00856	0	0	0	0	0	0	0	0	0	0	0	0	0	0	0	0	0	0	0	0	0	0	0	0	0	0.12198	0	0	0	0	0	0	0	0	0	0
BGPGCMEC_00857	0	0	0	0	0.0743752	0	0.0413365	0.193928	0.0454695	0	0	0	0	0	0	0	0	0	0	0	0	0.0762906	0	0.0392944	0.0407143	0.14407	0.159322	0	0	0	0	0	0	0	0	0
BGPGCMEC_00858	0.0875584	0	0	0	0	0	0.0390182	0.0689553	0.107602	0	0	0	0	0	0	0	0	0	0	0	0	0	0	0	0.0193832	0.0228415	0.113946	0	0	0	0	0	0	0	0	0
BGPGCMEC_00859	0	0.122145	0	0	0	0.161488	0	0.151628	0.142171	0	0	0	0	0	0	0	0	0	0	0	0	0	0	0	0.12489	0.294944	0	0	0	0	0	0	0	0	0	0
BGPGCMEC_00860	0	0	0	0	0.148303	0.104477	0.0833565	0	0	0	0	0	0	0	0	0	0	0	0	0	0	0	0	0	0	0	0.0788884	0	0	0	0	0	0	0	0	0
BGPGCMEC_00861	0	0	0.0810496	0	0	0	0.0878726	0	0	0	0	0	0	0	0	0	0	0	0	0	0	0	0	0	0.0850117	0	0	0	0	0	0	0	0	0	0	0
BGPGCMEC_00862	0	0.0595606	0	0	0	0	0.0638954	0.150174	0.105555	0	0	0	0	0	0	0	0	0	0	0	0	0	0	0	0	0.03724	0.0618374	0	0	0.0352725	0	0	0	0	0	0
BGPGCMEC_00863	0	0	0	0.0458773	0	0.0221475	0.0340472	0.0200671	0.056354	0	0	0	0	0	0	0	0	0	0	0	0	0	0	0	0.0677221	0.0199491	0.0331817	0	0.0182351	0	0	0	0	0	0	0
BGPGCMEC_00864	0.101966	0	0	0.138157	0.061519	0	0.20474	0.0801643	0	0	0	0	0	0	0	0	0	0	0	0	0	0	0	0	0.134824	0.15898	0.0329908	0	0	0	0	0	0	0	0	0
BGPGCMEC_00865	0	0	0	0	0.0527863	0	0.412711	0.275606	0	0	0	0	0	0	0	0	0	0	0	0	0	0	0.0523988	0	0.115339	0.204195	0.563535	0	0	0	0	0	0	0	0	0
BGPGCMEC_00866	0.127255	0.019821	0.0599253	0.0286701	0	0.0552018	0.0425376	0.0500984	0.0469124	0	0	0	0	0	0	0	0	0	0	0	0	0	0	0	0.147816	0.0995446	0.248242	0	0	0.0705388	0	0	0	0	0	0
BGPGCMEC_00867	0	0	0	0	0	0	0.16626	0	0	0	0	0	0	0	0	0	0	0	0	0	0	0	0	0	0.157005	0	0	0	0	0	0	0	0	0	0	0
BGPGCMEC_00868	0	0	0	0	0	0	0.0856011	0.117789	0.0314967	0	0	0	0	0	0	0	0	0	0	0	0	0	0	0	0.0426136	0	0.0417667	0	0.0152758	0	0	0	0	0	0	0
BGPGCMEC_00869	0	0	0	0	0	0	0.254203	0	0	0	0	0	0	0	0	0	0	0	0	0	0	0	0	0	0	0.143257	0.237515	0	0	0	0	0	0	0	0	0
BGPGCMEC_00870	0	0.0453227	0	0	0	0.186185	0.145804	0.170747	0.213636	0	0	0	0	0	0	0	0	0	0	0	0	0.179653	0	0	0.0477329	0.0563197	0.140023	0.0590726	0	0	0	0	0	0	0	0
BGPGCMEC_00871	0	0	0	0	0.0343838	0	0	0.0896342	0.126068	0	0	0	0	0	0	0	0	0	0	0	0	0	0	0	0.0753171	0.0888275	0	0	0	0	0	0	0	0	0	0
BGPGCMEC_00872	0	0	0.0112352	0	0.0216404	0.0155696	0.0477253	0.0703962	0.052697	0.0234576	0	0	0	0	0	0	0	0	0	0	0	0	0	0	0.035671	0.0700355	0.0815916	0	0	0	0	0	0	0	0	0
BGPGCMEC_00873	0.0509832	0	0	0	0	0	0	0.0400822	0.0375707	0	0	0	0	0	0	0	0	0	0	0	0	0	0	0	0.101118	0.039745	0.0329908	0	0	0	0	0	0	0	0	0
BGPGCMEC_00874	0	0	0	0	0	0	0	0	0	0	0	0	0	0	0	0	0	0	0	0	0	0	0	0	0	0	0	0	0	0	0	0	0	0	0	0
BGPGCMEC_00875	0	0	0	0	0	0	0.340549	1.585	0.720572	0	0	0	0	0	0	0	0	0	0	0	0	0	0	0	0.931524	1.46191	0.945143	0	0	0	0	0	0	0	0	0
BGPGCMEC_00876	0	0	0.052513	0.152717	0	0	0.0564692	0	0	0	0	0	0	0	0	0	0	0	0	0	0	0	0	0	0	0.0652511	0	0	0	0	0	0	0	0	0	0
BGPGCMEC_00877	0	0	0	0	0.0387682	0	0.258682	0.252742	0.0948296	0	0	0	0	0	0	0	0	0	0	0	0	0	0	0	0.042436	0.0500578	0.166039	0	0	0	0	0	0	0	0	0
BGPGCMEC_00878	0	0	0	0	0	0	0	0	0	0	0	0	0	0	0	0	0	0	0	0	0	0	0	0	0	0	0	0	0	0	0	0	0	0	0	0
BGPGCMEC_00879	0	0	0.0357124	0.0768215	0.0171979	0.0740714	0.0950025	0.246271	0.167686	0	0	0	0	0	0	0	0	0	0	0	0	0	0	0.0181647	0.0755268	0.2225	0.185003	0	0	0	0	0	0	0	0	0
BGPGCMEC_00880	0	0	0	0	0.0467095	0.132715	0.364504	0.304685	0	0	0	0	0	0	0	0	0	0	0	0	0	0.0481524	0.0926605	0	0.0510723	0.361594	0	0	0	0	0	0	0	0	0	0
BGPGCMEC_00881	0	0	0	0.0270183	0	0.052065	0	0.070844	0.0221108	0	0	0	0	0	0	0	0	0.0260065	0	0	0	0	0	0	0.019912	0.0234652	0.11705	0.0242639	0	0	0	0	0	0	0	0
BGPGCMEC_00882	0.0838903	0	0	0.100754	0.0169187	0.048584	0.0186904	0.0440486	0.0824781	0	0.0243047	0	0	0	0	0	0.0224112	0	0	0	0	0.0343409	0	0	0.0928793	0.175115	0.109206	0	0	0	0	0	0	0	0	0
BGPGCMEC_00883	0	0	0	0	0	0.0401011	0	0	0	0	0	0	0	0	0	0	0	0	0	0	0	0	0	0	0	0	0.0300918	0	0.0667272	0.034319	0	0	0	0	0	0
BGPGCMEC_00884	0	0	0	0	0	0	0.187035	0	0	0	0	0	0	0	0	0	0	0	0	0	0	0	0	0	0	0.207202	0	0	0	0	0	0	0	0	0	0
BGPGCMEC_00885	0	0	0	0.0301951	0	0	0.111989	0.0263727	0	0	0	0	0	0	0	0	0	0	0	0	0	0	0	0	0.0666824	0.0261966	0	0	0	0	0	0	0	0	0	0
BGPGCMEC_00886	0.0940427	0	0.117202	0	0.112916	0.0799411	1.38871	1.17941	0.692262	0	0	0	0.307416	0	0	0	0	0	0	0	0	0.0585007	0.0560673	0	0.431549	0.65497	0.542049	0	0.204255	0	0	0	0	0	0	0
BGPGCMEC_00887	0	0	0	0.924991	0.600843	0	1.75714	2.86474	1.11423	0	0	0.722061	0	0	0	0	0	0	0.339083	0	0	0	0	0.319733	1.59991	0.376782	0.650093	0	0	0	0	0	0	0	0	0
BGPGCMEC_00888	0	0	0.0785582	0.575867	0.15134	0.213163	1.27666	1.18765	1.02339	0	0	0	0	0	0	0	0	0	0	0	0	0.158366	0	0.0800361	0.412145	0.681535	0.80492	0	0	0	0	0	0	0	0	0
BGPGCMEC_00889	0	0	0	0	0	1.08921	0.441455	1.03603	0	0	0	0	0	0	0	0	0	0	0	0	0	0	0	0	0	0	0.411106	0	0	0	0	0	0	0	0	0
BGPGCMEC_00890	0	0	0	0	0	0	0.0455635	0.106786	0.150273	0	0	0	0	0	0	0	0	0	0	0	0	0	0	0	0	0	0.0438182	0	0	0	0	0	0	0	0	0
BGPGCMEC_00891	0	0	0	0	0	0	0	0.0865817	0.027032	0	0	0	0	0	0	0	0	0	0	0	0	0	0	0	0	0.0286588	0	0	0	0.027098	0	0	0	0	0	0
BGPGCMEC_00892	0	0	0	0	0	0.0576499	0	0.105599	0	0	0	0	0	0	0	0	0	0	0.0459238	0	0	0	0.0401273	0	0	0.0522724	0.0433364	0	0	0	0	0	0	0	0	0
BGPGCMEC_00893	0	0	0	0	0.091535	0.385625	0.206878	0.479953	0.112734	0.102295	0	0	0	0	0	0	0	0	0	0	0	0	0	0	0	0	0.0972335	0	0	0	0	0	0	0	0	0
BGPGCMEC_00894	0	0	0.0108026	0	0.0104035	0	0.0458817	0.0406099	0.0506643	0.0112753	0	0	0	0	0	0	0	0	0	0	0	0	0	0	0.0228663	0.0942775	0.0784568	0	0	0	0	0	0	0	0	0
BGPGCMEC_00895	0	0	0.00961024	0.0274728	0	0.0266499	0.0918064	0.144497	0.0337976	0	0	0	0.0123695	0	0	0	0	0	0	0	0	0	0.00913313	0.00977396	0.1119	0.059914	0.109707	0	0	0	0	0	0	0	0	0
BGPGCMEC_00896	0	0	0	0	0	0	0.0443046	0.103864	0	0	0	0	0	0	0	0	0	0	0	0	0	0	0	0	0	0	0	0	0	0	0	0	0	0	0	0
BGPGCMEC_00897	0	0.0205294	0	0.0296963	0.0199222	0.0571478	0.330427	0.544737	0.242917	0	0	0	0	0	0	0	0	0	0	0	0	0	0	0.0210432	0.0218643	0.128841	0.0856726	0	0	0.0243505	0	0	0	0	0	0
BGPGCMEC_00898	0.0222224	0.0138354	0.0139703	0.220036	0.121092	0.0967112	0.341507	0.31519	0.26222	0	0	0	0	0.0185846	0	0	0	0	0	0	0	0.0408907	0.0132849	0	0.0591194	0.139306	0.0869132	0	0	0	0	0	0	0	0	0
BGPGCMEC_00899	0	0	0	0.115224	0.0383607	0	0.0426557	0.0500161	0	0	0	0	0	0	0	0	0	0	0	0	0	0	0	0	0.251952	0.0990663	0.0821536	0	0	0	0	0	0	0	0	0
BGPGCMEC_00900	0	0	0	0	0	0	0.0126266	0	0	0	0	0	0	0	0	0	0	0	0	0	0	0	0	0	0	0.0296393	0.0739867	0	0	0	0	0	0	0	0	0
BGPGCMEC_00901	0	0	0	0	0	0	0	0	0	0	0	0	0	0	0	0	0	0	0	0	0	0	0	0	0	0	0	0	0	0	0	0.0176204	0	0	0	0
BGPGCMEC_00902	0	0	0	0	0	0	0	0	0	0	0	0	0	0	0	0	0.77631	0	0	0	0	0	0	0	0	0	0.305596	0	0	0	0	0	0	0	0	0
BGPGCMEC_00903	0	0	0	0	0.188356	0.265365	0	0.2516	0.699172	0	0	0	0	0	0	0	0	0	0	0	0	0	0	0	0.203014	0	0.603756	0	0	0	0	0	0	0	0	0
BGPGCMEC_00904	0	0	0	0.0295719	0.00664848	0.0191621	0.0219661	0.0172968	0.00808958	0	0	0	0	0	0	0	0	0	0	0	0	0	0	0	0.0511727	0.0258301	0.0286744	0	0	0	0	0	0	0	0	0
BGPGCMEC_00905	0	0	0	0	0	0.130257	0.15323	0	0	0	0	0	0	0	0	0	0	0	0	0	0	0	0	0	0	0.0591369	0.0489957	0	0	0	0	0	0	0	0	0
BGPGCMEC_00906	0	0	0	0.0201152	0	0	0.0746555	0.0176081	0.0164802	0	0	0	0	0	0	0	0	0	0	0	0	0	0	0	0	0.01751	0.0291318	0	0	0	0	0	0	0	0	0
BGPGCMEC_00907	0.0853863	0	0.106499	0.23236	0.0513022	0.145538	0.34365	1.00434	0.251452	0	0.0737692	0	0	0	0	0	0	0	0	0	0	0.0530164	0	0	0.392419	0.727796	0.547873	0	0.185166	0.0630295	0	0	0	0	0	0
BGPGCMEC_00908	0	0	0	0	0	0	0	0	0	0	0	0	0	0	0	0	0	0	0	0	0	0	0	0	0	0	0	0	0	0	0	0	0	0	0	0
BGPGCMEC_00909	0	0	0	0	0	0	0	0	0	0	0	0	0	0	0	0	0	0	0	0	0	0	0	0	0.0280527	0.0661413	0	0	0	0	0	0	0	0	0	0
BGPGCMEC_00910	0.260732	0	0.162099	0.237809	0.156144	0	0.966599	1.02133	0.38409	0	0	0.0933431	0	0	0	0	0.105091	0	0	0	0	0.0817875	0.0777087	0	0.850117	0.803357	0.49808	0.107296	0	0	0	0	0	0	0	0
BGPGCMEC_00911	0	0.0866312	0.256707	0.502562	0.412071	0.347785	2.13633	2.04988	1.41996	0.183674	0	0	0	0	0	0	0	0	0	0	0	0.432604	0	0.174331	0.538153	1.05961	1.40151	0	0	0	0	0	0	0	0	0
BGPGCMEC_00912	0.156885	0.0989306	0	0	0	0.131724	0	0	0.115563	0	0	0	0	0	0	0	0	0	0	0	0	0	0	0	0.101989	0.240961	0	0	0.115073	0	0	0	0	0	0	0
BGPGCMEC_00913	0	0	0	0	0	0	0	0	0	0	0	0	0	0	0	0	0	0	0	0	0	0	0	0	0	0	0	0	0	0	0	0	0	0	0	0
BGPGCMEC_00914	0	0	0	0	0	0	0	0	0	0	0	0	0	0	0	0	0	0	0	0	0	0	0	0	0	0.107142	0	0	0	0	0	0	0	0	0	0
BGPGCMEC_00915	0	0	0	0	0	0	0	0	0	0	0	0	0	0	0	0	0	0	0	0	0	0	0	0	0	0	0	0	0	0	0	0	0	0	0	0
BGPGCMEC_00916	0	0	0	0	0	0	0	0.342865	0	0	0	0	0	0	0	0	0	0	0	0	0	0.0918273	0	0	0	0.112109	0	0.120316	0	0	0	0	0	0	0	0
BGPGCMEC_00917	0	0	0	0.105634	0	0	0.0782358	0	0	0	0	0	0	0	0	0	0	0	0	0	0	0	0	0	0.038563	0.0909628	0.0754632	0	0	0	0	0	0	0	0	0
BGPGCMEC_00918	0	0.0341364	0	0	0	0	0	0.0429891	0	0	0	0	0	0	0	0	0	0	0	0	0	0	0	0	0.0361334	0	0	0	0	0	0	0	0	0	0	0
BGPGCMEC_00919	0	0	0	0	0	0	0.0755685	0	0.33094	0	0	0	0	0	0	0	0	0	0	0	0	0	0	0	0	0.0867382	0.358644	0	0	0	0	0	0	0	0	0
BGPGCMEC_00920	0.0333133	0	0.0836503	0.090081	0.0402845	0.0288873	0.267279	0.367175	0.0491217	0	0	0	0	0	0	0	0	0	0	0.0208273	0	0	0	0	0.176841	0.312626	0.259844	0	0	0	0	0.0271499	0	0	0	0
BGPGCMEC_00921	0	0	0	0	0	0	0.314619	0	0	0	0	0	0	0	0	0	0	0	0	0	0	0	0	0	0	0.527206	0	0	0	0	0	0	0	0	0	0
BGPGCMEC_00922	0	0	0	0	0	0	0	0.0463503	0	0	0	0	0	0	0	0	0	0	0	0	0	0	0	0	0.0389371	0.0459233	0	0	0	0	0	0	0	0	0	0
BGPGCMEC_00923	0	0	0	0	0	0	0	0	0	0	0	0	0	0	0	0	0	0	0	0	0	0.021186	0	0	0.0685812	0	0.0223924	0	0	0	0	0	0	0	0	0
BGPGCMEC_00924	0	0	0	0	0	0	0.183243	0	0	0	0	0	0	0	0	0	0	0	0	0	0	0	0	0	0	0.2032	0	0	0	0	0	0	0	0	0	0
BGPGCMEC_00925	0	0	0	0	0	0	0.0231746	0	0	0	0	0	0	0	0	0	0	0	0	0	0	0	0	0	0.0229914	0	0	0	0	0	0	0	0	0	0	0
BGPGCMEC_00926	0	0	0	0	0	0	0	0	0	0	0	0	0	0	0	0	0	0	0	0	0	0	0	0	0.0428894	0.0505937	0	0	0	0	0	0	0	0	0	0
BGPGCMEC_00927	0	0	0	0	0	0	0	0	0	0	0	0	0	0	0	0	0	0	0	0	0	0	0	0	0	0.0744898	0.0616405	0	0	0	0	0	0	0	0	0
BGPGCMEC_00928	0	0.0453227	0	0	0	0.0620616	0.0486014	0	0	0	0	0	0	0	0	0	0	0	0	0	0	0	0	0	0.0477329	0	0.0933488	0	0	0	0	0	0	0	0	0
BGPGCMEC_00929	0	0	0	0.0840794	0	0.0787463	0.497189	0.435518	0	0	0	0	0	0	0	0	0	0	0	0	0	0.0575883	0	0	0.303592	0.2867	0.652545	0	0	0.0683523	0	0	0	0	0	0
BGPGCMEC_00930	0.589357	0	0	0.0763586	0.101183	0.143559	0.282346	0.132049	0.185959	0	0	0	0	0	0	0	0	0	0	0	0	0	0	0	0.276443	0.195753	0.324213	0	0	0	0	0	0	0	0	0
BGPGCMEC_00931	0.235149	0.0209322	0	0.181679	0.040621	0.320395	1.57223	1.29586	1.01543	0	0	0.0484128	0.0274631	0.028122	0	0.0554368	0.0269298	0.0364253	0	0	0	0.0619482	0.020073	0.042907	0.690965	0.44658	0.807848	0	0.0240788	0.0744803	0	0	0.0276548	0	0	0
BGPGCMEC_00932	0.08166	0.0203273	0	0.0734528	0.069268	0.185167	0.414526	0.386252	0.265024	0.0214449	0	0	0.0133541	0.0273026	0	0	0	0	0	0	0	0.0200119	0.0195317	0.0522515	0.261013	0.384332	0.458463	0	0.0233481	0.0241498	0.01115	0.0132736	0	0	0.0264685	0.0121729
BGPGCMEC_00933	0.801903	0.258178	0.747453	0.368099	1.67334	2.71544	3.34066	8.71883	3.25378	0.276009	0.346758	0	0	0	0	0	0.327799	0	0	0	0	0	0	0	11.789	5.43826	14.1499	0	0.305314	0	0	0	0	0	0	0
BGPGCMEC_00934	0	0.011915	0	0	0.0115941	0.0333572	0.0383631	0.120697	0.0705914	0.0125716	0	0	0	0	0	0	0	0	0	0	0	0.011734	0	0.0122446	0.0509576	0.0750394	0.0874126	0	0	0	0	0	0	0	0	0
BGPGCMEC_00935	0	0	0	0	0	0	0	0	0	0	0	0	0	0	0	0	0	0	0	0	0	0	0	0	0	0	0	0	0	0	0	0	0	0	0	0
BGPGCMEC_00936	0	0	0	0.0486721	0.0163498	0	0	0.0212829	0.0199245	0	0	0	0	0	0	0	0	0	0	0	0	0	0	0	0.0179528	0.042309	0	0	0	0	0	0	0	0	0	0
BGPGCMEC_00937	0	0	0	0	0	0.042529	0.0329997	0.155085	0.0726776	0	0	0	0	0	0	0	0	0	0	0	0	0	0	0	0	0.115356	0.127685	0.0400199	0	0	0	0	0	0	0	0
BGPGCMEC_00938	0	0	0	0.0585861	0.0196538	0	0.0434599	0	0	0	0	0	0	0	0	0	0	0	0	0	0	0	0	0	0.172564	0.127108	0.338093	0	0	0	0	0	0	0	0	0
BGPGCMEC_00939	0.214809	0.0673338	0	0	0	0	0.288744	0.0841416	0.0790729	0	0	0	0	0	0	0	0	0	0	0	0	0	0	0	0.0702455	0.248867	0.205835	0	0	0	0	0	0	0	0	0
BGPGCMEC_00940	0	0	0	0.0202703	0	0.0492486	0.0150566	0.0444583	0.033269	0	0	0	0	0	0	0	0	0	0	0	0	0	0	0	0.0375785	0.0265558	0.0515887	0	0	0	0	0	0	0	0	0
BGPGCMEC_00941	0	0	0	0	0	0.0297855	0.0689262	0.135248	0.0759984	0	0	0	0	0	0	0	0	0	0	0	0	0	0	0	0.0227955	0.1612	0.133973	0	0	0	0	0	0	0	0	0
BGPGCMEC_00942	0	0	0	0	0	0	0.0261191	0.0307309	0	0	0	0	0	0	0	0	0	0	0	0	0	0	0	0	0	0.0305089	0.0253468	0	0	0	0	0	0	0	0	0
BGPGCMEC_00943	0	0	0	0	0	0	0.22653	0.053094	0	0	0	0	0	0	0	0	0	0	0	0	0	0	0	0	0	0.0525631	0.130729	0	0	0	0	0	0	0	0	0
BGPGCMEC_00944	0	0	0	0	0	0	0	0	0.189543	0	0	0	0	0	0	0	0	0	0	0	0	0	0	0	0.3317	0	0	0	0	0	0	0	0	0	0	0
BGPGCMEC_00945	0	0.0155333	0	0	0	0.0216916	0	0.0393025	0.0551848	0	0	0.0179888	0	0	0	0	0.0399778	0	0	0	0.0164472	0	0	0	0	0.0195367	0.0974916	0	0	0	0	0	0	0	0	0
BGPGCMEC_00946	0	0	0	0	0	0.0473016	0	0	0	0	0	0	0	0	0	0	0	0	0	0	0	0	0	0	0.0362968	0.171219	0.21312	0	0.0395211	0	0	0	0	0	0	0
BGPGCMEC_00947	0	0	0	0	0.048573	0	0	0	0	0	0	0	0	0	0	0	0	0	0	0	0	0	0	0	0.159287	0	0	0	0	0	0	0	0	0	0	0
BGPGCMEC_00948	0	0.0952643	0	0	0	0	0	0.118513	0.11136	0	0	0	0	0	0	0	0	0	0	0	0	0	0	0	0	0	0.096065	0	0	0	0	0	0	0	0	0
BGPGCMEC_00949	0	0.0476335	0	0.0690381	0.0458295	0.130257	0.45969	0.478281	0.280553	0	0	0	0	0	0	0	0	0	0	0	0	0.0472227	0	0	0.150348	0.118274	0.0489957	0	0	0	0	0	0	0	0	0
BGPGCMEC_00950	0	0	0	0.0677918	0.0227138	0.130182	0.175955	0.236646	0.138539	0	0	0	0	0	0	0	0	0	0	0	0	0	0	0	0.249181	0.323084	0.366066	0	0	0	0	0	0	0	0	0
BGPGCMEC_00951	0	0	0.0341046	0.122232	0.0164235	0.141511	0.634923	0.38482	0.480346	0	0	0	0.0223165	0	0	0	0	0	0	0	0	0.0166636	0	0	0.360668	0.382493	0.530107	0	0.0583049	0	0	0	0	0	0	0.0202713
BGPGCMEC_00952	0	0	0	0	0	0	0.305074	0.562024	0.38341	0	0	0	0	0	0	0	0	0	0	0	0	0	0	0	0.343115	0.151781	0.377567	0	0.0468715	0	0	0.0532995	0	0	0	0
BGPGCMEC_00953	0	0	0.0212053	0	0.0204242	0.117155	0.248457	0.319134	0.273964	0	0.0293439	0	0	0	0	0	0	0	0	0	0	0	0	0	0.156896	0.0792487	0.307377	0	0	0	0	0	0	0	0	0.0252614
BGPGCMEC_00954	0	0	0	0.0934635	0.0417845	0.0599097	0.277294	0.163229	0.15287	0	0	0	0	0	0	0	0	0	0	0	0	0	0	0.0882729	0.183406	0.189142	0.0673687	0	0.0247753	0	0	0	0	0	0	0
BGPGCMEC_00955	0	0	0	0.168989	0.220557	0.618198	0.500909	0.579831	0.816094	0	0	0	0	0	0	0	0	0	0	0	0	0	0	0	0.597995	0.988687	0.351127	0	0	0	0	0	0	0	0	0
BGPGCMEC_00956	0.190025	0	0	0.174053	0	0	0.25808	0.448006	0.140065	0	0	0	0	0	0	0	0	0	0	0	0	0	0	0.120143	0.123056	0.290658	0	0	0	0	0	0	0	0	0	0
BGPGCMEC_00957	0	0	0	0.159578	0	0	0.236364	0	0	0	0	0	0	0	0	0	0	0	0	0	0	0	0	0	0	0	0.110648	0	0	0	0	0	0	0	0	0
BGPGCMEC_00958	0	0	0	0.110546	0	0.204897	0.0816813	0	0	0	0	0	0	0	0	0	0	0	0	0	0	0	0	0	0.158398	0.0935434	0.077346	0	0	0	0	0	0	0	0	0
BGPGCMEC_00959	0	0	0.508317	0	0	0.228332	0	0.216039	0.401986	0	0	0	0	0	0	0	0	0	0	0	0	0	0	0	0	0	0	0	0	0	0	0	0	0	0	0
BGPGCMEC_00960	0	0	0	0	0	0	0.331002	0.255821	0	0	0	0	0	0	0	0	0	0	0	0	0	0	0	0	0	0	0	0	0	0	0	0	0	0	0	0
BGPGCMEC_00961	0	0	0	0.04547	0	0	0.134773	0.0395803	0	0	0	0	0	0	0	0	0	0	0	0	0	0	0	0	0.0332869	0.0392499	0	0	0	0	0	0	0	0	0	0
BGPGCMEC_00962	0	0	0	0	0	0	0	0	0.107258	0	0	0	0	0	0	0	0	0	0	0	0	0.0299069	0	0	0	0	0.0314119	0	0	0	0	0	0	0	0	0
BGPGCMEC_00963	0	0.05067	0	0.256627	0.122742	0.386664	0.652363	0.639484	0.299546	0.107021	0	0.0877913	0	0	0	0.0335312	0	0	0.0278962	0	0	0.0250135	0	0.0259319	1.1308	1.30126	1.37098	0.0329363	0	0.0300281	0	0	0	0	0	0
BGPGCMEC_00964	0.0146583	0	0	0.0527295	0	0	0.0489483	0.127129	0.0324374	0	0	0	0	0	0	0	0	0	0	0	0.0096854	0	0.0175313	0.0093811	0.107409	0.0230033	0.0861604	0	0	0	0	0	0	0	0	0
BGPGCMEC_00965	0	0	0	0	0	0.0401011	0	0.0730623	0	0	0	0	0	0	0	0	0	0	0	0	0	0	0	0	0	0	0.0601837	0	0	0	0	0	0	0	0	0
BGPGCMEC_00966	0.0581372	0	0	0.105119	0	0	0	0.0456806	0	0	0	0	0	0	0	0	0	0	0	0	0	0	0	0	0.0767573	0.0452645	0.150207	0.0472493	0	0	0	0	0	0	0	0
BGPGCMEC_00967	0	0	0	0	0	0	0.0549228	0	0.0603033	0	0	0	0	0	0	0	0	0	0	0	0	0	0	0	0.0538069	0.063499	0.0525923	0	0	0	0	0	0	0	0	0
BGPGCMEC_00968	0	0	0	0	0	0	0.0376487	0.044191	0	0	0	0	0	0	0	0	0	0	0	0	0	0	0	0	0.037136	0	0.0363394	0	0	0	0	0	0	0	0	0
BGPGCMEC_00969	0	0	0.0223965	0.0643537	0	0.0927656	0.310238	0.505642	0.10524	0.0234833	0.0309938	0.0514229	0.0291756	0	0.027503	0	0	0	0	0	0	0	0	0	0.189354	0.167385	0.185466	0.0289025	0	0	0	0	0	0	0	0
BGPGCMEC_00970	0	0	0	0	0	0	0.0568693	0.132974	0	0	0	0	0	0	0	0	0	0	0	0	0	0	0	0	0.0556716	0.328517	0.272044	0	0	0	0	0	0	0	0	0
BGPGCMEC_00971	0	0	0	0	0	0	0	0.0420364	0.118223	0	0	0	0	0	0	0	0	0	0	0	0	0	0	0	0	0	0	0	0	0	0	0	0	0	0	0
BGPGCMEC_00972	0	0	0	0	0	0	0	0	0	0	0	0	0	0	0	0	0	0	0	0	0	0	0	0.0381273	0	0	0	0	0	0	0	0	0	0	0	0
BGPGCMEC_00973	0	0	0	0	0	0	0.720988	0	0	0	0	0	0	0	0	0	0	0	0	0	0	0	0	0	0	0	0	0	0	0	0	0	0	0	0	0
BGPGCMEC_00974	0	0	0	0	0	0	0.0553017	0.0646743	0	0	0	0	0	0	0	0	0	0	0	0	0	0	0	0.0523855	0.10834	0	0.0529459	0	0	0	0	0	0	0	0	0
BGPGCMEC_00975	0	0	0	0	0	0	0.349557	0	0	0	0	0	0	0	0	0	0	0	0	0	0	0	0	0	0.111623	0.131814	0	0	0	0	0	0	0	0	0	0
BGPGCMEC_00976	0.0541621	0	0	0.0975644	0.0163866	0	0.0361994	0.106654	0	0	0	0	0	0	0	0.0223453	0	0	0	0.033885	0	0	0	0	0.143944	0.127212	0.229199	0	0.0387819	0	0	0	0	0	0	0
BGPGCMEC_00977	0.606297	0.0541933	0.216034	0.0785793	0.0520337	0.0737876	1.45263	1.76579	1.14778	0.0573351	0	0	0	0	0	0	0	0	0	0	0	0	0	0	0.625392	1.27491	1.44454	0	0	0	0	0	0	0	0	0
BGPGCMEC_00978	0	0	0.0339348	0.0489799	0.0653782	0.0466731	0.108857	0.0852058	0	0	0	0	0	0	0	0	0	0	0	0	0	0	0	0	0.143244	0	0.0700917	0	0	0	0	0	0	0	0	0
BGPGCMEC_00979	0	0	0	0	0	0	0.0387402	0	0	0	0	0	0	0	0	0	0	0	0	0	0	0	0	0	0.0763921	0	0	0	0.0416341	0	0	0	0	0	0	0
BGPGCMEC_00980	0	0	0.0212053	0.0304509	0	0	0.248457	0.212756	0.0498116	0	0	0	0	0	0	0	0	0	0	0	0	0.0207663	0	0	0.0224136	0.184914	0.131733	0	0	0	0	0	0	0	0	0
BGPGCMEC_00981	0.252783	0	0	1.39028	0.903269	0.422508	1.03602	1.59613	0.930081	0	0	0	0	0	0	0	0	0	0	0	0	0.162627	0	0.15968	0.976829	0.38418	0.961252	0	0	0	0	0	0	0	0	0
BGPGCMEC_00982	0	0	0	0	0.0322555	0	0	0	0.0788153	0	0	0	0	0	0	0	0	0	0	0	0	0	0	0	0	0	0.0345842	0	0	0	0	0	0	0	0	0
BGPGCMEC_00983	0.170773	0	0	0	0	0	0.057275	0.0669562	0.0628631	0	0	0	0	0	0	0	0	0	0	0	0	0	0	0	0	0.0661632	0.0547873	0	0	0.0630295	0	0	0	0	0	0
BGPGCMEC_00984	0	0	0	0	0.35179	1.01545	0	0.964922	0	0	0	0	0	0	0	0	0	0	0	0	0	0	0	0	0.372707	1.31625	0.765599	0	0	0	0	0	0	0	0	0
BGPGCMEC_00985	0.053426	0	0.0112019	0.0160217	0.0107882	0.0465711	0.142751	0.0842253	0.0262704	0	0	0	0	0	0	0	0	0	0	0	0	0	0	0	0.0355657	0.125691	0.0813508	0	0	0	0	0	0	0	0	0
BGPGCMEC_00986	0	0	0	0	0	0	0	0	0	0	0	0	0	0	0	0	0	0	0	0	0	0	0	0	0	0	0	0	0	0	0	0	0	0	0	0
BGPGCMEC_00987	0	0	0	0	0	0	0.19009	0.11037	0	0	0	0	0	0	0	0	0	0	0	0	0	0	0	0	0	0	0	0	0	0	0	0	0	0	0	0
BGPGCMEC_00988	0	0	0	0	0	0	0.0197494	0.0465341	0	0	0	0	0	0	0	0	0	0	0	0	0	0	0	0	0.01962	0.0231208	0	0	0	0	0	0	0	0	0	0
BGPGCMEC_00989	0	0	0	0.0985698	0	0	0	0.0848891	0	0	0	0	0	0	0	0	0	0	0	0	0	0	0	0	0.0708623	0.167374	0.346063	0	0	0.0799902	0	0	0	0	0	0
BGPGCMEC_00990	0	0	0	0.0699333	0	0	0.0517359	0.121096	0.113658	0	0.0667263	0	0	0	0	0	0	0	0	0	0	0	0.0460336	0	0.0507495	0.119769	0	0	0	0	0	0	0	0	0	0
BGPGCMEC_00991	0	0	0	0	0.0616922	0	0.0690922	0.483496	0.151431	0	0	0	0	0	0	0	0	0	0	0	0	0	0	0	0.134636	0	0.0657533	0	0	0	0	0	0	0	0	0
BGPGCMEC_00992	0	0	0	0.490617	0	0	0.373765	0	0.39433	0	0	0	0	0	0	0	0	0	0	0	0	0	0	0	0.339278	0.399195	1.03853	0	0	0	0	0	0	0	0	0
BGPGCMEC_00993	0	0.038147	0.0382142	0.055252	0.0736245	0	0.572804	0.479918	0.225039	0	0	0	0	0	0	0	0	0	0	0	0	0	0	0	0.322444	0.0950803	0.315453	0	0	0	0	0	0	0	0	0
BGPGCMEC_00994	0	0	0	0.2552	0.165853	0.233038	0.572926	0.882231	1.64112	0.189379	0	0	0	0	0	0	0	0	0	0	0	0.180034	0	0	1.25413	0.844884	0.53053	0	0	0.206338	0	0	0	0	0	0
BGPGCMEC_00995	0.0630154	0	0	0	0	0	0	0	0.0464217	0.041596	0	0	0	0	0	0	0	0	0	0	0	0	0	0	0.0415573	0	0.0406528	0	0	0	0	0	0	0	0	0
BGPGCMEC_00996	0	0	0	0	0	0	0	0	0	0	0	0	0	0	0	0	0	0	0	0	0	0	0	0	0.135768	0	0	0	0	0	0	0	0	0	0	0
BGPGCMEC_00997	0	0	0	0	0	0	0	0.0808477	0.0378919	0	0	0	0	0.0431128	0	0	0	0	0	0	0	0	0	0	0	0	0	0	0	0	0	0	0	0	0	0
BGPGCMEC_00998	0	0	0.0762021	0	0	0	0.165018	0	0	0	0	0	0	0	0	0	0	0	0	0	0	0	0	0	0.0799787	0	0	0	0	0	0	0	0	0	0	0
BGPGCMEC_00999	0	0	0	0	0	0	0	0.276366	0	0	0	0	0	0	0	0	0	0	0	0	0	0	0	0	0	0	0	0	0	0	0	0	0	0	0	0
BGPGCMEC_01000	0	0	0	0	0.28501	0	0	0	0	0	0	0	0	0	0	0	0	0	0	0	0	0	0	0	0.0445552	0.0525631	0.0435762	0	0	0	0	0	0	0	0	0
BGPGCMEC_01001	0	0	0.0205718	0	0.019814	0.0568396	0.0657243	0.103195	0.0966372	0	0	0	0	0	0	0	0	0	0	0	0	0	0	0	0.173967	0.0512568	0.127814	0.0265255	0.0234847	0	0	0	0	0	0	0
BGPGCMEC_01002	0	0	0	0	0	0	0	0	0	0	0	0	0	0	0	0	0	0	0	0	0	0	0	0	0	0	0.0796825	0	0	0	0	0	0	0	0	0
BGPGCMEC_01003	0	0	0	0	0	0	0.183296	0.10739	0	0	0	0	0	0	0	0	0	0	0	0	0	0	0	0	0	0.106309	0	0	0	0	0	0	0	0	0	0
BGPGCMEC_01004	0	0	0	0	0	0	0	0.0703524	0	0	0	0	0	0	0	0	0	0	0	0	0	0	0	0	0.0296044	0.0349023	0.0289845	0	0	0	0	0	0	0	0	0
BGPGCMEC_01005	0	0	0.0518441	0	0	0	0.193554	0.0650448	0	0	0	0	0	0	0	0	0	0	0	0	0	0	0	0	0.109532	0.0968403	0.0536275	0	0	0	0	0	0	0	0	0
BGPGCMEC_01006	0	0	0	0.111665	0	0.206907	0.330037	0	0	0.0815441	0	0	0	0	0	0	0	0	0	0	0	0	0	0.0776387	0.159957	0	0.0781108	0	0	0	0	0	0	0	0	0
BGPGCMEC_01007	0.0493093	0	0.0308903	0	0.0892671	0	0.0659994	0.0387713	0	0	0	0	0	0	0	0	0	0	0	0	0.0323503	0	0	0.0943072	0.0326108	0.0769038	0	0	0	0	0	0	0	0	0	0
BGPGCMEC_01008	0	0	0	0.031611	0	0	0	0.0552014	0.0258498	0	0	0	0	0	0	0	0	0	0	0	0	0	0	0	0.0697733	0.0548243	0.045562	0	0	0	0	0	0	0	0	0
BGPGCMEC_01009	0	0	0	0	0	0	0	0	0	0	0	0	0	0	0	0	0	0	0	0	0	0	0	0	0	0	0.157218	0	0	0	0	0	0	0	0	0
BGPGCMEC_01010	0	0	0	0	0	0	0	0.112482	0	0	0	0.102911	0	0	0	0	0	0	0	0	0	0	0	0	0	0	0.0461277	0	0	0	0	0	0	0	0	0
BGPGCMEC_01011	0	0	0	0.0454903	0	0	0.0337604	0	0	0	0	0	0	0	0	0	0	0	0	0	0	0	0	0	0	0.0197821	0.0164522	0	0	0	0	0	0	0	0	0
BGPGCMEC_01012	0	0	0	0	0	0.0432269	0.0671043	0	0.073889	0	0	0	0	0	0	0	0	0	0	0	0	0	0	0	0.0331494	0	0.0648943	0	0	0	0	0	0	0	0	0
BGPGCMEC_01013	0	0	0	0	0.051891	0	0.0287409	0.0675946	0.0633328	0	0	0	0	0	0	0	0	0	0	0	0	0	0	0	0.0853511	0	0.0278569	0	0	0	0	0	0	0	0	0
BGPGCMEC_01014	0	0	0	0	0	0	0.0748649	0	0.0819751	0	0	0	0	0	0	0	0	0	0	0	0	0	0	0	0.218349	0.0859554	0	0	0	0	0	0	0	0	0	0.0845189
BGPGCMEC_01015	0	0	0	0	0	0	0	0	0	0	0	0	0	0	0	0	0	0	0	0	0	0	0	0	0	0	0	0	0	0	0	0	0	0	0	0
BGPGCMEC_01016	0.413005	0	0.256707	0.753844	0.329657	0.463714	2.41498	3.99187	1.52139	0	0	0	0	0	0	0.113854	0	0	0	0	0	0	0.246225	0.0871655	0.896922	0.529804	0.262783	0	0	0	0	0	0	0	0	0
BGPGCMEC_01017	0	0	0	0.151271	0	0	0.168224	0.230823	0.092682	0	0	0	0	0	0	0	0	0	0	0	0	0	0	0	0.0277617	0.0654543	0.0271839	0	0.030083	0	0	0	0	0	0	0
BGPGCMEC_01018	0	0	0	0	0	0	0.0454301	0.0534891	0	0	0	0	0	0	0	0	0	0	0	0	0	0	0	0	0	0.0796942	0.0441571	0	0	0	0	0	0	0	0	0
BGPGCMEC_01019	0	0	0	0	0	0	0	0	0	0	0	0	0	0	0	0	0	0	0	0	0	0	0	0	0	0	0	0	0	0	0	0	0	0	0	0
BGPGCMEC_01020	0	0	0	0	0	0	0	0	0	0	0	0	0	0	0	0	0	0	0	0	0	0	0	0	0	0	0	0	0	0	0	0	0	0	0	0
BGPGCMEC_01021	0	0	0	0	0	0	0.0626308	0	0	0	0	0	0	0	0	0	0	0	0	0	0	0	0	0	0	0	0	0	0	0	0	0	0	0	0	0
BGPGCMEC_01022	0	0	0	0	0	0	0	0	0.176084	0	0	0	0	0	0	0	0	0	0	0	0	0	0	0	0	0	0	0	0	0	0	0	0	0	0	0
BGPGCMEC_01023	0	0	0	0	0	0	0	0	0	0	0	0	0	0	0	0	0	0	0	0	0	0	0	0	0	0	0	0	0	0	0	0	0	0.0263414	0	0
BGPGCMEC_01024	0	0	0	0	0	0	0	0.0581109	0.090658	0	0	0	0	0	0	0	0	0	0	0	0	0	0	0	0.0163446	0.0192581	0.0160173	0	0	0	0	0	0	0	0	0
BGPGCMEC_01025	0	0	0	0	0	0	0	0	0	0	0	0	0	0	0	0	0	0	0	0	0	0	0	0	0	0	0.650093	0	0	0	0	0	0	0	0	0
BGPGCMEC_01026	0	0	0	0	0	0	0	0	0	0	0	0	0	0	0	0	0	0	0	0	0	0	0	0	0.164858	0	0	0	0	0	0	0	0	0	0	0
BGPGCMEC_01027	0	0	0	0.333112	0	0.304714	0	0.428569	0.268124	0	0	0	0	0	0	0	0	0	0	0	0	0	0	0	0.117902	0	0.346141	0	0	0	0	0	0	0	0	0
BGPGCMEC_01028	0	0	0	0.838236	0.544408	0.804395	0.640309	0.759645	0	0	0	0	0	0	0	0	0	0	0	0	0	0	0	0	0	0	1.20938	0	0	0	0	0	0	0	0	0
BGPGCMEC_01029	0	0	1.61954	2.39594	0	0	1.37218	0.536869	1.44409	0	0	0	0	0	0	0	0	0	0	0	0	0	0.393386	0	2.0573	0.970302	1.27851	0	0	0	0	0	0	0	0	0
BGPGCMEC_01030	0.291621	0	0	0	0.0872558	0	0	0.342865	0	0	0	0	0	0	0	0	0	0	0	0	0	0	0	0	0.474491	0.224219	0.185416	0	0	0	0	0	0	0	0	0
BGPGCMEC_01031	0	0	0.0346506	0	0	0.0718817	0.147461	0.13033	0.0406715	0	0	0	0	0	0	0	0	0	0	0	0	0	0	0	0.073286	0.172715	0.197474	0	0	0	0	0	0	0	0	0
BGPGCMEC_01032	0	0	0	0	0.268041	0	0.100903	0.117077	0.440124	0	0	0	0	0	0	0	0	0	0	0	0	0	0	0	0.19431	0.114766	0.18984	0	0	0	0	0	0	0	0	0
BGPGCMEC_01033	0	0	0	0	0.0379614	0	0.0422066	0	0.0928435	0	0	0	0	0	0	0	0	0	0	0	0	0	0	0	0.0415573	0	0.0813056	0	0	0	0	0	0	0	0	0
BGPGCMEC_01034	0	0.101533	0	0	0	0	0	0.631266	0	0	0	0	0	0	0	0	0	0	0	0	0	0	0	0	0	0	0	0	0	0	0	0	0	0	0	0
BGPGCMEC_01035	0	0	0	0	0	0	0	0.0652686	0	0	0	0	0	0	0	0	0	0	0	0	0	0	0	0	0.0274766	0.0323907	0	0	0	0	0	0	0	0	0	0
BGPGCMEC_01036	0	0	0	0	0	0	0	0.0288606	0	0	0	0	0	0	0	0	0	0	0	0	0	0	0	0	0	0	0	0	0	0	0	0	0	0	0	0
BGPGCMEC_01037	0	0	0	0	0	0	0	0	0	0	0	0	0	0	0	0	0	0	0	0	0	0	0	0	0	0.0139041	0	0	0	0	0	0	0	0	0	0
BGPGCMEC_01038	0	0	0	0	0	0.0380726	0	0.138648	0	0	0	0	0	0	0	0	0	0	0	0	0	0	0	0	0.0583481	0.0687887	0.0285641	0	0	0	0	0	0	0	0	0
BGPGCMEC_01039	0	0	0	0	0	0	0	0.0452033	0	0	0	0	0	0	0	0	0	0	0	0	0	0	0	0	0	0	0	0	0	0	0	0	0	0	0	0
BGPGCMEC_01040	0	0	0	0	0	0	0	0	0	0	0	0	0	0	0	0	0	0	0	0	0	0	0	0	0	0	0	0	0	0	0	0	0	0	0	0
BGPGCMEC_01041	0	0	0	0	0	0	0	0	0	0	0	0	0	0	0	0	0	0	0	0	0	0	0	0	0	0	0	0	0	0	0	0	0	0	0	0
BGPGCMEC_01042	0	0	0	0	0	0	0	0.0513694	0	0	0	0	0	0	0	0	0	0	0	0	0	0	0	0	0	0	0	0	0	0	0	0	0	0	0	0
BGPGCMEC_01043	0	0	0	0	0	0	0.0801922	0	0	0	0	0	0	0	0	0	0	0	0	0	0	0	0	0	0	0	0	0	0	0	0	0	0	0	0	0
BGPGCMEC_01044	0	0	0	0	0	0	0	0	0	0	0	0	0	0	0	0	0	0	0	0	0	0	0	0	0	0.163132	0	0	0	0	0	0	0	0	0	0
BGPGCMEC_01045	0	0	0	0	0	0	0	0	0	0	0	0	0	0	0	0	0	0	0	0	0	0	0	0	0	0	0	0	0	0	0	0	0	0	0	0
BGPGCMEC_01046	0	0	0	0	0	0	0.0284351	0	0.0626614	0	0	0	0	0	0	0	0	0	0	0	0	0	0	0	0	0.0331868	0.0275644	0	0	0	0	0	0	0	0	0
BGPGCMEC_01047	0	0	0	0	0	0	0.0679525	0.133347	0.024976	0	0	0	0	0	0	0	0	0.0293873	0	0	0	0	0	0	0.0224764	0.0264903	0.0220168	0	0	0	0	0	0	0	0	0
BGPGCMEC_01048	0	0	0	0	0.0226433	0.0973359	0.175405	0.0884662	0.0552431	0	0.0325343	0	0	0	0	0	0	0	0	0	0	0	0	0	0.0745231	0.146401	0.24329	0	0	0	0	0	0	0	0	0
BGPGCMEC_01049	0	0	0	0	0	0	0.0696909	0	0	0	0	0	0	0	0	0	0	0	0	0	0	0	0	0	0.067884	0	0	0	0	0	0	0	0	0	0	0
BGPGCMEC_01050	0	0.0769612	0	0	0	0	0	0	0.0902286	0	0	0	0	0	0	0	0	0	0	0	0	0	0	0	0	0	0	0	0	0	0	0	0	0	0	0
BGPGCMEC_01051	0	0	0	0	0	0	0.0514042	0	0	0	0	0	0	0	0	0	0	0	0	0	0	0	0	0	0	0	0	0	0	0	0	0	0	0	0	0
BGPGCMEC_01052	0	0	0	0	0	0	0.0409096	0.0240946	0	0	0	0	0	0	0	0	0.024526	0.0265374	0	0	0	0	0	0	0.0203151	0	0.0597083	0	0	0	0	0	0	0	0	0
BGPGCMEC_01053	0	0	0	0	0	0	0	0	0	0	0	0	0	0	0	0	0	0	0	0	0	0	0	0	0	0	0	0	0	0	0	0	0	0	0	0
BGPGCMEC_01054	0	0	0	0	0	0	0.0153602	0	0	0	0.0199904	0	0	0	0	0	0	0	0	0	0	0.0141017	0	0	0	0.0180105	0	0	0	0	0	0	0	0	0	0
BGPGCMEC_01055	0	0	0	0.0165123	0	0.015995	0	0	0	0	0	0	0	0	0	0	0	0	0	0	0	0	0	0	0	0.014391	0.0239498	0	0	0	0	0	0	0	0	0
BGPGCMEC_01056	0	0	0	0	0.0243843	0	0.0269987	0.0635201	0	0	0	0	0	0	0	0	0	0	0	0	0	0	0	0	0	0.0315264	0.0523793	0	0	0	0	0	0	0	0	0
BGPGCMEC_01057	0	0	0	0	0	0	0	0	0	0	0	0	0	0	0	0	0	0	0	0	0	0	0	0	0	0	0	0	0	0	0	0	0	0	0	0
BGPGCMEC_01058	0	0	0	0	0	0	0	0.312813	0	0	0	0	0	0	0	0	0	0	0	0	0.127707	0	0	0	0	0	0	0	0	0	0	0	0	0	0	0
BGPGCMEC_01059	1.03881	0	0	0	0	0	0.477923	1.38183	0.255156	0	0	0	0	0	0	0	0	0	0	0	0	0	0	0	0	0.522831	0	0	0	0	0	0	0	0	0	0
BGPGCMEC_01060	0.10792	0	0	0	0	0.0464672	0.216732	0.16965	0.159045	0	0	0	0	0	0	0	0	0	0	0	0	0	0	0	0.249564	0.168173	0.209344	0	0	0.0398609	0	0	0	0	0	0
BGPGCMEC_01061	0	0	0	0	0	0	0	0	0	0	0	0	0	0	0	0	0	0	0	0	0	0	0	0	0	0	0.305812	0	0	0	0	0	0	0	0	0
BGPGCMEC_01062	0	0	0	0	0	0	0	0.0950219	0	0	0	0	0	0	0	0	0	0	0	0	0	0	0	0	0	0	0	0	0	0	0	0	0	0	0	0
BGPGCMEC_01063	0	0	0	0	0	0	0	0	0	0	0	0	0	0	0	0	0	0	0	0	0	0	0	0	0	0	0	0	0	0	0	0	0	0	0	0
BGPGCMEC_01064	0	0	0	0	0	0	0	0	0	0	0	0	0	0	0	0	0	0	0	0	0	0	0	0	0	0	0	0	0	0	0	0	0	0	0	0
BGPGCMEC_01065	0	0	0	0	0	0	0	0	0	0	0	0	0	0	0	0	0	0	0	0	0	0	0	0	0	0.519049	0	0	0	0	0	0	0	0	0	0
BGPGCMEC_01066	0	0.0109217	0	0	0	0	0.023444	0	0	0	0	0	0	0	0	0	0	0	0	0	0	0	0	0	0	0.0137624	0.0229051	0	0	0	0	0	0	0	0	0
BGPGCMEC_01067	0	0	0	0	0	0	0	0.0992693	0	0	0	0	0	0	0	0	0	0	0	0	0	0	0	0	0	0	0	0	0	0	0	0	0	0	0	0
BGPGCMEC_01068	0	0	0	0	0	0	0	0	0	0	0	0	0	0	0	0	0	0	0	0	0	0	0	0	0	0	0	0	0	0	0	0	0	0	0	0
BGPGCMEC_01069	0	0	0	0	0	0	0.0488974	0.114518	0	0	0	0	0	0	0	0	0	0	0	0	0	0	0	0	0.0480176	0	0.0939044	0	0	0	0	0	0	0	0	0
BGPGCMEC_01070	0	0	0	0	0	0.0299549	0.0462157	0	0	0	0	0	0	0	0	0	0	0	0	0	0	0	0	0	0	0.0270203	0.0449125	0	0	0	0	0	0	0	0	0
BGPGCMEC_01071	0	0	0	0	0	0	0	0	0	0	0	0	0	0	0	0	0	0	0	0	0	0	0	0	0	0	0	0	0	0	0	0	0	0	0	0
BGPGCMEC_01072	0	0	0	0	0	0	0	0	0	0	0	0	0	0	0	0	0	0	0	0	0	0	0	0	0	0.052857	0	0	0	0	0	0	0	0	0	0
BGPGCMEC_01073	0	0	0	0	0	0	0	0	0	0	0	0	0	0	0	0	0	0	0	0	0	0	0	0	0	0	0	0	0	0	0	0	0	0	0	0
BGPGCMEC_01074	0	0	0	0	0	0	0	0	0	0	0	0	0	0	0	0	0	0	0	0	0	0	0	0	0	0	0	0	0	0	0	0	0	0	0	0
BGPGCMEC_01075	0	0	0	0	0	0	0.0936051	0.0733448	0	0	0	0	0	0	0	0	0	0	0	0	0	0	0	0	0.030856	0.07276	0	0	0	0	0	0	0	0	0	0
BGPGCMEC_01076	0	0	0.0288877	0	0	0	0	0	0.0339718	0	0	0	0	0	0	0	0	0	0	0	0	0	0	0	0	0	0	0	0	0	0	0	0	0	0	0
BGPGCMEC_01077	0	0	0	0	0	0	0.0455635	0	0	0	0	0	0	0	0	0	0	0	0	0	0	0	0	0	0	0	0	0	0	0	0	0	0	0	0	0
BGPGCMEC_01078	0	0	0	0	0	0	0.043582	0.0510931	0	0	0	0	0	0	0	0	0	0	0	0	0	0	0	0	0	0	0.0419519	0	0	0	0	0	0	0	0	0
BGPGCMEC_01079	0	0	0	0	0	0	0	0.0413041	0.0387193	0	0	0	0	0	0	0	0	0	0	0	0	0	0	0	0.10418	0	0	0	0	0	0	0	0	0	0	0
BGPGCMEC_01080	0	0	0	0.0382198	0	0	0	0.0333223	0	0	0	0	0	0	0	0	0	0	0	0	0	0	0	0	0	0	0	0	0	0	0	0	0	0	0	0
BGPGCMEC_01081	0.156885	0	0	0	0	0	0	0	0	0	0	0	0	0	0	0	0	0	0	0	0	0	0	0	0.101989	0.12048	0	0	0	0	0	0	0	0	0	0
BGPGCMEC_01082	0	0	0	0	0	0	0	0.0310326	0.0581413	0	0	0	0	0	0	0	0	0	0	0	0	0	0	0	0	0	0.0255939	0	0	0	0	0	0	0	0	0
BGPGCMEC_01083	0.0257646	0	0	0	0	0	0.0430133	0.091425	0.0095029	0	0	0	0	0	0	0	0	0	0	0	0	0	0	0	0.0257537	0.0505566	0.0925904	0.0311861	0.0184062	0	0	0	0	0	0	0
BGPGCMEC_01084	0	0	0	0.0256681	0	0	0.0380913	0	0.0210104	0	0	0	0	0	0	0	0	0	0	0	0	0	0	0	0	0.0223025	0.0185439	0	0	0	0	0	0	0	0	0
BGPGCMEC_01085	0	0	0	0	0	0	0	0.0604819	0	0	0	0	0	0	0	0	0	0	0	0	0	0	0	0	0.0254715	0.0600486	0.0249455	0	0	0	0	0	0	0	0	0
BGPGCMEC_01086	0	0	0	0	0.0577947	0	0.0646456	0.0754708	0	0	0	0	0	0	0	0	0	0	0	0	0	0	0	0	0	0	0.246562	0	0	0	0	0	0	0	0	0
BGPGCMEC_01087	0	0	0.00634836	0.00906222	0.0183406	0.0440592	0.121173	0.14314	0.0669425	0.00661461	0.0263387	0.00728079	0.016489	0	0	0	0	0	0	0	0	0	0	0	0.188236	0.253365	0.323037	0	0	0	0	0	0	0.0167196	0.00816924	0
BGPGCMEC_01088	0	0	0	0	0	0.161488	0.262082	0.454884	0.142171	0	0	0	0	0	0	0	0	0	0	0	0	0	0	0	0.12489	0.442416	0.367001	0	0	0	0	0	0	0	0	0
BGPGCMEC_01089	0	0.077754	0	0.112805	0	0.104477	0.666852	1.06664	0.455739	0	0.106722	0	0	0	0	0	0	0	0	0	0.0801555	0	0	0	0.32311	0.0954082	0.315554	0	0	0	0	0	0	0	0	0
BGPGCMEC_01090	0	0	0.0754492	0	0.0726927	0	0.163363	0.285132	0.0893332	0	0.209227	0	0	0	0	0	0	0	0	0	0	0	0	0	0.158398	0	0.154692	0	0	0	0	0	0	0	0	0
BGPGCMEC_01091	0	0	0	0	0.128658	0	0.293464	0.169605	0.317536	0	0	0	0	0	0	0	0	0.190385	0	0	0	0	0	0	0.278507	0.822077	0.54646	0	0	0	0	0	0	0	0	0
BGPGCMEC_01092	0	0	0	0	0	0.0492928	0.0383694	0	0	0	0	0	0	0	0	0	0	0	0	0.0714673	0	0	0.0342085	0	0.0756721	0.223117	0.148089	0	0	0.0423293	0	0	0	0	0	0
BGPGCMEC_01093	0	0	0	0	0.0805324	0	0.134399	0.105014	0.0492565	0	0	0	0	0	0	0	0	0	0	0	0	0	0	0	0	0	0.0430997	0	0	0	0	0	0	0	0	0
BGPGCMEC_01094	0	0	0	0	0	0	0	0	0	0	0	0	0	0	0	0	0	0	0	0	0	0	0	0	0.0593729	0.0700822	0	0	0	0	0	0	0	0	0	0
BGPGCMEC_01095	0	0	0	0	0	0	0	0	0	0	0	0	0	0	0	0	0	0	0	0	0	0	0	0	0	0	0	0	0	0	0	0	0	0	0	0
BGPGCMEC_01096	0	0	0	0	0	0	0	0.151628	0.142171	0	0	0	0	0	0	0	0	0	0	0	0	0	0	0	0	0.147472	0	0	0	0	0	0	0	0	0	0
BGPGCMEC_01097	0	0	0	0	0	0.0399491	0.0309607	0	0	0	0	0	0	0	0	0	0	0	0	0	0	0	0	0	0.0306207	0.0722042	0.149887	0	0	0	0	0	0	0	0	0
BGPGCMEC_01098	1.46532	0	0	0	0	0	0.340549	1.585	0.720572	0	0	0	0	0	0	0	0.400044	0	0	0	0	0	0	0	1.55254	0.730954	0.945143	0	0	0	0	0	0	0	0	0
BGPGCMEC_01099	0	0	0	0	0	0	0.0267287	0.0314441	0	0	0	0	0	0	0	0	0	0	0	0	0	0	0	0	0.0529594	0.0312141	0.0518619	0	0	0	0	0	0	0	0	0
BGPGCMEC_01100	0	0	0	0	0	0	0	0	0	0	0	0	0	0	0	0	0	0	0	0	0	0	0	0	0	0	0.0606918	0	0	0	0	0	0	0	0	0
BGPGCMEC_01101	0	0	0	0	0	0	0.302305	0.702828	0	0	0	0	0	0	0	0	0	0	0	0	0	0	0.260716	0	0.277337	0.979913	0.279678	0	0	0	0	0	0	0	0	0
BGPGCMEC_01102	0	0	0	0	0	0	0.0327303	0.0384569	0.10813	0	0	0	0	0	0	0	0	0	0	0	0	0.0301527	0	0	0	0	0	0	0	0	0	0	0	0	0	0
BGPGCMEC_01103	0	0	0	0	0	0.265365	1.30613	0.503201	0.466115	0	0	0	0	0	0	0	0	0	0	0	0	0	0	0	1.4211	0.478516	0	0	0	0	0	0	0	0	0	0
BGPGCMEC_01104	0	0.0508778	0	0	0	0.347081	0.218199	0.382828	0.359389	0	0	0	0	0	0	0	0.0653541	0	0	0	0	0	0	0.0516825	0.481042	0.693869	0.626928	0	0	0	0	0	0	0	0	0
BGPGCMEC_01105	0.24465	0.0254212	0.076716	0.625362	0.221682	0.211614	1.60918	1.28329	1.26236	0	0	0.0587254	0	0	0.0942557	0.06729	0	0.0353878	0	0.0254716	0	0.0250991	0	0	1.3237	2.22916	1.69302	0.0991465	0.117044	0	0	0	0	0	0	0
BGPGCMEC_01106	0.1973	0.617959	0.307211	0.627454	0.769567	1.00503	4.04088	2.93783	2.61445	0.261634	0.170283	0	0.0806288	0	0	0.0814244	0.0793253	0.0859843	0.133988	0	0	0.122849	0	0.0625815	5.2343	6.25556	6.12257	0.564961	0.285933	0.728175	0	0	0.0803124	0.0831266	0	0
BGPGCMEC_01107	0	0	0	0	0	0	0	0.242192	0.113658	0	0	0	0	0	0	0	0	0	0	0	0	0.0478384	0	0	0.0507495	0.119769	0	0	0	0	0	0	0	0	0	0
BGPGCMEC_01108	0	0	0	0	0	0	0.127101	0	0	0	0	0	0	0	0	0	0	0	0	0	0	0	0	0	0.121308	0.143257	0	0	0	0	0.128174	0	0	0	0	0
BGPGCMEC_01109	0	0	0	0	0.0210126	0	0.0464837	0	0.0256257	0	0	0	0	0	0	0	0	0	0	0	0	0	0	0	0.0461148	0	0.067755	0	0	0	0	0	0	0	0	0
BGPGCMEC_01110	0	0	0	0	0	0	0.117923	0.0693239	0	0	0	0	0	0	0	0	0	0	0	0	0	0	0	0	0	0	0.0285641	0	0	0	0	0	0	0	0	0
BGPGCMEC_01111	0	0	0	0	0	0.0394998	0	0	0	0	0	0	0	0	0	0	0	0	0	0	0	0	0	0	0.0302742	0	0.0296389	0	0	0	0	0	0	0	0	0
BGPGCMEC_01112	0	0	0	0	0	0	0.0616832	0	0	0	0	0	0	0	0	0	0	0	0	0	0	0	0	0	0	0.0359647	0	0	0	0	0	0	0	0	0	0
BGPGCMEC_01113	0	0	0	0	0	0	0	0.0437439	0.0204767	0	0	0	0	0	0	0	0	0	0	0	0	0	0	0	0.0184478	0	0	0	0	0	0	0	0	0	0	0
BGPGCMEC_01114	0	0	0.0274236	0	0	0	0.146327	0.0688208	0.0644844	0	0	0.0629846	0	0	0	0	0	0	0	0	0	0	0	0	0.0289636	0.0682917	0.0850751	0	0	0	0	0	0	0	0	0
BGPGCMEC_01115	0	0	0	0	0	0.0479474	0.0745968	0.043783	0.0410498	0	0.0482819	0	0	0	0	0	0	0	0	0	0	0	0	0	0.0735911	0	0.0360071	0	0	0	0	0	0	0	0	0
BGPGCMEC_01116	0	0	0	0	0	0	0.0735613	0.021672	0.0202892	0	0	0	0	0	0	0.0227035	0.0220515	0.0477168	0	0	0	0	0	0	0.0182798	0	0.0179113	0	0	0	0	0	0	0	0	0
BGPGCMEC_01117	0	0	0	0	0	0	0	0	0	0	0	0	0	0	0	0	0	0	0	0	0	0	0	0	0	0	0	0	0	0	0	0	0	0	0	0
BGPGCMEC_01118	0	0	0	0	0	0	0.0932423	0	0.0342341	0	0	0	0	0	0	0	0	0	0	0	0	0	0	0	0	0.144962	0	0	0	0	0	0	0	0	0	0
BGPGCMEC_01119	0	0	0	0	0	0.0270344	0	0	0	0	0	0	0	0	0	0	0	0	0	0	0	0	0	0	0	0	0	0	0	0	0	0	0	0	0	0
BGPGCMEC_01120	0	0	0	0	0	0	0	0	0	0	0	0	0	0	0	0	0	0	0	0	0	0	0	0	0	0	0	0	0	0	0	0	0	0	0	0
BGPGCMEC_01121	0.0442271	0	0	0	0	0	0	0	0	0	0	0	0	0	0	0	0	0	0	0	0	0	0	0	0.0878414	0.0690399	0.114672	0	0	0	0	0	0	0	0	0
BGPGCMEC_01122	0	0	0	0	0	0	0	0	0	0	0	0	0	0	0	0	0	0	0	0	0	0	0	0	0	0	0	0	0	0	0	0	0	0	0	0
BGPGCMEC_01123	0	0	0	0	0.0139433	0.0200412	0.0307794	0.0181472	0	0	0	0	0	0	0	0	0	0	0	0.0288312	0	0	0	0	0	0.0360897	0.03002	0	0	0	0	0	0	0	0	0
BGPGCMEC_01124	0	0	0	0	0	0	0	0	0	0	0	0	0	0	0	0	0	0	0	0	0	0	0	0	0	0	0	0	0	0	0	0	0	0	0	0
BGPGCMEC_01125	0	0	0	0	0	0.0458609	0	0	0	0	0	0	0	0	0	0	0	0	0	0	0	0	0	0	0.0351833	0	0	0	0	0	0	0	0	0	0	0
BGPGCMEC_01126	0	0	0	0.0742608	0	0.0698765	0.0549228	0	0	0	0	0	0	0	0	0	0	0	0	0	0	0	0	0	0	0.063499	0	0	0	0	0	0	0	0	0	0
BGPGCMEC_01127	0.0374688	0	0	0	0	0	0	0	0	0	0	0	0	0	0	0	0	0	0	0	0	0	0	0.0239186	0.049682	0.0585605	0.024329	0	0	0	0	0	0	0	0	0
BGPGCMEC_01128	0	0.0770505	0	0	0	0	0.137778	0.0648225	0	0	0	0	0	0	0	0	0	0	0	0	0	0	0	0	0	0.0643404	0.0534455	0	0	0	0	0	0	0	0	0
BGPGCMEC_01129	0	0	0	0	0	0	0.0228445	0.0268962	0.0251889	0	0	0	0	0	0	0	0	0	0	0	0	0	0	0	0.0226668	0.0534298	0.022203	0	0	0	0	0	0	0	0	0
BGPGCMEC_01130	0	0	0	0	0	0	0	0	0	0	0	0	0	0	0	0	0	0	0	0	0	0	0	0	0	0	0.0680206	0	0	0	0	0	0	0	0	0
BGPGCMEC_01131	0	0	0	0	0	0	0.502046	0	0	0	0	0	0	0	0	0	0	0	0	0	0	0	0	0	0.464824	0	0	0.306466	0.275116	0	0	0	0	0	0	0
BGPGCMEC_01132	0	0	0.0927891	0.272824	0	0	0.100903	0.117077	0.220062	0	0	0	0	0	0	0	0	0	0	0	0	0	0	0	0.0971549	0.688595	0.379679	0	0	0.220624	0	0	0	0	0	0
BGPGCMEC_01133	0.182405	0	0	0	0.0547643	0.232765	0.183603	0.142986	0.134273	0	0	0	0	0	0	0	0	0	0	0	0	0	0	0	0.478522	0.776655	1.05198	0	0	0	0	0	0	0	0	0
BGPGCMEC_01134	0	0	0	0	0.208412	0	0	0	0	0	0	0	0	0	0	0	0	0	0	0	0	0	0	0	0.113142	0	0.110648	0	0	0	0	0	0	0	0	0
BGPGCMEC_01135	0	0	0	0	0	0	0	0.100032	0.046913	0	0	0	0	0	0	0	0	0	0	0	0	0	0	0	0.125976	0.0495332	0.0410768	0	0	0	0	0	0	0	0	0
BGPGCMEC_01136	0	0	0	0	0	0	0.242601	0	0	0	0	0	0	0	0	0	0	0	0	0	0	0	0	0	0	0.0926396	0	0	0	0	0	0	0	0	0	0
BGPGCMEC_01137	0	0	0	0	0	0	0	0.138809	0.0651659	0	0	0	0	0	0	0	0	0	0	0	0	0	0	0	0	0	0	0	0	0	0	0	0	0	0	0
BGPGCMEC_01138	0.0623614	0	0	0	0	0	0	0	0.0459407	0	0	0	0	0	0	0	0	0	0	0	0	0	0	0	0.082263	0	0.0804749	0	0	0	0	0	0	0	0	0
BGPGCMEC_01139	0	0	0	0.100704	0.201554	0	0.783266	0.394047	0.205249	0	0	0	0	0	0	0	0	0	0	0	0	0	0.033259	0.0709837	0.220773	0.347154	0.432085	0.0452606	0	0	0	0	0	0	0	0
BGPGCMEC_01140	0	0	0	0	0.502381	0	7.69977	4.90071	1.86531	0	0	0	0	0	0	0	0	0.779508	0	0	0	2.26178	0.5103	0	2.64508	1.87085	5.01467	0	0	0	0	0	0	0	0	0
BGPGCMEC_01141	0	0	0	0.0564069	0.0375707	0	0.250601	0.146949	0	0	0	0	0	0	0	0	0	0	0	0	0	0	0	0	0.082263	0.0485162	0.0804749	0	0	0	0.0425669	0	0	0	0	0
BGPGCMEC_01142	0	0	0	0.100389	0.264563	0.093389	1.18679	0.950729	1.29971	0	0	0	0	0	0	0	0	0	0	0.0685012	0	0	0	0	0.288522	0.255553	0	0	0	0	0	0	0	0	0	0
BGPGCMEC_01143	1.07813	0.449861	0.224014	3.01709	2.21217	1.98806	19.472	18.4535	12.4338	0	0.15518	0.128829	0	0	0.207365	0	0	0	0	0.167518	0.175429	0.502534	0.749954	0.798517	1.76811	2.01745	1.32455	0.146775	0.129987	0.132633	0	0	0.0732358	0.302259	0	0.0678879
BGPGCMEC_01144	0	0.0106096	0	0	0	0.0149167	0.0455541	0.0538244	0.0188775	0	0	0	0	0	0	0	0	0	0	0	0	0	0	0.00546235	0.0512004	0.0602986	0.0278962	0	0	0	0	0	0	0	0	0
BGPGCMEC_01145	0.173228	0	0.162026	0.157159	0.364236	0.516513	2.44042	2.2412	0.892715	0.0573351	0	0	0	0	0	0	0.0696058	0	0.117876	0	0	0.215175	0.103294	0.0550033	0.397977	0.268402	1.00006	0	0	0	0	0	0	0	0	0
BGPGCMEC_01146	0	0	0.0510977	0.0742608	0.0492273	0	0.164769	0.192709	0.120607	0	0	0	0	0	0	0	0	0	0	0	0	0	0	0	0	0.063499	0	0	0.177504	0	0	0	0	0	0	0
BGPGCMEC_01147	0	0	0	0	0	0.117879	0.0921748	0	0.202654	0	0	0	0	0	0	0	0	0	0	0	0	0.0425696	0	0	0	0.160365	0.132934	0	0	0	0	0	0	0	0	0
BGPGCMEC_01148	0.619718	0	0	0.141582	0	0.390325	0.314243	0.364501	0	0	0	0	0	0	0	0	0	0	0	0	0	0	0	0	1.10811	0.713998	1.5748	0	0.340801	0	0	0	0	0.132166	0	0
BGPGCMEC_01149	0	0	0.285433	0	0	0	0	0	0	0	0	0	0	0	0	0	0	0	0	0	0	0	0	0	0	0.344964	0	0	0	0	0	0	0	0	0	0
BGPGCMEC_01150	0	0	0	0	0	0	0	0	0	0	0	0	0	0	0	0	0	0	0	0	0	0	0	0	0	0	0.0580132	0	0	0.13363	0	0	0	0	0	0
BGPGCMEC_01151	0.035269	0	0	0	0	0	0.0471673	0.0555246	0	0	0	0	0	0	0	0	0	0	0	0	0	0	0	0	0.0233933	0.0551441	0.137481	0	0	0	0	0	0	0	0	0
BGPGCMEC_01152	0	0	0	0	0.0343838	0.0490633	0.0763733	0.224086	0.126068	0	0	0	0	0	0	0	0	0	0	0	0	0	0	0	0.0376585	0.177655	0.184245	0	0	0	0	0	0	0	0	0
BGPGCMEC_01153	0	0	0	0	0	0.0481401	0.0555533	0.218216	0.183865	0	0	0	0	0	0	0	0	0	0	0	0	0	0	0	0.0920276	0.0867538	0.126241	0	0	0	0	0	0	0	0	0
BGPGCMEC_01154	0	0	0	0	0	0	0.0833565	0	0	0	0	0	0	0	0	0	0	0	0	0	0	0	0	0	0.403888	0.190816	0.236665	0	0	0	0	0	0	0	0	0
BGPGCMEC_01155	0	0	0	0	0	0.0477302	0.0371257	0.130745	0	0	0	0	0	0	0	0	0	0	0	0	0	0	0.0331058	0	0.0366277	0.043196	0.0358432	0	0	0	0	0	0	0	0	0
BGPGCMEC_01156	0.0564971	0	0	0	0.0340627	0	0.0378263	0.088795	0.041628	0	0	0	0	0	0	0	0	0	0	0	0	0	0	0	0.0373085	0.0880006	0.0365074	0	0.0406463	0	0	0	0	0	0	0
BGPGCMEC_01157	0	0	0	0.656682	0.750204	0	0	0.844813	0.528635	0	0	0	0	0	0	0	0	0	0.120979	0	0	0	0	0	0.232569	0.686709	0.341297	0	0	0	0	0	0	0	0	0
BGPGCMEC_01158	0	0	0	0	0.10333	0	0.0576871	0.269729	0.189931	0	0	0	0	0	0	0	0	0	0	0	0	0	0	0	0.169362	0.333148	0.220682	0	0.06217	0	0	0	0	0	0	0
BGPGCMEC_01159	0	0	0	0	0	0	0.0541825	0.126757	0	0.053447	0	0	0	0	0	0	0	0	0	0	0	0	0	0	0	0	0.155701	0	0	0	0	0	0	0	0	0
BGPGCMEC_01160	0.031563	0	0	0	0.0954403	0	0.126605	0.0994091	0.139629	0	0	0	0	0	0	0	0	0	0	0	0	0	0	0.0403237	0.0838052	0.0740734	0.0615754	0	0	0.0466555	0	0	0	0	0	0
BGPGCMEC_01161	0.137668	0	0	0	0.164828	0.115928	0.464419	0.539442	0	0	0	0	0	0	0	0	0	0	0	0	0	0	0	0	0.179384	0.211921	0.700754	0	0.100544	0	0	0	0	0	0	0
BGPGCMEC_01162	0	0	0.0950817	0	0	0	0.517194	0.359965	0.112734	0	0	0	0	0	0	0	0	0	0	0	0	0	0.0912304	0	0.298532	0.117555	0.680635	0	0	0	0	0	0.124013	0	0	0
BGPGCMEC_01163	0	0	0	0.114612	0.0763201	0	0.4243	0.298522	0.139998	0	0	0	0	0	0	0	0	0	0	0	0	0	0	0	0.0835471	0.344925	0.449501	0	0	0.0467849	0	0	0	0	0	0
BGPGCMEC_01164	0.0599749	0	0	0.108073	0.0362775	0	0.0400913	0.0944587	0	0	0	0	0	0	0	0	0	0	0	0	0	0.0184205	0	0	0.039824	0.0938609	0.156067	0	0	0	0	0	0	0	0	0
BGPGCMEC_01165	0	0	0	0	0.0230003	0	0.101823	0.0299544	0.0280586	0	0	0	0	0	0	0	0	0	0	0	0	0.023417	0	0	0.0504628	0.118964	0.0494214	0	0	0	0	0	0	0	0	0
BGPGCMEC_01166	0	0.368415	0	0	0	0	0	0.932337	0	0	0	0	0	0	0	0	0	0	0	0	0	0	0.34271	0.362826	2.88597	6.79895	4.06855	0	0	0	0	0	0	0	0	0
BGPGCMEC_01167	0	0	0.0259946	0.0742826	0.0250337	0.0360538	0.174698	0.227976	0.142184	0	0	0	0.0112579	0	0	0	0.0110271	0	0	0	0	0	0.0164672	0	0.174289	0.205291	0.152898	0.0222233	0	0	0	0	0	0	0	0.0205138
BGPGCMEC_01168	0.0345589	0	0.0216911	0	0.0208922	0	0.138647	0.0544097	0.0509568	0	0	0	0	0	0	0	0	0	0	0	0	0	0	0	0.114628	0.108081	0.0898249	0	0	0	0	0	0	0	0	0
BGPGCMEC_01169	0.0160057	0.0099603	0.0302105	0.0431893	0.0387923	0.0139605	0.181736	0.176654	0.177089	0	0.0139288	0	0	0	0	0	0	0	0	0	0.0105727	0	0	0	0.223838	0.30134	0.156746	0.0129221	0	0	0	0	0	0	0.0259395	0
BGPGCMEC_01170	0	0	0	0.0848592	0.0283671	0.0811285	0.220125	0.184791	0.138541	0.0309639	0	0	0	0	0	0	0	0	0	0	0	0	0	0	0.0621901	0.293298	0.0608815	0	0	0	0	0	0	0	0	0
BGPGCMEC_01171	0	0	0	0	0.124538	0.174474	0	0.328227	0.307284	0	0	0	0	0	0	0	0	0	0	0	0	0	0	0	0.404528	0.636872	0.396667	0	0	0.154211	0	0	0	0	0	0
BGPGCMEC_01172	0	0	0	0	0.048573	0.0689624	0.108365	0.190135	0.178489	0	0	0	0	0	0	0	0	0	0	0	0	0	0	0	0.212383	0.250643	0.415202	0	0	0	0	0	0	0	0	0
BGPGCMEC_01173	0.0550303	0.0171374	0	0.0247834	0.0166484	0.0478124	0.257465	0.21672	0.0405785	0	0	0	0	0	0	0	0.0220515	0	0	0	0.0181327	0	0.0164455	0	0.146238	0.172321	0.179113	0	0	0.0203379	0	0	0	0	0	0
BGPGCMEC_01174	0	0	0	0	0.0379614	0	0.295446	0	0.185687	0	0	0	0	0	0	0	0	0	0	0	0	0	0	0	0.166229	0.147058	0.0406528	0	0	0	0	0	0	0	0	0
BGPGCMEC_01175	0	0	0	0	0	0	0.957307	0	0	0	0	0	0	0	0	0	0	0	0	0	0	0	0	0	0	1.02498	0.924635	0	0	0	0	0	0	0	0	0
BGPGCMEC_01176	0	0	0	0	0	0	0.155712	0.0456806	0.21417	0	0	0	0	0	0	0	0	0	0	0	0	0	0	0	0.0383787	0.090529	0.22531	0	0	0	0	0	0	0	0	0
BGPGCMEC_01177	0.0912527	0.085223	0.0860434	0.287511	0.248604	0.337492	1.49385	1.58182	0.958977	0.0449666	0	0	0	0	0	0.0376473	0.0182792	0.0593249	0	0.0285582	0.0150485	0.0139942	0.0545511	0.0145868	1.31987	1.28695	1.47197	0.018438	0.0816189	0.0843211	0	0	0	0	0	0
BGPGCMEC_01178	0.253391	0.0395612	0.0396131	0.57306	0.11448	0.598174	1.99421	1.59212	1.16665	0	0.0548546	0	0	0	0	0	0	0	0	0.0394753	0	0.0391628	0	0	1.83804	1.72462	1.59368	0	0	0.18714	0	0	0	0	0	0
BGPGCMEC_01179	0	0.0329321	0.066093	0.286087	0.222832	0.454651	1.76631	1.28603	1.16667	0.0695912	0.0915036	0.0379627	0	0	0	0.0435468	0.0423452	0	0.036143	0.0329247	0	0	0.0315097	0.0672641	1.01145	1.56288	2.28702	0.128566	0	0.0779731	0	0	0	0	0	0
BGPGCMEC_01180	0.0557112	0	0.0348721	0	0	0	0.0745968	0.306481	0.0820996	0	0	0	0	0	0	0	0	0	0	0	0	0	0	0	0.0367955	0.173577	0.0720142	0	0	0	0	0	0	0	0	0
BGPGCMEC_01181	0	0	0	0	0	0	0	0	0	0	0	0	0	0	0	0	0	0	0	0	0	0	0	0	0.871064	1.02498	0	0	0	0	0	0	0	0	0	0
BGPGCMEC_01182	0	0	0	0	0	0	0	0	0.167003	0	0	0	0	0	0	0	0	0	0	0	0	0	0	0	0	0	0	0	0	0	0	0	0	0.196264	0	0
BGPGCMEC_01183	0	0	0.205326	0	0	0	0	0	0	0	0	0	0	0	0	0	0	0	0	0	0	0	0	0	0	0	0	0	0	0	0	0	0	0	0	0
BGPGCMEC_01184	0.145811	0	0	0	0	0.490491	0.787852	0.685729	0.214854	0	0	0.20876	0	0	0.112353	0	0	0	0	0	0	0	0	0	0.379593	0.448438	1.11249	0	0	0	0	0	0	0	0	0
BGPGCMEC_01185	0.948103	0	0.293846	3.0469	0.282524	2.01749	3.30234	4.22383	1.74828	0	0	0	0	0	0	0	0	0	0	0	0	0	0	0.30086	3.92002	8.51625	6.41752	0	0	0	0	0	0	0	0	0.378971
BGPGCMEC_01186	0	0	0	0	0	0	0	0	0	0	0	0	0	0	0	0	0	0	0	0	0	0	0	0	1.11812	0.438751	0	0	0	0	0	0	0	0	0	0
BGPGCMEC_01187	0.166532	0.0576643	0.0812713	0.0834288	0.155068	0.302191	0.952499	1.44176	0.709321	0.0187346	0.0183628	0.132182	0.311547	0.148698	0.0441196	0.0459768	0.0446769	0.0321096	0	0	0	0.089302	0.0552756	0.0551253	0.796914	0.620563	1.1528	0.0779404	0.120319	0.035763	0.0126317	0	0.0456711	0	0.0151	0
BGPGCMEC_01188	0	0	0	0	0	0	0.0869341	0.202114	0	0	0	0	0	0	0	0	0	0	0	0	0	0	0	0	0	0	0	0	0	0	0	0	0	0	0	0
BGPGCMEC_01189	0	0	0	0	0	0	0	0	0	0	0	0	0	0	0	0	0	0	0	0	0	0	0	0	0	0.158974	0.263013	0	0	0	0	0	0	0	0	0
BGPGCMEC_01190	1.6878	0	0	1.54501	1.00476	2.95591	5.9229	7.70111	9.32655	0	0	0.594502	0	0	0	0	0	0	0	0	0	0	0	0	4.23213	7.4834	3.9003	0	0	0	0	0	0	0	0	0
BGPGCMEC_01191	0	0	0	0.484095	0.383039	0.631366	0.786996	1.16768	0.470279	0	0	0	0	0	0	0	0	0	0	0	0	0	0.0634515	0	0.278557	0.328952	0.408124	0	0	0	0	0	0	0	0	0
BGPGCMEC_01192	0.156885	0.0989306	0.0974787	0.57356	0.281479	0	0.530447	1.47659	0.924504	0	0	0	0	0	0.120934	0	0	0	0	0	0	0	0.18706	0	0.305968	0.963843	0.697533	0	0	0	0	0	0	0	0	0.120445
BGPGCMEC_01193	0.0725202	0.0906454	0.0905939	0.262711	0.0872737	0.248247	0.486014	1.36598	0.640908	0.0479228	0.188209	0	0	0	0	0	0	0	0.0494755	0	0.0473561	0.0898264	0	0.276693	0.668261	0.619517	0.793465	0	0	0	0.0494961	0	0.0592883	0	0	0
BGPGCMEC_01194	0.680418	0.0711541	0.0705608	0.309726	0.815744	0.767494	5.64461	4.88632	2.58874	0	0.097812	0.0812277	0.0927355	0	0	0	0	0	0	0	0	0.0708597	0.13519	0.143771	1.55643	2.88861	2.46115	0.186061	0	0.334861	0	0.0936379	0	0	0	0
BGPGCMEC_01195	0.99459	0	0	1.82231	1.06927	0.665822	4.59622	4.22297	2.34481	0.267711	0	0	0	0	0	0	0	0	0	0	0.255415	0.25349	0.237408	0	1.41577	1.67173	3.65764	0	0	0	0	0	0	0	0	0
BGPGCMEC_01196	0.00916001	0.0284868	0.0115365	0.172877	0.083323	0.17618	0.776681	0.852579	0.466284	0.0240353	0.00797711	0.0132305	0.0149806	0.00765164	0	0	0.0293394	0.00793273	0.0253074	0	0.0121186	0.044834	0.0109578	0.00586588	0.213809	0.259002	0.515214	0	0	0.0135469	0.00625379	0	0	0	0	0.00681813
BGPGCMEC_01197	0.0992468	0.00561173	0.0511356	0.137844	0.0437723	0.102547	0.76501	0.811316	0.565783	0.0177554	0.0235722	0	0.0368891	0.00753663	0.0250504	0.00744449	0.0144493	0.00781352	0	0.0113116	0.00596845	0.0165598	0.00539665	0.0173336	0.324932	0.311811	0.371769	0.0218286	0.00644162	0.0133435	0.0123197	0.00732412	0.00746004	0.00747949	0.00731027	0
BGPGCMEC_01198	0	0	0	0	0.157816	0	0	0.103238	0	0	0	0	0	0	0	0	0	0	0	0	0.0852346	0	0	0	0	0	0.335563	0	0	0	0	0	0	0	0	0
BGPGCMEC_01199	0	0	0	0	0	0	0	0	0	0	0	0	0	0	0	0	0	0	0	0	0	0	0	0	0	0	0	0	0	0	0	0	0	0	0	0
BGPGCMEC_01200	0	0	0	0	0	0	0.214635	0	0	0	0	0	0	0	0	0	0	0	0	0	0	0	0	0	0.0696393	0	0	0	0	0	0	0	0	0	0	0
BGPGCMEC_01201	0	0	0.0186016	0	0	0	0.0197982	0.0466486	0.0873539	0	0	0	0	0	0	0	0	0	0	0	0	0	0	0	0.275353	0.301308	0.211967	0	0	0	0	0	0	0	0	0
BGPGCMEC_01202	0	0	0	0	0	0	0	0	0	0	0	0	0	0	0	0	0	0	0	0	0	0	0	0.0314357	0	0.0769038	0.0638423	0	0	0.0728587	0	0	0	0	0	0
BGPGCMEC_01203	0	0	0	0	0	0	0	0	0.0583325	0	0	0	0	0	0	0	0	0	0	0	0	0	0	0	0	0.0309079	0	0	0	0	0	0	0	0	0	0
BGPGCMEC_01204	0	0	0.205326	0	0	0	0	0	0	0	0	0	0	0	0	0	0	0	0	0	0	0	0	0	0	0	0	0	0	0	0	0	0	0	0	0
BGPGCMEC_01205	0.615881	1.04119	0.382517	1.12866	1.10341	0	5.72447	2.09918	2.2682	0	0	0	0	0	0	0	0	0	0	0	0.131733	0.654817	0.122506	0.129748	1.06193	1.56735	1.43148	0.170771	0.151878	0	0	0	0	0	0	0
BGPGCMEC_01206	0	0	0.0827976	0.486065	0.159513	0	2.24533	1.56546	0.981179	0	0	0.0953738	0	0	0	0	0	0	0	0	0.258448	0.0836208	0	0	0.607751	1.02575	0.593492	0	0.0971797	0	0	0	0	0	0	0
BGPGCMEC_01207	0.0190814	0.0356312	0.0240011	0.206032	0.242705	0.249389	1.09625	1.21818	0.73182	0.0375946	0.0166001	0.0413038	0.187221	0.04786	0.0588482	0.267655	0.122291	0.0992159	0	0	0	0.0116966	0.0228173	0.0488232	0.609557	0.508653	0.585058	0.0616512	0.0272907	0.0141068	0	0.0310301	0	0.0316938	0.0154628	0
BGPGCMEC_01208	0.166532	0.0576643	0.0812713	0.0834288	0.155068	0.302191	0.952499	1.44176	0.709321	0.0187346	0.0183628	0.132182	0.311547	0.148698	0.0441196	0.0459768	0.0446769	0.0321096	0	0	0	0.089302	0.0552756	0.0551253	0.796914	0.620563	1.1528	0.0779404	0.120319	0.035763	0.0126317	0	0.0456711	0	0.0151	0
BGPGCMEC_01209	0.906762	0	0	0.277228	0.720976	0.507254	2.70386	2.88453	1.7845	0	0	0	0	0	0	0	0	0	0	0	0	0.19635	0	0	0.583043	1.60406	0.770098	0	0.227437	0	0	0	0	0	0	0
BGPGCMEC_01210	0.211192	0.0439883	0	0.191218	0.169481	0	0.660409	0.773621	0.207394	0	0.0609125	0	0	0.0591171	0	0	0	0	0	0	0	0	0.084005	0	0.231779	0.437536	0.679969	0.171976	0	0	0	0	0	0	0	0
BGPGCMEC_01211	0	0.053805	0.107252	0.312049	0.0516651	0	0.865307	0.809188	0.506484	0.0569224	0	0	0	0.0723178	0.0661693	0	0	0	0	0	0	0	0	0	0.451632	0.333148	0.496534	0	0	0.126958	0	0	0	0	0	0
BGPGCMEC_01212	0	0	0	0.619688	0.806013	0	0.933266	1.34897	0.24928	0	0	0.242598	0	0	0	0	0	0	0	0	0	0.220278	0	0	0.650349	1.02222	1.94036	0	0	0	0	0	0	0	0	0
BGPGCMEC_01213	0.114067	0	0.107081	0	0.0687676	0.0981265	0.610987	0.448171	0.630339	0.0752445	0	0	0	0	0	0	0	0	0	0	0	0	0	0	0.225951	0.621793	0.626433	0	0.0410357	0.0421286	0	0.0466626	0	0	0	0.0428346
BGPGCMEC_01214	0	0	0	0.349797	0.454329	0	2.37774	1.53044	1.4057	0.52416	0	0	0	0	0	0	0	0	0	0	0.482467	0.249892	0	0	1.21925	2.87494	1.46477	0	0.289523	0	0	0	0	0	0	0
BGPGCMEC_01215	0.374557	0.118483	0	0.514421	0.447516	0.627137	1.77942	1.91263	0.552006	0	0	0.134066	0	0	0	0	0	0	0	0	0	0	0	0	0.727847	0.716283	0.712544	0	0	0	0	0	0	0	0	0
BGPGCMEC_01216	0.0691821	0.0432245	0	0.062629	0	0.414892	1.01978	1.03188	0.560501	0	0	0	0.056536	0	0	0	0	0	0	0	0	0.0428171	0.0412794	0.0880174	0.546797	0.645107	0.311933	0	0.049873	0	0	0	0.113186	0	0	0
BGPGCMEC_01217	0	0	0.104013	0.306225	0	0.14041	1.02008	0.919531	0	0	0.072102	0	0	0	0	0	0	0	0	0	0	0.105973	0	0.10589	0.652175	0.256738	1.2751	0	0.123065	0	0	0	0	0	0	0
BGPGCMEC_01218	0	0	0	0.803344	0	0	0.615163	2.18607	0.647063	0	0	0	0	0	0	0	0	0	0	0	0	0	0	0	2.19827	0.648477	0	0	0	0	0	0	0	0	0	0
BGPGCMEC_01219	1.10616	0	0	0	0.658917	0	1.92917	1.35141	1.22112	0	0	0	0	0	0	0	0	0	0	0	0	0	0	0.350848	0.699456	1.23488	1.07309	0	0	0	0	0	0	0	0	0
BGPGCMEC_01220	0.208621	0	0	0	0.124538	0.348948	1.13535	1.31291	0.307284	0	0	0	0	0	0	0	0	0	0	0	0	0	0.124511	0	0	0.636872	1.45445	0	0	0	0	0	0	0	0	0
BGPGCMEC_01221	0.86912	0	0	0	0	0	0.796449	0	1.28241	0.197543	0	0	0	0	0	0	0	0	0	0	0	0	0	0	0.932183	1.09878	0.552995	0	0	0	0	0	0	0	0	0
BGPGCMEC_01222	0	0.0612924	0	0	0.0587233	0.249275	1.64256	1.8405	0.720341	0.194613	0	0	0.239926	0	0.0752804	0	0	0.170565	0	0	0	0	0	0	0.641056	0.605437	0.6262	0	0	0	0	0	0	0	0	0
BGPGCMEC_01223	0.308985	0	0	0	1.28962	0	2.34089	0.983744	3.19139	0	0	0	0	0	0	0	0	0	0	0	0	0	0.184962	0	0.595878	1.17054	0.984052	0	0	0	0	0	0	0	0	0
BGPGCMEC_01224	0.538128	0.113406	0	0.328341	0	0.15023	1.33798	0.985615	1.18943	0	0	0	0	0	0	0	0	0	0	0	0	0	0	0	0.813993	0.961393	1.70648	0	0	0	0	0	0	0	0	0
BGPGCMEC_01225	0	0	0.0674404	0.0985698	0.129942	0	1.31107	0.93378	1.03716	0.143891	0	0.0776214	0	0	0	0	0	0	0	0	0.0703154	0	0.0645822	0	0.850348	0.753181	0.622914	0	0	0	0	0	0	0	0	0
BGPGCMEC_01226	0	0.278284	0.136108	0.602836	0	0.366592	3.28361	3.45034	1.13001	0	0.188771	0.313958	0	0	0	0	0.177677	0	0	0	0	0	0	0	0.707924	0.668367	1.25033	0	0	0	0	0	0	0	0	0
BGPGCMEC_01227	0	0	0	0	0.411063	0.0830918	1.83966	1.8405	0.792375	0	0	0	0	0	0	0	0	0	0	0	0	0.243675	0	0	1.02569	0.454078	0.68882	0	0	0.144456	0	0	0	0	0	0
BGPGCMEC_01228	0	0	0	0	0.544408	0	7.0434	1.51929	0.674164	0	0	0	0	0	0	0	0	0	0	0	0	0	0.552356	0	0	2.02578	0.604691	0	0	0	0	0	0	0	0	0
BGPGCMEC_01229	0	0.165702	0	0.600982	0	0.111065	0.710629	0.929144	0.77647	0	0.113593	0	0	0	0	0.108921	0	0	0	0	0	0	0.0785528	0	0.773188	0.811878	1.17447	0	0	0.0973009	0	0	0	0	0	0
BGPGCMEC_01230	0.0316461	0.0197164	0.0198703	0.0855556	0.114829	0.0823711	0.677009	0.299011	0.303326	0	0	0	0	0	0	0	0	0	0	0	0	0	0	0.0202147	0.189055	0.346581	0.205788	0	0	0	0	0	0	0	0	0
BGPGCMEC_01231	0	0	0	0	0.0551786	0.156327	0.678383	1.0085	0.541167	0	0.0793507	0	0	0	0	0	0	0	0	0	0	0.0571404	0	0	0.361579	0.426814	0.2944	0	0	0	0	0	0	0	0	0
BGPGCMEC_01232	0	0.132293	0.259073	1.52927	0.249077	1.22132	5.10905	4.59517	2.45827	0	0	0	0	0	0	0	0	0.184073	0	0	0	0	0.373534	0	2.96654	1.7514	2.11556	0	0.154395	0.154211	0	0	0	0	0	0
BGPGCMEC_01233	0.187279	0.118483	0.232656	0.857368	0.223758	0.156784	2.79623	2.64826	1.93202	0	0	0	0	0	0	0	0	0	0	0	0	0	0	0	1.33439	1.86234	1.18757	0	0	0	0	0	0	0	0	0
BGPGCMEC_01234	0.222775	0.0277858	0	0.120645	0.295926	0.0384898	1.19238	1.22662	0.45975	0.0293483	0.193294	0	0	0	0	0	0	0	0	0	0	0	0	0	0.442435	0.869349	0.519808	0.0361344	0.0319932	0	0	0	0	0	0	0
BGPGCMEC_01235	0.158895	0	0	0.580978	0.380061	0.666824	1.9344	2.74181	1.52147	0	0.136875	0	0	0	0	0	0	0	0	0	0	0	0.0947262	0.402027	1.34236	1.46376	0.807257	0	0	0.117362	0	0	0	0	0	0
BGPGCMEC_01236	0	0	0	0	0	0	0	0	0	0	0	0	0	0	0	0	0	0	0	0	0	0	0	0	0	0	0	0	0	0	0	0	0	0	0	0
BGPGCMEC_01237	0	0	0	0	0	0.114673	0.0918317	0.10669	0	0	0	0	0	0	0	0	0	0	0	0	0	0	0	0	0.0887141	0.31443	0.0866377	0	0	0	0	0	0	0	0	0
BGPGCMEC_01238	0	0	0	0	0	0	0.0274611	0.0969026	0.0302613	0.0270308	0	0	0	0	0	0	0	0	0	0	0	0	0	0	0.0271974	0.0641222	0.133162	0	0	0	0	0	0	0	0	0
BGPGCMEC_01239	0	0	0	0	0	0	0	0	0	0	0	0	0	0	0	0	0	0	0	0	0	0	0	0	0.227415	0	0	0	0.0626238	0	0	0	0	0	0	0
BGPGCMEC_01240	0	0	0	0	0	0.271578	0	0	0	0	0	0	0	0	0	0	0	0	0	0	0	0	0	0	0	0	0	0	0	0	0	0	0	0	0	0
BGPGCMEC_01241	0	0	0	0	0	0	0	0	0	0	0	0	0	0	0	0	0	0	0	0	0	0	0	0	0	0	0.0294175	0	0	0	0	0	0	0	0	0
BGPGCMEC_01242	0	0	0	0	0.0734158	0	0.660073	0	0	0	0	0	0	0	0	0	0	0	0	0	0	0	0	0	0	0.0944698	0.0781108	0	0	0	0	0	0	0	0	0
BGPGCMEC_01243	0	0	0	0	0.0741517	0	0.166713	0.0969675	0	0.247143	0	0	0	0	0	0	0	0	0	0	0	0	0	0	0	0	0.0788884	0	0	0	0	0	0	0	0	0
BGPGCMEC_01244	0	0	0	0.0322731	0	0.0310129	0	0.309921	0.0263884	0	0	0	0	0	0	0	0	0	0	0	0	0	0	0	0.0237392	0.0279802	0	0	0	0	0	0	0	0	0	0
BGPGCMEC_01245	0	0	0	0	0	0	0	0.041125	0	0	0	0	0	0	0	0	0	0	0	0	0	0	0	0	0.0345772	0	0.101524	0	0	0	0	0	0	0	0	0
BGPGCMEC_01246	0	0	0	0	0	0	0	0	0	0	0	0	0	0	0	0	0	0	0	0	0	0	0	0	0	0.0277339	0	0	0	0	0	0	0	0	0	0
BGPGCMEC_01247	0	0	0	0	0	0	0	0.0680798	0.0318942	0	0	0	0	0	0	0	0	0	0	0	0	0	0	0	0	0	0	0	0	0	0	0	0	0	0	0
BGPGCMEC_01248	0	0	0	0	0	0	0	0.0310326	0.0290706	0	0	0	0	0	0	0	0	0	0	0	0	0	0	0	0	0	0	0	0	0	0	0	0	0	0	0
BGPGCMEC_01249	0	0	0	0	0	0	0	0	0	0	0	0	0	0	0	0	0	0	0	0	0	0	0	0	0	0	0.078831	0	0	0	0	0	0	0	0	0
BGPGCMEC_01250	0.244372	0.038147	0.0764285	0.386764	0.33131	0.419874	1.92299	1.63172	1.08019	0.0806372	0	0	0	0	0	0	0.0490377	0	0	0	0	0.0377528	0.0729283	0	1.12855	1.6639	1.77443	0	0	0.045122	0	0	0	0	0	0
BGPGCMEC_01251	0	0	0	0	0.0251407	0	0.0278426	0	0	0	0	0	0	0	0	0	0	0	0	0	0	0	0	0	0	0	0	0	0	0	0	0	0	0	0	0
BGPGCMEC_01252	0	0	0	0	0	0	0	0	0	0	0	0	0	0	0	0	0	0	0	0	0	0	0	0	0	0.0487456	0	0	0	0	0	0	0	0	0	0
BGPGCMEC_01253	0	0	0	0	0	0	0	0	0	0	0	0	0	0	0	0	0	0	0	0	0	0	0	0	0	0	0	0	0	0	0	0	0	0	0	0
BGPGCMEC_01254	0	0	0	0	0	0	0	0	0	0	0	0	0	0	0	0	0	0	0	0	0	0	0	0	0	0	0	0	0	0	0	0	0	0	0	0
BGPGCMEC_01255	0	0.0866312	0	0	0	0	0.0928839	0.755219	0.202852	0	0	0	0	0	0	0	0	0	0	0	0	0	0	0	0.179384	0.105961	0.875943	0	0	0	0	0	0	0	0	0
BGPGCMEC_01256	0	0	0	0	0	0	0	0	0	0	0	0	0	0	0	0	0	0	0	0	0.435235	0	0	0	0	0.519049	0	0	0	0	0	0	0	0	0	0
BGPGCMEC_01257	0	0	0	0.0261662	0	0	0.0582438	0.0228742	0.0214165	0	0	0	0	0	0	0	0	0	0	0	0	0	0	0	0.13503	0.0909265	0.0944993	0	0	0	0	0	0	0	0	0
BGPGCMEC_01258	0	0	0	0	0	0	0.0195091	0.0919404	0.129123	0	0	0	0	0	0	0	0	0	0	0	0	0	0	0	0.0387663	0.045683	0.056973	0	0	0	0	0	0	0	0	0
BGPGCMEC_01259	0	0	0	0	0	0	0.367327	0.21338	0.100296	0	0	0	0	0	0	0	0	0	0	0	0	0	0	0	0	0	0	0	0	0	0.372255	0	0.110446	0	0	0
BGPGCMEC_01260	0	0	0	0	0	0	0	1.78992	0	0	0	0	0	0	0	0	0	0	0	0	0	0	0	0	0.714161	1.40295	1.66599	0	0	0	0	0	0	0	0	0
BGPGCMEC_01261	0	0	0	0	0	0	0	0	0.11136	0.101014	0	0	0	0	0	0	0	0	0	0	0	0	0	0	0	0	0.38426	0	0	0	0	0	0	0	0	0
BGPGCMEC_01262	0	0	0	0	0	0	0.0316951	0.0372485	0	0	0	0	0	0	0	0	0	0	0	0	0	0	0	0	0.0313378	0	0	0	0	0	0	0	0	0	0	0
BGPGCMEC_01263	0.202217	0.0946237	0	0.0456625	0.0915068	0.0435845	0.304518	0.437208	0.186275	0.0999687	0	0	0	0	0	0	0	0	0	0	0	0	0.0301869	0	0.534807	0.394135	0.719768	0	0	0.037348	0	0	0	0	0	0
BGPGCMEC_01264	0	0	0	0	0	0	0.149879	0.146987	0.0275358	0	0	0	0	0	0	0	0	0	0	0	0	0.0229771	0	0	0.0742932	0.204329	0.0485083	0	0	0	0	0	0	0	0	0
BGPGCMEC_01265	0	0	0	0	0	0	0.0327303	0	0	0	0	0	0	0	0	0	0	0	0	0	0	0	0	0	0	0	0.0316645	0	0	0	0	0	0	0	0	0
BGPGCMEC_01266	0	0	0	0	0	0.0564166	0.308428	0.154948	0.096898	0	0	0	0	0	0	0	0	0	0	0	0	0	0.039251	0	0	0.204565	0.0424036	0	0	0	0	0	0	0	0	0
BGPGCMEC_01267	0.242603	0.0761868	0	0.110546	0.0726927	0	0.408406	0.095044	0.268	0.0807176	0	0	0	0	0	0	0	0	0	0	0	0	0	0	0.633592	0.841891	0.928153	0	0.0883149	0	0	0	0	0	0	0
BGPGCMEC_01268	0	0	0.0117039	0.0167429	0.0225432	0.0324331	0.248616	0.161338	0.0960742	0.0122203	0	0	0	0	0	0	0	0.0322514	0	0	0	0	0	0	0.19817	0.248045	0.364231	0	0	0.0137573	0	0	0	0	0	0
BGPGCMEC_01269	0	0	0	0.409103	0.336769	0.0950727	0.98239	0.352108	0.413675	0	0	0	0	0	0	0	0	0	0	0	0	0.280739	0	0	0.293774	0.0867382	0.143458	0	0	0	0	0	0	0	0	0
BGPGCMEC_01270	0	0	0	0.0968189	0	0	0	0	0	0	0	0	0	0	0	0	0	0	0	0	0	0	0	0	0	0.164476	0.0680206	0	0	0	0	0	0	0	0	0
BGPGCMEC_01271	0	0	0	0	0	0	0.0690922	0.241748	0.151431	0	0	0	0	0	0	0	0	0	0	0	0	0	0	0	0	0	0.19726	0	0	0	0	0	0	0	0	0
BGPGCMEC_01272	0.0426569	0	0	0	0	0.0368734	0.114145	0	0.0943254	0	0	0	0	0	0	0	0	0	0	0	0	0	0	0	0.0847504	0.0333037	0.138306	0	0	0	0	0	0	0	0	0
BGPGCMEC_01273	0	0	0	0.0422633	0	0.0404087	0.156618	0.110444	0.0690011	0	0	0	0	0	0	0	0	0	0.0320964	0	0	0	0	0	0	0.182603	0.0909706	0	0	0	0	0	0	0	0	0
BGPGCMEC_01274	0.272676	0	0	0.250152	0.650242	0	1.87035	2.59246	0.200993	0	0	0	0	0	0	0	0	0	0.183586	0	0.174026	0	0	0.172565	1.22953	1.65761	0.86625	0	0	0	0	0	0	0	0	0
BGPGCMEC_01275	0	0	0	0	0	0	0.643906	0.0834058	0.23514	0	0	0	0	0	0	0	0	0	0	0	0	0	0	0	0.139279	0.328952	0.204062	0	0	0	0	0	0	0	0	0
BGPGCMEC_01276	0.0318137	0.0594631	0.0199751	0.229361	0.0577173	0.165605	0.638063	0.450886	0.140737	0	0	0	0	0	0	0.0262505	0	0	0	0.0198931	0.020947	0.0195492	0	0.0812857	0.168933	0.248862	0.206869	0.025749	0	0	0	0	0	0	0	0
BGPGCMEC_01277	0	0.0167906	0.0508137	0.145688	0.130506	0.21085	1.20723	1.083	0.496995	0	0	0	0	0	0	0	0	0	0	0.0506001	0	0.0331016	0.0322275	0.0172301	0.250778	0.211073	0.0175521	0	0	0	0	0	0	0	0	0
BGPGCMEC_01278	0	0	0	0	0	0.0325455	0.0754094	0	0.0277079	0	0	0	0	0	0	0	0	0	0	0	0	0	0	0	0	0	0	0	0	0	0	0	0	0	0	0
BGPGCMEC_01279	0	0	0	0	0	0	0.060285	0.0704331	0	0	0	0	0	0	0	0	0	0	0	0	0	0	0	0	0.0589371	0	0	0	0	0	0	0	0	0	0	0
BGPGCMEC_01280	0	0	0	0	0.0361875	0	0.059987	0	0.0661673	0	0	0	0	0	0	0	0	0	0	0	0	0	0	0	0	0.0234071	0	0	0	0	0	0	0	0	0	0
BGPGCMEC_01281	0.0298385	0.0371753	0	0	0.126343	0.0259045	0.418864	0.305469	0.286014	0.0392415	0	0.0215085	0	0	0	0	0	0.025877	0	0	0	0	0.0356649	0	0.257578	0.256842	0.310596	0	0.0427498	0	0	0	0	0	0	0
BGPGCMEC_01282	0	0	0	0.22744	0.443267	0.41463	1.69415	0.587114	0.730475	0	0	0	0	0	0	0	0	0	0	0	0	0	0	0.313433	0.159872	0.754373	0.628871	0	0	0	0	0	0	0	0	0
BGPGCMEC_01283	0	0	0	0	0	0	0.0550447	0.0216226	0	0	0	0	0	0	0	0	0	0	0	0	0	0	0	0.017544	0	0.0214912	0.0536121	0	0	0	0	0	0	0	0	0
BGPGCMEC_01284	0	0	0	0	0	0	0	0.0214757	0	0	0	0	0	0	0	0	0	0	0	0	0	0	0	0	0	0.0426912	0	0	0	0	0	0	0	0	0	0
BGPGCMEC_01285	0	0	0	0.0903821	0	0	0.066794	0	0.146442	0	0	0	0	0	0	0	0	0	0	0	0	0	0	0	0.195431	0.153811	0.127258	0	0	0	0.0678949	0	0	0	0	0
BGPGCMEC_01286	0	0	0	0	0	0	0.0556853	0.0651184	0	0	0	0	0	0	0	0	0	0	0	0	0	0	0	0	0.163614	0	0	0	0	0	0	0	0	0	0	0
BGPGCMEC_01287	0.0666261	0	0	0.0119816	0.00807662	0.104698	0.0889866	0.157608	0.108125	0	0	0	0	0	0	0	0	0.0115431	0.0183926	0.0083491	0	0	0	0	0.0355156	0.0627488	0.12188	0	0	0	0	0	0	0	0	0
BGPGCMEC_01288	0.25131	0.0223746	0.180238	0.16185	0.390604	0.248835	1.92059	1.78029	1.13809	0.0236242	0.0623567	0.0258646	0	0	0	0	0	0	0	0	0	0.0441567	0.0858022	0	0.690478	1.23478	1.39923	0	0.0772298	0.0795949	0.0245087	0	0	0	0	0
BGPGCMEC_01289	0	0	0	1.67737	0.727537	0	5.11535	5.99422	1.79852	0	0	0	0	0	0	0	0	0	1.22854	0	0.37968	0	0	1.16284	0.769886	0	0	0	0	0	0	0	0	0	0	0
BGPGCMEC_01290	0	0	0	0.103606	0.380013	0.295757	0.920866	1.12575	0.46445	0	0	0	0	0	0	0	0	0	0	0.0357337	0	0	0.068417	0.109503	0.340524	0.13387	0.222133	0	0	0	0	0	0	0	0	0
BGPGCMEC_01291	0	0	0	0.219882	0	0	0.0814137	0.0477501	0.0447805	0	0	0	0	0	0	0	0	0	0	0	0.0397856	0.0751192	0	0	0.0802083	0.189209	0.274647	0	0	0	0	0	0	0	0	0
BGPGCMEC_01292	0	0.025335	0	0.0366609	0.0245484	0.0351513	0.0271818	0.0319742	0	0	0	0	0	0	0	0	0	0	0	0	0	0	0	0	0.0807712	0.0952144	0.0790949	0	0	0	0	0	0	0	0	0
BGPGCMEC_01293	0	0	0	0	0	0.0405643	0	0.0369582	0	0	0	0	0	0	0	0	0	0	0	0	0	0	0	0	0	0.0366622	0.0608815	0	0.0337581	0.0694425	0	0	0	0	0	0
BGPGCMEC_01294	0	0	0	0	0	0	0	0	0	0	0	0	0	0	0	0	0	0	0	0	0	0	0	0	0	0	0	0	0	0	0	0	0	0	0	0
BGPGCMEC_01295	0	0	0	0	0	0	0	0	0	0	0	0	0	0	0	0	0	0	0	0	0	0	0	0	0	0	0	0	0	0	0	0	0	0	0	0
BGPGCMEC_01296	0.0523152	0	0	0	0	0	0.0350176	0.123375	0.115653	0	0	0	0	0	0	0	0	0	0	0	0	0	0	0	0.0345772	0.244642	0	0	0.0376121	0	0	0	0	0	0	0
BGPGCMEC_01297	0	0	0	0	0	0	0.0342692	0.0402523	0.0754612	0	0	0	0	0	0	0	0	0	0	0	0	0	0	0	0	0	0	0	0	0	0	0	0	0	0	0
BGPGCMEC_01298	0	0	0	0	0	0	0	0.151628	0	0	0	0	0	0	0	0	0	0	0	0	0	0	0	0	0	0	0.244667	0.160234	0	0	0	0	0	0	0	0
BGPGCMEC_01299	0	0	0	0	0.0692588	0	0.0777474	0	0.0850926	0	0	0	0	0	0	0	0	0	0	0	0	0.0722377	0	0	0.0755002	0	0.147478	0	0	0	0	0	0	0	0	0
BGPGCMEC_01300	0	0	0	0	0.420084	0	0.320389	1.11056	0.864641	0	0	0	0	0.202753	0	0	0	0	0	0	0	0	0	0	0.909247	0.178787	0.893362	0	0	0	0	0	0	0	0	0
BGPGCMEC_01301	0.106747	0	0	0.0641623	0	0.0308314	0.166556	0.140041	0.0524645	0	0	0	0	0	0	0	0	0	0	0	0	0.0218809	0	0	0	0	0.0462305	0	0	0	0	0	0	0	0	0
BGPGCMEC_01302	0	0	0.0582444	0	0.056095	0.0604688	0.092873	0.164268	0.102501	0	0	0	0	0	0	0	0	0	0	0	0	0	0	0.0296225	0.0616149	0.0362976	0.16606	0	0	0	0	0	0	0	0	0
BGPGCMEC_01303	0.0126119	0.00784636	0.0158768	0.0113392	0.0229347	0.0550653	0.17686	0.109398	0.120945	0.033106	0.0109792	0	0	0	0	0	0	0	0	0	0	0	0.00754251	0	0.361407	0.41578	0.543917	0.03053	0	0.0279757	0.00861037	0	0	0.0104618	0	0
BGPGCMEC_01304	0	0	0	0	0	0	0.185014	0.0720356	0	0	0	0	0	0	0	0	0	0	0	0	0	0	0	0	0.0602632	0	0.05888	0	0	0	0	0	0	0	0	0
BGPGCMEC_01305	0	0	0	0	0	0	0	0	0	0	0	0	0	0	0	0	0	0	0	0	0	0	0	0	0	0	0	0	0	0	0	0	0	0	0	0
BGPGCMEC_01306	0	0	0	0	0	0	0	0	0	0	0	0	0	0	0	0	0	0	0	0	0	0	0	0	0	0.0700822	0.116026	0	0.0654903	0	0	0	0	0	0	0
BGPGCMEC_01307	0	0	0	0	0	0	0.024152	0.028428	0	0	0	0	0	0	0	0	0	0	0	0	0	0	0	0	0.0239517	0	0.0234595	0	0	0	0	0	0	0	0	0
BGPGCMEC_01308	0	0.177738	0	0	0.497559	0.699115	0.190975	0.661673	0.41028	0	0	0	0	0	0	0	0	0	0	0	0	0	0	0	0	0	0	0	0	0	0	0	0	0	0	0
BGPGCMEC_01309	0	0	0	0	0	0	0	0	0	0	0	0	0	0	0	0	0	0	0	0	0	0	0	0	0	0	0	0	0	0	0	0	0	0	0	0
BGPGCMEC_01310	0	0	0	0	0	0	0	0.105514	0	0	0	0	0	0	0	0	0	0	0	0	0	0	0	0	0	0	0	0	0	0	0	0	0	0	0	0
BGPGCMEC_01311	0	0	0	0	0.0300005	0.0428751	0.0332736	0	0	0	0	0	0	0	0	0	0	0	0	0	0	0	0	0	0	0	0.032182	0	0	0	0	0	0	0	0	0
BGPGCMEC_01312	0	0	0	0	0	0	0	0.51515	0	0	0	0	0	0	0	0	0	0	0	0	0	0	0	0	0	0	0.20592	0	0	0	0	0	0	0	0	0
BGPGCMEC_01313	0	0	0.0276236	0	0	0.114218	0.0294807	0.207972	0.0974352	0.0290237	0	0	0	0	0	0	0	0	0	0	0	0	0	0	0.0583481	0.275155	0.14282	0	0	0	0	0	0	0	0	0
BGPGCMEC_01314	0	0.0352648	0	0	0.0340627	0	0.226958	0.133192	0.041628	0	0	0	0	0	0	0	0	0	0	0	0	0	0	0.0359894	0.0373085	0.0880006	0.584119	0	0	0	0	0	0	0	0	0.0424274
BGPGCMEC_01315	0	0.0835475	0	0	0.0805324	0	0.0895994	0.105014	0.0492565	0.0441614	0	0	0	0.0561396	0	0	0	0	0	0	0	0	0	0	0.0440661	0.467864	0.301698	0	0	0.0987687	0	0	0	0	0	0
BGPGCMEC_01316	1.40279	0.451058	0	0.641611	0.417548	1.21688	5.39941	9.23728	0	0	0	0	0	0	0	0	0	0	0	0	0	0	0	0.892389	3.0797	2.0762	4.13178	0	0	0	0	0	0	0	0	0
BGPGCMEC_01317	0	0	0.046407	0	0.0447063	0	0.498088	0.291573	0.164178	0	0	0	0	0	0	0	0	0	0	0	0	0	0	0	0.146685	0.173081	0.191227	0	0	0.0548689	0	0	0	0	0	0
BGPGCMEC_01318	0	0	0	0	0.0647974	0	0.3596	0.0422236	0.158334	0	0	0	0	0	0	0	0	0	0	0	0	0	0	0	0.0709888	0.460427	0.173684	0	0	0	0	0	0	0	0	0
BGPGCMEC_01319	0	0	0	0	0	0	0.438416	0.29258	0.206071	0	0	0	0	0	0	0	0	0	0	0	0	0.0580409	0	0	0.24472	0.144441	0.418399	0	0	0	0	0	0	0	0	0
BGPGCMEC_01320	0	0.0203615	0	0.0883591	0	0.0566867	0.0436968	0.0771863	0.0240936	0	0	0.02355	0	0	0	0	0	0	0	0	0	0	0	0	0.0433741	0.0766772	0.169959	0	0	0	0.0223091	0	0	0	0	0
BGPGCMEC_01321	0.0647122	0	0	0.234201	0.233852	0.111049	0.476811	0.76229	0.810366	0	0	0	0	0	0	0	0	0	0	0	0	0.0400171	0.0386185	0	0.255969	0.251622	0.0834594	0	0	0	0	0	0	0	0	0
BGPGCMEC_01322	0.0802632	0	0	0	0.0965065	0	0.538187	0.377748	0.2364	0	0	0	0	0	0	0	0	0	0	0	0	0	0.0478711	0.152996	0.158243	0.248993	0.206242	0	0	0	0	0	0	0	0	0
BGPGCMEC_01323	0.0523908	0	0	0.0943635	0.0792619	0	0.245096	0.185712	0.0386334	0.0172179	0	0	0	0	0	0	0	0.022712	0.0360662	0	0	0	0.031315	0	0.382971	0.328189	0.801724	0	0	0.019363	0	0	0	0	0	0
BGPGCMEC_01324	0.0539599	0	0	0	0.0325433	0	0.252854	0.16965	0.238567	0	0	0	0	0	0	0	0	0	0	0	0	0	0	0	0.035652	0	0	0	0	0	0	0	0	0	0	0
BGPGCMEC_01325	0.496193	0	0.153941	1.1372	0.443267	0.207315	2.03298	2.54416	1.82619	0	0	0	0	0	0	0	0	0	0	0	0	0	0	0	1.27898	0.754373	1.10052	0	0	0	0	0	0	0	0	0
BGPGCMEC_01326	0	0.00956483	0.00967159	0.0414733	0.0279426	0.0938683	0.451705	0.412023	0.306123	0.0201807	0	0.0110944	0	0	0	0	0	0	0.0106038	0.00962869	0	0	0.0275746	0	0.163801	0.289422	0.341256	0	0.032956	0	0	0	0	0	0	0
BGPGCMEC_01327	0	0	0	0.157373	0	0	0.116519	0	0.126717	0	0	0	0	0	0	0	0	0	0	0	0	0	0	0	0.111623	0	0	0	0	0	0	0	0	0	0	0
BGPGCMEC_01328	0	0	0	0	0	0	0.0372984	0	0	0	0	0	0	0	0	0	0	0	0	0	0	0	0	0	0	0	0.0720142	0	0	0	0	0	0	0	0	0
BGPGCMEC_01329	0.151146	0	0	0.13809	0	0	0.102156	0.118513	0.11136	0	0	0	0	0	0	0	0	0	0	0	0	0	0	0	0	0	0	0	0.11073	0	0	0	0	0	0	0
BGPGCMEC_01330	0	0.0300197	0	0.0434553	0.0580896	0.0830468	0.579679	0.37843	0.248266	0.0317122	0	0	0	0	0	0	0	0.0417872	0.0329879	0	0	0	0	0	0.0955047	0.0375357	0.124654	0	0	0.0711096	0	0	0	0	0	0
BGPGCMEC_01331	0	0.0183592	0.0185107	0	0.0178284	0.0255899	0.0788034	0.0464202	0.0217314	0	0	0	0	0	0	0	0	0	0	0	0	0.0543071	0	0	0.0391444	0.138387	0	0	0	0	0	0	0	0	0	0
BGPGCMEC_01332	0	0	0	0	0	3.82414	1.43848	3.50133	3.23973	0	0	0	0	0	0	0	0	0	0	0	1.30916	0	0	0	0	0	2.83342	0	0	0	0	0	0	0	0	0
BGPGCMEC_01333	2.20242	0	0	19.5572	8.78836	3.82414	77.6778	98.0371	21.0583	0	1.85585	0	0	0	0	0	1.72385	0	0	1.30064	1.30916	4.14383	1.26903	0	10.7594	6.32395	14.1671	0	0	0	0	0	0	0	0	0
BGPGCMEC_01334	0	0	0.0246564	0	0	0	0.105162	0.154657	0.0869269	0	0	0	0	0.0329229	0	0	0	0	0	0	0	0	0.0234824	0	0.0260501	0.0614142	0.0510221	0	0	0	0	0	0	0	0	0
BGPGCMEC_01335	0	0	0	0	0.0573423	0.0811728	0	0.374381	0.281293	0	0	0	0	0	0	0	0	0	0	0	0	0	0	0	0	0.0739096	0.366975	0	0	0	0	0	0	0	0	0
[truncated: 47,787 more rows]

## Sheet: Table S7 - norB-nirK expression
nirK
Gene ID	Organism	RD_3	RD_4	RD_45	RD_55	RD_65	RD_7	RU_3	RU_4	RU_45	RU_55	RU_65	RU_7
HNGIEOIL_01034	Ochrobactrum anthropi	0	0	0	0	0.230688	0.011223	0	0	0	0	0	0
HNGIEOIL_04158	Ochrobactrum anthropi	0	0	0	0	0.14317	0.0113304	0	0	0	0	0	0
LNGJGBKO_01687	Rhodanobacter sp001898415	0	0	0	0.180987	4.73257	6.04987	0	0	0	0.00498727	3.31942	2.16157
LNGJGBKO_02535	Rhodanobacter sp001898415	0	0	0	0.248952	10.2956	76.8066	0	0	0	0	18.2812	32.8049
CLDFCFII_04273	Xanthobacteraceae	0	0	0	0	0	0.0169759	0	0	0	0	0	0
JMCPAOKN_01657	Aminobacter	0	0	0	0	0	0.0321293	0	0	0	0	0	0
CNOMCMLN_00162	Castellaniella	0	0	0	0.234231	8.48225	14.5652	0	0	0	0	13.6494	28.5402
CNOMCMLN_03060	Castellaniella	0	0	0	0.00897943	0.278273	0.208654	0	0	0	0	0.21767	0.273321
JMIBKFPM_00130	Ralstonia pickettii	0	0	0	0	0	0	0	0	0	0	0	0
JHFHEKFF_00158	unbinned	0	0	0.007852	0	0.131585	0.530975	0	0	0	0	0	0
JHFHEKFF_03362	unbinned	0	0	0	0	0.275659	0.05449	0	0	0	0	0	0
JHFHEKFF_04724	unbinned	0	0	0	0.0086253	0.0302892	0.0533963	0	0	0	0	0	0
norB
Gene ID	Organism	RD_3	RD_4	RD_45	RD_55	RD_65	RD_7	RU_3	RU_4	RU_45	RU_55	RU_65	RU_7
CNOMCMLN_02442	Castellaniella	0	0	0	0.0284691	2.70193	10.4953	0	0	0	0	11.094	13.0152
LNGJGBKO_02472	Rhodanobacter sp001898415	0	0	0	0.0302868	2.36942	2.62222	0	0	0	0	1.00565	0.582787
OILPLALH_00852	Mycobacterium	0	0.0047672	0.00403193	0	0	0.00451033	0.00722107	0	0	0	0	0
HNGIEOIL_04986	Ochrobactrum anthropi	0.00658887	0	0	0	0.195999	0.0257282	0	0	0	0	0	0
JMCPAOKN_01663	Aminobacter	0	0	0	0	0	0	0	0	0	0	0	0
NSCAC_RS07680	Nitrosacidococcus tergens	358.152	415.417	300.778	214.688	181.843	177.814	352.962	549.234	398.441	260.634	239.862	234.595
JMIBKFPM_00132	Ralstonia pickettii	0.0036424	0.00520903	0	0	0.00484037	0	0	0	0	0	0	0
JHFHEKFF_02954	unbinned - partial norB	0	0	0	0	3.06611	0.326974	0	0	0	0	0	0
JHFHEKFF_06728	unbinned - partial norB	0	0	0	0	0.0217009	0.0226427	0	0	0	0	0	0
JHFHEKFF_08590	unbinned - partial norB	0	0	0	0	2.75608	0.378331	0	0	0	0	0	0

## Sheet: Table S8 - Acid stress
Mechanism	Gene Name	Short Description	locus_tag_old	locus_tag_refseq	AV_RD_3	AV_RU_3	AV_RD_4	AV_RU_4	AV_RD_45	AV_RU_45	AV_RD_55	AV_RU_55	AV_RD_65	AV_RU_65	AV_RD_7	AV_RU_7	logFC_RD_3_7	adj.P.Val2	logFC_RD_4_65	adj.P.Val3	logFC_RD_3_4	adj.P.Val	logFC_RD_4_45	adj.P.Val4	logFC_RD_45_55	adj.P.Val5	logFC_RD_55_65	adj.P.Val6	logFC_65_7	adj.P.Val7	logFC_RU_7_3	adj.P.Val8	logFC_RU_65_4	adj.P.Val9	logFC_RU_4_3	adj.P.Val10	logFC_RU_45_4	adj.P.Val11	logFC_RU_55_45	adj.P.Val12	logFC_RU_65_55	adj.P.Val13	logFC_RU_7_65	adj.P.Val14
Active stress response	ureA	Urease subunit α; hydrolyzes urea to ammonia and CO₂	NSCAC_0477	NSCAC_RS02355	412.757	619.114	306.635	347.957	248.972	225.888	156.369	103.633	131.483	131.09	128.605	107.931	1.15551	1.30659e-13	0.818252	5.39132e-10	0.288794	0.000670928	0.302145	0.00344979	0.266091	0.00706825	0.250016	0.0180318	0.0484639	0.91105	-2.09921	3.31817e-20	-1.13418	6.79081e-14	-0.696656	2.11807e-10	-0.573173	2.38955e-07	-0.990306	2.20175e-11	0.4293	0.000436216	-0.268378	0.153648
	ureB	Urease subunit β	NSCAC_0478	NSCAC_RS02360	355.776	464.296	225.097	286.448	170.811	156.555	117.712	94.7194	119.583	131.366	101.402	106.971	1.29288	1.78938e-05	0.417145	0.127469	0.620654	0.0118579	0.311677	0.358599	0.135406	0.677758	-0.0299384	0.937173	0.255079	0.78484	-1.68125	1.27379e-07	-0.845005	0.000972483	-0.555468	0.0134441	-0.887114	0.0017865	-0.513908	0.0714739	0.556017	0.117674	-0.280777	0.972282
	ureC	Urease subunit γ	NSCAC_0479	NSCAC_RS02365	141.728	136.617	101.795	113.779	77.1789	79.3001	51.7432	43.4514	45.3219	55.3283	47.2409	47.4513	1.02125	1.93963e-09	0.693029	2.38859e-06	0.36299	0.00635059	0.351181	0.0221661	0.181941	0.181586	0.159907	0.250698	-0.0347666	0.945059	-1.01347	1.72381e-09	-0.772936	2.00889e-07	-0.0818957	0.555796	-0.542848	0.000287125	-0.633562	8.35141e-06	0.403474	0.00599837	-0.15864	0.918466
	ureD	Urease accessory protein D	NSCAC_0476	NSCAC_RS02350	214.676	143.216	79.8209	110.152	58.5574	56.996	36.0863	36.168	35.3128	38.3659	34.7419	31.3094	2.062	7.71844e-13	0.703927	0.000195206	1.3099	4.86088e-09	0.396593	0.0480695	0.306151	0.112654	0.00118352	0.994729	0.0481785	0.946824	-1.68179	3.2398e-11	-1.25064	6.62509e-09	-0.197407	0.202619	-0.965291	3.56354e-06	-0.429356	0.0143796	0.144004	0.578252	-0.23374	0.946367
	ureE	Urease accessory protein E	NSCAC_0480	NSCAC_RS02370	125.416	190.756	94.2805	114.362	105.578	78.7388	79.4428	75.9301	90.5449	91.5556	89.7713	89.0078	-0.060371	0.580493	-0.409995	0.000631707	0.310289	0.00635059	-0.210543	0.127355	0.0118131	0.931705	-0.211265	0.0945482	0.0393357	0.936552	-0.629805	4.32605e-07	-0.0524219	0.602456	-0.573173	2.05803e-06	-0.534104	6.6369e-05	0.138622	0.227097	0.34306	0.0114987	-0.00421025	0.99853
	ureF	Urease accessory protein F	NSCAC_0481	NSCAC_RS02375	41.7612	38.9245	22.4069	26.2425	21.7146	15.9272	12.9403	12.1473	10.0711	11.9152	11.2997	11.6375	1.29058	2.92485e-08	0.690068	0.000952307	0.741503	5.22084e-05	0.014508	0.959341	0.35982	0.0795124	0.31574	0.17873	-0.140989	0.854291	-1.26868	1.98874e-08	-0.875865	1.12669e-05	-0.394519	0.00981229	-0.733618	0.000287125	-0.18722	0.335239	0.0449724	0.901172	0.00170221	0.99888
	ureG	Urease accessory protein G	NSCAC_0482	NSCAC_RS02380	51.6543	45.1019	24.5046	30.6499	22.1352	18.0568	18.212	19.7907	17.6206	23.2563	19.6033	25.9895	0.819276	1.24207e-06	0.0147281	0.931527	0.931986	2.14276e-07	0.117208	0.58099	-0.123821	0.49507	0.0213406	0.91682	-0.127439	0.809193	-0.306562	0.0201815	-0.129592	0.333389	-0.387269	0.00366101	-0.775474	2.8057e-05	0.343081	0.0309096	0.302801	0.103619	0.210299	0.863789
		Urea transporter protein	NSCAC_0475	NSCAC_RS02345	107.248	122.261	92.1791	88.7605	91.1825	70.1963	68.0775	60.6899	52.9472	53.8342	46.5726	49.8686	0.660528	1.10014e-09	0.346354	6.00558e-05	0.102748	0.184008	-0.0116464	0.922274	0.025217	0.780857	0.332783	0.000288838	0.211426	0.121758	-0.786465	1.2781e-11	-0.456401	3.99148e-07	-0.279576	0.000548238	-0.352199	0.000124946	0.00676077	0.93517	-0.110962	0.257002	-0.050488	0.996153
	can1	Carbonic anhydrase	NSCAC_0743	NSCAC_RS03635	194.96	136.022	136.747	121.515	141.163	119.858	98.2117	129.927	98.0714	131.769	101.296	134.387	0.393261	6.30785e-05	0.0295597	0.760293	0.385481	0.000146236	-0.0714136	0.569024	0.131946	0.190658	-0.0309727	0.791348	-0.0217799	0.954398	0.476113	2.80737e-06	0.382494	5.73105e-05	0.0111601	0.909	-0.0318196	0.795151	0.322265	0.000687326	0.0920478	0.445256	0.0824593	0.972282
	can2	Carbonic anhydrase	NSCAC_0938	NSCAC_RS04580	792.934	924.083	701.146	923.413	621.154	714.697	580.129	502.14	499.771	482.231	436.95	504.338	0.322187	0.000110192	0.0458825	0.559229	0.0553391	0.534608	0.153769	0.124879	-0.300226	0.00108424	0.192339	0.0214822	0.220966	0.0598657	-0.386985	1.45776e-05	-0.663273	1.18695e-09	0.168864	0.0579024	-0.368291	0.000284953	-0.305297	0.000310059	0.010316	0.93789	0.107423	0.852891
	trkA	Potassium transporter; part of the Trk system	NSCAC_1602	NSCAC_RS07870	29.5042	25.3631	23.5378	22.1999	22.0928	21.038	15.1623	14.7039	13.5386	14.3675	15.1723	11.8521	0.392782	5.98736e-05	0.34565	0.000574475	0.187382	0.0321446	0.0635394	0.606814	0.14769	0.144949	0.13442	0.22239	-0.14025	0.593773	-0.592134	1.67435e-07	-0.359161	0.00015417	-0.0108863	0.905237	-0.0917068	0.355692	-0.296101	0.00192342	0.0286467	0.860973	-0.222087	0.33938
	trkH	Potassium transporter; part of the Trk system	NSCAC_0059	NSCAC_RS00290	128.206	140.488	109.541	106.232	101.435	110.742	81.1553	101.863	84.7233	93.7507	83.8414	86.8824	0.0627054	0.45752	-0.0883422	0.296984	0.109933	0.218914	0.0766561	0.512847	-0.0722767	0.456585	-0.0927216	0.32865	0.0411149	0.90714	-0.178459	0.031748	0.0873833	0.274522	-0.217656	0.0154233	0.043229	0.690103	0.106241	0.208351	-0.0620871	0.603367	-0.0481865	0.99853
		Ion transport protein	NSCAC_0838	NSCAC_RS04090	160.77	138.795	159.238	128.097	115.028	124.974	73.5942	85.0848	59.8134	71.5057	66.7989	72.5237	0.727651	2.72484e-05	0.930839	1.36636e-06	-0.0720312	0.657136	0.419794	0.0235159	0.244843	0.153834	0.266202	0.148357	-0.131157	0.804861	-0.434411	0.00476118	-0.574689	0.000313571	0.0638232	0.69038	-0.0409685	0.837298	-0.344673	0.0239681	-0.189048	0.356536	0.0764548	0.99853
	nhaA	Na+/H+ antiporter; expels protons	NSCAC_0872	NSCAC_RS04250	99.5965	74.7715	101.804	68.4046	84.7378	85.0622	64.1088	68.2092	53.619	63.141	49.7393	59.9849	0.457379	3.33359e-05	0.466157	3.49889e-05	-0.142108	0.167993	0.229615	0.0641718	0.00880802	0.94471	0.227734	0.0392821	0.13333	0.60766	0.194084	0.0443127	0.152098	0.106288	0.0562557	0.599472	0.294023	0.00876199	-0.0886194	0.374893	-0.0533054	0.722222	-0.0142694	0.99853
	panD	asparate decarboxylase	NSCAC_1130	NSCAC_RS05540	471.374	422.188	415.015	509.411	345.982	338.782	220.598	165.743	186.407	142.247	215.288	151.85	0.598892	2.0243e-08	0.727634	1.5893e-09	0.051986	0.553593	0.254144	0.0123304	0.255167	0.00617455	0.218323	0.0220142	-0.180728	0.301732	-1.01479	5.70133e-13	-1.56712	2.74275e-17	0.422276	7.39037e-06	-0.557291	4.99705e-07	-0.868835	4.06403e-11	-0.140994	0.215987	0.130054	0.865527
	psd		NSCAC_0144	NSCAC_RS00710	94.0502	79.0621	79.6421	74.6874	91.1843	71.4235	66.0075	75.0001	62.3855	71.5168	63.6349	71.9972	0.0249478	0.729892	-0.0993006	0.166951	0.126904	0.0801126	-0.220925	0.0124064	0.0708719	0.370755	0.0507525	0.559459	-0.00265579	0.993799	0.368473	3.62838e-06	0.203722	0.00336045	0.0970268	0.174347	-0.0764281	0.344554	0.283322	0.000193792	-0.00317202	0.979379	0.0677243	0.972282
	lysA		NSCAC_0103	NSCAC_RS00505	48.2599	42.1429	37.0111	46.2189	40.945	56.4622	42.6557	38.7582	42.8345	50.4078	39.2004	47.4534	-0.241776	0.0256493	-0.675307	7.49614e-07	0.281464	0.0146327	-0.18211	0.204372	-0.453066	0.00048975	-0.0401309	0.77317	0.152067	0.60766	0.684278	1.37509e-07	0.388271	0.000362958	0.318791	0.00450769	0.257856	0.0282531	-0.306679	0.00544471	0.437093	0.00084658	-0.0227831	0.99853
	argH		NSCAC_0500	NSCAC_RS02470	105.526	84.2506	114.871	80.8708	109.364	78.5567	68.9439	101.308	51.1175	118.195	48.7185	133.393	0.595223	0.0438192	0.711554	0.0178545	-0.200811	0.47064	0.0261788	0.948142	0.250521	0.420198	0.434855	0.215349	0.0844802	0.946907	1.07541	8.03528e-05	0.811691	0.00170351	0.0648939	0.823906	0.000576822	0.999182	0.49854	0.0624255	0.312575	0.348497	0.19883	0.985413
	speA		NSCAC_1386	NSCAC_RS06810	58.6122	52.8355	65.4444	68.9969	66.0059	65.8415	50.2151	34.9313	34.3266	32.3638	33.9075	31.1769	0.243681	0.000710464	0.473791	9.54201e-08	-0.275639	0.000325487	-0.0437368	0.657464	-0.00169567	0.984561	0.519224	8.09108e-08	0.045529	0.854291	-0.243156	0.00066086	-0.831149	4.43464e-13	0.573748	3.31724e-09	-0.0883085	0.255144	-0.689884	6.16983e-11	-0.0529563	0.596587	0.0142451	0.99853
	fur	Ferric uptake regulator; controls iron homeostasis and acid resistance genes	NSCAC_1189	NSCAC_RS05840	787.267	641.391	724.356	798.473	890.501	621.429	505.71	317.09	257.303	245.507	236.007	227.136	1.20388	2.20092e-10	1.04144	5.87253e-09	0.0172424	0.911764	-0.337763	0.0409601	0.417555	0.00514527	0.961644	8.52813e-08	0.145205	0.689311	-1.01959	3.41151e-09	-1.43333	3.75141e-12	0.483669	0.000828864	-0.355746	0.017155	-0.779999	7.29818e-07	-0.297581	0.052943	-0.0699356	0.99853
	corA	Magnesium transport protein CorA, transmembrane region	NSCAC_0600	NSCAC_RS02990	53.4481	67.5563	46.5315	64.5827	51.1701	50.5799	35.6038	87.6316	39.6978	91.0703	50.6259	95.3101	-0.45338	7.28132e-05	-0.227852	0.0405459	0.0983977	0.384247	-0.152749	0.273413	0.119685	0.332104	-0.194788	0.123685	-0.323926	0.0663506	1.00241	1.24031e-11	0.762796	2.9915e-09	0.115794	0.259735	-0.377878	0.00146131	1.01892	5.084e-11	0.121754	0.332984	0.123816	0.938075
	czcA	Multidrug efflux transporter AcrB TolC docking domain; DN and DC subdomains	NSCAC_0602	NSCAC_RS03000	30.4286	29.4389	26.9489	23.6024	24.407	24.321	16.8548	19.7256	17.0205	18.3951	17.7916	17.8599	0.21671	0.00334412	0.204017	0.00667229	0.0526806	0.503052	0.108761	0.24695	0.145043	0.0739335	-0.0497868	0.575032	-0.0399878	0.890355	-0.199711	0.00555079	-0.0956168	0.163333	-0.128963	0.0785183	0.0189318	0.844151	-0.0684752	0.346631	-0.0460734	0.668094	0.0248689	0.99853
		Iron permease FTR1	NSCAC_0606	NSCAC_RS03020	34.3453	41.523	57.9799	35.5031	67.5455	62.0509	84.0409	117.103	96.4392	102.086	107.916	98.9469	-2.21257	1.53546e-19	-1.19346	2.27439e-13	-0.879596	5.81064e-10	-0.256465	0.0238287	-0.712765	7.23066e-08	-0.224232	0.0249342	-0.139513	0.539207	1.77406	3.76346e-18	1.79447	4.18988e-18	-0.0338883	0.740162	0.784299	1.73309e-08	1.15158	9.27748e-13	-0.141408	0.221276	0.01347	0.99853
	cusA	Copper/silver efflux system, membrane component	NSCAC_0608	NSCAC_RS03030	102.244	107.627	72.6297	65.6451	64.2094	72.7776	43.5472	61.4546	49.9128	59.5614	57.5863	58.4766	0.284096	0.000263945	0.0831719	0.245953	0.381467	2.1311e-05	0.145773	0.114178	0.167814	0.0352998	-0.230415	0.00359969	-0.180544	0.121758	-0.36116	1.47844e-05	0.12589	0.069797	-0.52259	1.70851e-07	0.125867	0.129504	-0.00877497	0.912939	0.00879784	0.946034	0.0355402	0.99853
		Efflux transporter, RND family, MFP subunit	NSCAC_0609	NSCAC_RS03035	173.725	142.375	114.739	105.345	105.01	89.0225	65.9255	62.5057	75.2645	57.1145	81.0918	54.868	0.55992	3.00709e-11	0.149223	0.00740025	0.491418	2.79645e-09	0.0948026	0.175517	0.28039	4.4241e-05	-0.22597	0.000376322	-0.0807205	0.5452	-0.862898	1.02729e-15	-0.619468	1.46755e-12	-0.248896	8.88173e-05	-0.261459	0.000113544	-0.288528	5.77419e-06	-0.0694815	0.323255	0.00546597	0.99853
	exbD	TonB system transport protein ExbD	NSCAC_0712	NSCAC_RS03480	154.335	112.045	161.943	123.121	208.815	131.682	184.367	127.764	198.568	113.624	192.929	112.497	-0.843631	7.29437e-10	-0.72196	2.65428e-08	-0.191315	0.0640733	-0.374877	0.00252434	-0.219068	0.0374831	-0.128015	0.237369	0.0696447	0.824751	0.46558	5.22548e-05	0.155038	0.117261	0.289065	0.00733108	0.115588	0.321325	0.117571	0.254096	-0.0781205	0.606044	0.0214766	0.99853
	czcA	Cation efflux system protein CzcA	NSCAC_0713	NSCAC_RS03485	41.5413	38.0247	43.2344	40.266	48.4686	45.0527	35.5019	36.9975	35.1003	36.9152	33.1932	32.3393	-0.220064	0.000561257	-0.162502	0.00920862	-0.163184	0.0115852	-0.202088	0.0104064	0.0545352	0.438216	-0.0149491	0.847657	0.105622	0.453846	0.287379	1.96745e-05	0.140917	0.0177607	0.272643	9.58296e-05	0.134566	0.0516198	-0.0469278	0.453474	0.0532789	0.530899	-0.126181	0.389354
	cutA	Divalent-cation tolerance protein CutA	NSCAC_1545	NSCAC_RS07590	320.896	336.663	362.688	214.187	339.058	255.502	289.193	386.889	259.327	289.251	241.317	283.083	-0.108673	0.244689	0.072354	0.448267	-0.305365	0.00183245	0.0969494	0.428623	-0.169899	0.0928277	0.145303	0.171529	0.124338	0.626004	0.188387	0.0348131	0.708575	5.90506e-09	-0.513466	3.78039e-06	0.29382	0.00632619	0.746353	3.3653e-09	-0.331598	0.00243922	-0.00672115	0.99853
	copA	Copper-exporting P-type ATPase A	NSCAC_1685	NSCAC_RS08275	54.7132	60.9308	59.5782	66.5776	59.7648	78.2982	59.3298	84.8093	61.1305	88.1708	65.0347	81.2678	-0.798774	9.0646e-11	-0.501612	8.57501e-07	-0.233144	0.0087369	-0.042837	0.730322	-0.386384	0.000187292	-0.0723902	0.458099	-0.0640183	0.806312	0.936085	2.41533e-12	0.675673	2.46869e-09	0.318731	0.000670754	0.205889	0.0331177	0.357934	0.000144348	0.11185	0.310213	-0.058319	0.99488
		Heavy metal transport/detoxification protein	NSCAC_1686	NSCAC_RS08280	503.822	410.879	447.89	373.946	458.654	420.569	432.225	537.108	538.78	506.765	520.555	488.729	-0.559897	3.63447e-05	-0.675134	4.7441e-06	0.0482314	0.727162	-0.0349729	0.858957	-0.341717	0.0155491	-0.298444	0.0306044	0.0670059	0.890355	0.644041	5.07125e-06	0.708388	9.52548e-07	-0.039466	0.774642	0.238646	0.0882517	0.469276	0.000381565	0.000465834	0.997683	-0.0248808	0.99853
		Sodium/hydrogen exchanger	NSCAC_1736	NSCAC_RS08530	50.4556	55.4565	55.6489	45.4488	58.6353	57.4268	37.8702	59.6561	37.1954	49.6542	40.4609	47.307	-0.223608	0.0023878	0.122203	0.092771	-0.250331	0.00131319	-0.108937	0.23884	0.23562	0.00421279	-0.0044805	0.966015	-0.0954803	0.611938	0.28614	0.000144333	0.389038	1.73402e-06	-0.0982351	0.179785	0.319516	0.000212465	0.280815	0.000238429	-0.211293	0.0124402	-0.00466303	0.99853
		cation:proton antiporter	NSCAC_1738	NSCAC_RS08540	135.833	178.515	185.813	203.871	170.484	220.32	136.787	139.111	104.944	131.749	113.31	126.857	-0.290012	0.00806212	0.370962	0.00157315	-0.575514	2.26132e-05	0.0962348	0.555474	-0.0785103	0.557242	0.353238	0.00419852	-0.0854604	0.798241	0.0277084	0.81476	-0.359684	0.00205995	0.382964	0.00307946	0.0902818	0.54239	-0.428693	0.000571983	-0.0212729	0.915434	0.00442846	0.99853
	yfeH	Putative sodium/bile acid symporter family	NSCAC_0057	NSCAC_RS00280	27.5946	30.9177	26.4272	26.9324	26.6555	26.9749	19.9463	26.6393	15.4546	20.1141	17.7769	20.7182	0.10546	0.376077	0.305708	0.0150578	-0.0286084	0.825393	-0.0500601	0.770826	0.0204484	0.889907	0.335319	0.0167886	-0.171639	0.611216	-0.0699993	0.531095	-0.156927	0.148502	-0.0147456	0.901357	-0.00852143	0.955	0.193016	0.0813163	-0.341421	0.0141186	0.101673	0.9753
	rpoE	RNA polymerase sigma factor; regulates stress response genes	NSCAC_1253	NSCAC_RS06150	139.298	105.533	120.875	99.384	113.602	87.5463	79.3442	52.0289	61.0327	39.0604	50.1209	34.204	0.941638	8.67787e-10	0.543277	1.25378e-05	0.0883342	0.397491	0.0690689	0.621364	0.127886	0.264961	0.346322	0.00584571	0.310027	0.121758	-1.14118	4.03466e-11	-1.0847	6.13616e-11	0.081526	0.43536	-0.187454	0.0944351	-0.562063	1.06826e-05	-0.335188	0.0223673	-0.138	0.962555
	rpoS	RNA polymerase sigma factor; regulates stress response genes	NSCAC_0889	NSCAC_RS04335	1930.13	1955.72	811.993	881.327	818.368	499.251	576.918	245.595	365.923	99.8182	148.113	39.2928	3.15877	4.79713e-22	0.695327	4.5921e-08	1.13151	2.67619e-10	-0.0417217	0.80141	0.104547	0.368757	0.632502	6.17113e-07	1.33194	8.04033e-14	-5.1309	4.43418e-27	-2.87335	5.29284e-22	-0.969528	4.21166e-09	-0.837357	5.23456e-08	-0.795884	1.43114e-09	-1.24011	1.11582e-13	-1.28802	7.94603e-13
TonB systems		TonB family C-terminal domain protein	NSCAC_0271	NSCAC_RS01320	133.961	74.1844	166.433	89.1075	147.138	96.3245	119.473	53.1531	77.1302	40.2897	60.3789	34.1785	0.586288	0.000292699	0.648323	8.42711e-05	-0.439466	0.00476604	0.13797	0.492936	-0.0867918	0.613907	0.597144	0.000580255	0.377432	0.167269	-0.614964	0.000361241	-0.88287	1.60115e-06	0.443518	0.0047966	0.102033	0.569838	-0.648564	0.000123973	-0.336338	0.0930119	-0.175612	0.965391
		TamA, domain 1	NSCAC_0272	NSCAC_RS01325	53.8257	36.6229	51.779	34.6027	46.7745	39.4657	43.3264	33.5606	32.2585	27.7167	28.2729	22.0627	0.385643	0.000301414	0.212724	0.0343187	-0.0374514	0.730152	0.098778	0.46204	-0.280734	0.0114548	0.394679	0.000680284	0.210371	0.302143	-0.213275	0.0354866	-0.0540296	0.573243	0.106751	0.304387	0.158988	0.152793	0.00221746	0.98388	-0.215235	0.076451	-0.265996	0.206233
		TamB, inner membrane protein subunit of TAM complex	NSCAC_0273	NSCAC_RS01330	41.4593	28.1568	31.2148	27.6218	30.9799	27.5743	22.9898	22.8252	21.1734	18.3014	20.2979	16.2466	0.485817	3.39591e-06	0.0917768	0.317028	0.31097	0.00164542	-0.0336805	0.814335	0.04045	0.709912	0.0850073	0.423397	0.0830704	0.749604	-0.270982	0.00312288	-0.338018	0.00032228	0.164363	0.076359	-0.0404935	0.730803	-0.0275954	0.775608	-0.269929	0.0130154	-0.0973275	0.961517
		Putative TonB-dependent receptor	NSCAC_1641	NSCAC_RS08060	15.753	11.6389	25.5929	24.5798	55.9153	45.797	150.493	118.001	122.358	133.583	124.403	154.19	-3.54994	1.8621e-19	-2.66532	1.52626e-16	-0.835618	7.46276e-06	-1.16137	1.23693e-07	-1.82643	4.49353e-12	0.322471	0.0459633	-0.048998	0.936552	4.24443	9.6602e-22	2.71908	1.01108e-17	1.26505	6.04025e-09	0.877276	3.14371e-06	1.60179	6.37501e-12	0.240013	0.184497	0.26031	0.605164
		putative TonB-dependent receptor	NSCAC_1642	NSCAC_RS08065	31.5819	30.3661	24.4363	24.1692	27.5093	27.7926	26.2627	51.7466	33.1593	27.2754	30.5405	18.8386	-0.545801	0.000154471	-0.906597	1.70986e-07	0.214455	0.134748	-0.211716	0.23884	-0.330697	0.0298442	-0.364184	0.014958	0.146341	0.696737	-0.1758	0.198575	0.439961	0.00132207	-0.139924	0.323474	0.1761	0.251226	1.13575	1.57192e-09	-0.871889	1.08892e-06	-0.475837	0.0298835
		Putative TonB-dependent siderophore receptor	NSCAC_1643	NSCAC_RS08070	274.017	249.322	390.853	472.833	417.124	387.428	287.128	177.531	194.188	121.582	200.837	89.0053	-0.0988911	0.698972	0.57778	0.0198142	-0.644012	0.00806705	-0.113985	0.722711	0.130887	0.618656	0.560878	0.0429252	-0.0326586	0.979421	-1.08057	0.000338332	-1.68545	7.44917e-08	1.04208	3.70457e-05	-0.228356	0.344554	-1.01112	0.000131298	-0.44598	0.206359	-0.437196	0.868084
		putative TonB-dependent receptor	NSCAC_1644	NSCAC_RS08075	216.572	123.698	139.115	56.9554	99.8656	53.0511	57.8817	49.3879	49.747	37.0218	49.0344	34.5657	1.60211	5.14793e-19	1.02419	1.50602e-14	0.531775	1.27948e-07	0.444	5.23354e-06	0.392423	8.61929e-06	0.187768	0.0110869	0.0461436	0.836642	-1.32048	7.39159e-18	-0.356036	2.71944e-06	-0.930562	2.96908e-13	-0.12736	0.087011	0.130573	0.0500595	-0.359249	2.00884e-05	-0.0338793	0.99853
		protein of unknown function	NSCAC_1645	NSCAC_RS08080	46.7529	28.6879	56.6158	38.226	62.7647	40.7284	39.5691	26.1203	34.0338	19.7966	39.0351	19.6244	-0.270775	0.121938	0.240674	0.18092	-0.341819	0.0543028	-0.214295	0.325573	0.288955	0.129073	0.166014	0.444857	-0.169629	0.753519	-0.0569336	0.785264	-0.69503	0.000601455	0.590918	0.00240693	0.0847923	0.707831	-0.453159	0.0178657	-0.326663	0.212359	0.0471782	0.99853
		TPR repeat-containing protein	NSCAC_1646	NSCAC_RS08085	90.8286	111.524	94.2665	99.2675	115.72	109.75	92.4385	163.091	136.554	142.187	150.482	132.98	-1.26908	2.50549e-17	-0.989213	1.88865e-14	-0.164499	0.0203333	-0.327135	0.000243979	-0.0703929	0.357372	-0.591685	4.41978e-09	-0.115371	0.455618	0.764937	1.24454e-12	0.786599	7.22329e-13	0.0169503	0.821939	0.121719	0.107265	0.800416	3.03012e-12	-0.135536	0.0967398	-0.0386123	0.99853
		TonB family C-terminal domain protein	NSCAC_1647	NSCAC_RS08090	214.574	198.834	197.157	186.938	192.3	181.551	162.399	245.239	211.675	220.617	274.378	200.39	-0.92307	8.49058e-10	-0.554217	1.09784e-05	-0.0261506	0.837323	0.0116282	0.948142	-0.151505	0.215678	-0.41434	0.00101226	-0.342703	0.0408038	0.502455	2.50375e-05	0.512047	1.62172e-05	0.0780599	0.508665	-0.0439533	0.765841	0.642348	1.17368e-06	-0.086347	0.576739	-0.0876523	0.983046
	exbD	TonB system transport protein ExbD	NSCAC_1648	NSCAC_RS08095	91.9279	94.4492	80.2858	68.6239	77.0796	91.5448	80.1582	148.122	141.516	144.029	145.309	124.619	-1.19561	7.10896e-05	-1.34805	3.79923e-05	0.171173	0.603843	-0.0620171	0.903286	-0.450264	0.177778	-0.835765	0.00867193	-0.0187323	0.988218	0.902605	0.00139938	1.34074	1.304e-05	-0.270859	0.376361	0.338786	0.316818	0.96428	0.000883492	0.0376737	0.935317	-0.167276	0.996153
	exbB	MotA/TolQ/ExbB proton channel	NSCAC_1649	NSCAC_RS08100	153.162	192.653	178.803	169.005	213.927	232.156	210.395	347.698	279.571	293.891	289.414	274.118	-1.46112	2.50549e-17	-1.09442	4.42299e-14	-0.345336	0.00013683	-0.286579	0.00390884	-0.37205	9.90596e-05	-0.435796	6.82709e-06	-0.0213575	0.945059	0.987938	7.18343e-14	1.06989	1.39405e-14	-0.0248645	0.772409	0.46786	4.13093e-06	0.774129	4.51776e-11	-0.172101	0.0553191	-0.0570867	0.99488
General stress response
Fatty acid synthesis	desaturation	Putative fatty acid desaturase	NSCAC_1092	NSCAC_RS05345	51.6168	43.4649	44.5704	45.277	48.1639	40.3913	39.3767	40.5622	41.0915	40.0848	46.3565	36.6842	-0.383876	3.00344e-07	-0.336815	6.42981e-06	0.100395	0.116333	-0.13922	0.0728686	-0.0995218	0.152929	-0.0980732	0.173958	-0.147456	0.203472	0.264994	9.34112e-05	0.0915986	0.119466	0.241098	0.000318472	-0.177488	0.0105977	0.225017	0.000738823	0.0440696	0.63191	-0.0677025	0.964949
		Putative fatty acid desaturase	NSCAC_1372	NSCAC_RS06745	77.8343	71.5304	57.2598	44.1971	68.3496	42.016	58.7371	43.4726	51.0422	40.3958	48.468	37.3163	0.150937	0.226181	-0.282027	0.032009	0.331896	0.0106571	-0.280406	0.0727901	-0.178051	0.192924	0.176431	0.225278	0.101068	0.812841	-0.43547	0.00106905	0.134507	0.287626	-0.513961	0.000195346	-0.108998	0.486708	0.283224	0.0368776	-0.0397193	0.863916	-0.0560161	0.99853
		Putative fatty acid desaturase	NSCAC_1497	NSCAC_RS07340	286.673	527.183	293.434	433.171	286.104	442.446	274.154	580.876	336.896	634.447	345.9	643.462	-0.812601	1.32024e-09	-0.66687	1.01113e-07	-0.136032	0.184735	-0.00582939	0.971511	-0.334712	0.00307167	-0.326329	0.00316527	-0.00969852	0.981368	0.799935	1.6669e-08	0.828601	6.08793e-09	-0.0981522	0.404776	-2.86332e-05	0.999756	0.637507	1.34447e-06	0.191123	0.159492	0.0694858	0.996153
		Sterol desaturase	NSCAC_0597	NSCAC_RS02975	106.577	95.983	83.0591	81.2563	88.4769	93.9194	74.7065	88.8497	80.4583	103.706	80.1439	98.3588	-0.140562	0.0622231	-0.40524	7.89307e-06	0.234352	0.00420935	-0.120546	0.228658	-0.149254	0.0816277	-0.13544	0.11882	0.0303265	0.928236	0.537385	1.9898e-08	0.620459	1.07769e-09	-0.0611154	0.450034	0.201111	0.0181052	0.13171	0.0823272	0.287639	0.00161365	-0.0219583	0.99853
		Cyclopropane-fatty-acyl-phospholipid synthase	NSCAC_0328	NSCAC_RS01605	342.423	340.499	294.805	259.723	247.272	238.558	212.619	173.622	155.746	147.054	147.69	136.257	0.671726	5.09273e-12	0.468242	9.92648e-09	0.101573	0.128874	0.226109	0.00442201	-0.179184	0.00932691	0.421317	1.73268e-07	0.101911	0.425592	-0.809576	5.91973e-14	-0.551958	1.52717e-10	-0.205637	0.00325195	-0.137998	0.0509988	-0.233982	0.000310059	-0.179978	0.00925446	-0.051981	0.972282
	accA	Aacetyl-CoA carboxyltransferase subunit alpha	NSCAC_0792	NSCAC_RS03880	71.4476	70.3437	55.0612	53.769	50.7012	55.731	40.6626	43.6353	46.369	45.8583	45.0643	45.5664	0.128635	0.0737137	-0.199973	0.00879174	0.264598	0.000758184	0.0922351	0.339502	-0.0759204	0.368733	-0.216288	0.0114211	0.0640103	0.788034	-0.118547	0.0916207	0.0358858	0.601801	-0.20578	0.00497042	0.0342836	0.704904	-0.133163	0.068882	0.134765	0.142276	0.0513475	0.99488
	accB	Biotin carboxyl carrier protein	NSCAC_1549	NSCAC_RS07610	282.854	350.217	253.233	195.808	213.438	182.127	194.802	240.09	224.714	240.838	247.333	224.347	-0.336493	1.4343e-05	-0.263537	0.000460797	0.0366241	0.635697	0.233678	0.00919048	-0.266965	0.00130677	-0.23025	0.00402969	-0.10958	0.538727	-0.175325	0.0104514	0.563072	1.63892e-09	-0.678462	1.50841e-10	-0.0954071	0.233133	0.573902	3.92475e-09	0.0845776	0.350868	-0.059935	0.9753
	accC	Biotin carboxylase	NSCAC_1550	NSCAC_RS07615	267.932	292.916	218.506	192.943	187.42	207.444	136.927	172.845	144.638	159.964	158.695	151.532	0.200104	0.0533839	0.143112	0.167564	0.164861	0.147435	0.193937	0.15134	0.0639248	0.603987	-0.11475	0.317757	-0.107868	0.708224	-0.436628	0.000150184	-0.00701982	0.946663	-0.415129	0.000728589	0.0895028	0.487368	-0.0383851	0.731463	-0.0581376	0.707254	-0.0144791	0.99853
	accD	Acetyl-CoA carboxyltransferase subunit beta	NSCAC_1066	NSCAC_RS05210	83.759	74.5624	56.1705	64.1484	45.9525	60.6344	42.3754	48.143	35.232	43.9552	40.3199	40.3464	0.461456	0.014126	0.195376	0.329983	0.431054	0.0222481	0.237057	0.344525	-0.273447	0.204154	0.231766	0.313532	-0.164974	0.798241	-0.386742	0.0344965	-0.271999	0.121888	-0.0413128	0.829266	-0.0971485	0.661255	-0.100031	0.597549	-0.0748191	0.806907	-0.073431	0.99853
	fabF	Beta-ketoacyl-[acyl carrier protein] synthase II	NSCAC_0913	NSCAC_RS04445	188.705	203.472	168.8	117.901	147.716	143.237	105.585	148.164	113.442	142.089	124.315	137.11	0.0612951	0.547347	0.116055	0.252431	0.0528265	0.644675	0.157906	0.236439	0.0917019	0.42846	-0.133553	0.23622	-0.107586	0.696737	-0.0566324	0.577202	0.53594	2.8071e-06	-0.600536	2.53255e-06	0.25943	0.023412	0.276379	0.0078706	0.000131341	0.998806	0.00796313	0.99853
	fabG	3-oxoacyl-[acyl-carrier-protein] reductase FabG	NSCAC_0915	NSCAC_RS04455	411.301	365.775	282.692	281.191	282.88	277.281	208.245	233.886	207.954	227.989	204.445	206.115	0.472064	1.25683e-05	-0.0272774	0.78644	0.449897	7.27982e-05	-0.0504222	0.722426	0.0464019	0.68424	-0.0232571	0.846662	0.0494443	0.895795	-0.328531	0.000903184	-0.034325	0.709243	-0.202075	0.046767	-0.0326519	0.804322	-0.0322769	0.751751	0.0306038	0.844067	-0.0921308	0.972282
	fabD	[acyl-carrier-protein] S-malonyltransferase	NSCAC_0916	NSCAC_RS04460	126.013	133.923	118.224	94.8128	104.874	127.239	81.6846	115.746	91.2288	115.56	95.1648	105.655	-0.1404	0.03647	-0.0794947	0.249152	-0.0254689	0.735203	0.141983	0.0999203	-0.0329923	0.6893	-0.188485	0.0139417	-0.0354364	0.900512	0.163379	0.0145761	0.544021	1.85245e-09	-0.315753	5.26616e-05	0.408804	4.94437e-06	0.0817955	0.229799	0.0534219	0.579298	-0.0648883	0.972282
	fabH	Beta-ketoacyl-[acyl carrier protein] synthase III	NSCAC_0917	NSCAC_RS04465	109.389	118.708	105.633	90.5657	95.7018	116.038	66.4451	101.308	76.432	110.208	87.1581	95.5235	-0.21622	0.0301312	0.00585372	0.958687	-0.056083	0.615437	0.102796	0.457907	0.133655	0.243922	-0.230597	0.0429252	-0.165991	0.519593	0.185172	0.0587113	0.54134	2.26226e-06	-0.212528	0.0408133	0.344494	0.00316881	0.0244988	0.822793	0.172347	0.164081	-0.14364	0.855909
	fabA	Beta-hydroxyacyl-acyl carrier protein dehydratase/isomerase	NSCAC_0580	NSCAC_RS02890	430.283	370.684	283.277	286.017	271.48	232.882	215.263	225.106	206.935	221.715	194.453	212.796	0.592475	2.06984e-06	0.0168898	0.883844	0.463505	0.000149275	0.0405458	0.808679	-0.0611217	0.626826	0.0374657	0.783997	0.11208	0.708707	-0.322591	0.00277928	-0.0996482	0.324731	-0.2097	0.0553736	-0.285698	0.0173197	0.137873	0.197586	0.0481776	0.772554	-0.013243	0.99853
	fabB	Beta-ketoacyl synthase	NSCAC_0973	NSCAC_RS04750	81.712	101.544	84.557	82.2038	76.4435	87.7514	65.1933	119.827	78.8751	134.125	83.946	140.58	-0.586415	1.25399e-08	-0.356423	5.97769e-05	-0.166411	0.0446466	0.114009	0.276125	-0.165648	0.0626859	-0.304784	0.000928058	-0.0635814	0.795691	0.983905	1.51392e-13	0.975648	2.01431e-13	-0.11674	0.153231	0.0778677	0.40259	0.676475	1.43733e-09	0.221305	0.0180194	0.124998	0.738424
	fabI	Enoyl-[acyl-carrier-protein] reductase	NSCAC_1231	NSCAC_RS06045	97.2148	180.973	92.5663	124.316	96.4271	141.802	113.893	211.665	128.851	221.237	137.053	250.987	-1.03286	1.06172e-11	-0.929456	2.37569e-10	-0.0413136	0.710613	-0.0877848	0.525686	-0.637123	1.8976e-06	-0.204549	0.0553859	-0.0620897	0.854833	0.976859	1.3543e-11	1.10424	8.95406e-13	-0.359456	0.000643287	0.180089	0.0937241	0.795344	2.78933e-09	0.128809	0.291006	0.232072	0.238572
	fabZ	3-Hydroxy-acyl-[acyl-carrier-protein] dehydratase	NSCAC_0409	NSCAC_RS02035	159.992	193.827	117.869	110.475	108.775	98.1539	95.7805	196.037	102.921	200.216	104.091	202.89	0.0917177	0.541696	-0.249608	0.107663	0.33178	0.0295167	0.0910456	0.679577	-0.215929	0.211099	-0.124725	0.503005	0.00954572	0.991732	0.534397	0.000164511	1.12587	1.77724e-09	-0.651304	4.92532e-05	-0.176908	0.305666	1.18425	3.72876e-09	0.118531	0.530852	0.0598298	0.99853
BCAA FAS	ilvE	ilvE Branched-chain-amino-acid aminotransferase	NSCAC_1682	NSCAC_RS08265	69.5187	98.007	76.1494	81.7775	72.1453	91.4446	62.0365	101.103	72.8718	98.0678	69.7046	98.6181	-0.553951	1.23917e-08	-0.395001	5.32666e-06	-0.250175	0.00185836	0.044207	0.679577	-0.1778	0.0320623	-0.261408	0.00211956	0.0912249	0.650594	0.51599	1.70386e-08	0.529571	9.40224e-09	-0.0800637	0.288281	0.145917	0.070384	0.366946	1.01454e-05	0.0167076	0.894243	0.0664828	0.972282
	aceF	Pyruvate dehydrogenase, dihydrolipoyltransacetylase component E2	NSCAC_0544	NSCAC_RS02700	150.911	198.22	153.628	212.988	169.126	217.573	158.937	203.735	162.64	191.343	168.739	181.722	-0.705438	1.49112e-07	-0.56615	8.28292e-06	-0.111282	0.343201	-0.197462	0.161779	-0.307808	0.0140985	-0.0608797	0.647718	-0.0280061	0.945606	0.387777	0.00082683	0.122093	0.262496	0.287196	0.0184856	0.00159883	0.994413	0.149956	0.19111	-0.0294625	0.878996	-0.021512	0.99853
	plsX	plsX putative phosphate acyltransferase	NSCAC_0918	NSCAC_RS04470	228.475	274.751	239.374	156.961	202.063	217.532	175.068	259.687	201.692	274.196	207.03	264.397	-0.396063	0.000389521	-0.209441	0.0499198	-0.177088	0.115753	0.213845	0.117034	-0.189712	0.109969	-0.233573	0.0437794	-0.00953499	0.984092	0.457511	9.64731e-05	1.06863	2.1579e-11	-0.619353	3.26796e-06	0.453312	0.000428702	0.48004	6.68954e-05	0.135276	0.334588	0.00823586	0.99853
	plsY	plsY putative glycerol-3-phosphate acyltransferase	NSCAC_0022	NSCAC_RS00110	265.52	257.999	224.378	229.154	195.54	178.876	153.392	111.123	134.427	112.311	142.913	110.64	0.356033	0.00577248	0.272732	0.0358403	0.143784	0.281051	0.154224	0.363077	-0.0435149	0.780189	0.162023	0.270149	-0.0604838	0.91105	-0.733969	1.31435e-06	-0.761005	5.91779e-07	-0.00138729	0.991527	-0.356263	0.0124608	-0.488244	0.000467596	0.0835022	0.671445	0.0284239	0.99853
		Phospholipid/glycerol acyltransferase (plsC-like)	NSCAC_0277	NSCAC_RS01350	177.883	137.743	106.581	108.568	87.1582	91.0844	65.2801	89.2451	71.7576	85.814	79.4686	85.2918	0.618868	2.94197e-07	0.111234	0.278561	0.625352	6.17102e-07	0.253967	0.0395793	0.0230584	0.857103	-0.165791	0.159273	-0.117719	0.683637	-0.192195	0.0440654	-0.0689441	0.460264	-0.17052	0.0838813	-0.267286	0.0150497	0.191107	0.0540639	0.00723561	0.966721	0.0472695	0.99853
		Phospholipid/glycerol acyltransferase (plsC-like)	NSCAC_0317	NSCAC_RS01550	42.9139	46.0083	36.8697	47.0458	35.7685	38.6038	23.5944	28.3979	28.5917	35.5679	34.7974	37.2052	-0.245153	0.00861715	-0.0806873	0.417833	0.0880786	0.365919	0.0220243	0.884025	0.204511	0.0635404	-0.307222	0.00817391	-0.252544	0.139641	0.187791	0.0322616	-0.132604	0.118147	0.201119	0.022255	-0.292037	0.00373641	-0.229037	0.0171623	0.38847	0.000918797	0.119276	0.94426
		Phosphatidate cytidylyltransferase	NSCAC_0404	NSCAC_RS02010	180.112	211.593	166.21	152.187	128.727	171.461	98.174	155.598	101.526	139.031	116.657	137.887	0.0872752	0.598961	0.221245	0.183534	0.0420377	0.825393	0.300256	0.152194	-0.000823904	0.996618	-0.0781865	0.711502	-0.176008	0.708707	-0.115954	0.472643	0.133509	0.390816	-0.296983	0.0785183	0.14365	0.459592	0.0884687	0.598814	-0.0986094	0.684938	0.0475205	0.99853
	pgsA	Phosphatidylglycerophosphate synthase	NSCAC_0933	NSCAC_RS04555	555.832	634.584	422.038	602.221	447.609	487.983	403.015	375.157	383.772	392.923	407.905	367.369	-0.128589	0.361824	-0.318887	0.0248351	0.248403	0.098635	-0.118238	0.555632	-0.242252	0.126397	0.041603	0.812551	-0.0581052	0.91655	-0.302343	0.033461	-0.343125	0.0156609	0.09422	0.567261	-0.305921	0.0643639	-0.177223	0.215537	0.14002	0.464358	-0.0534381	0.99853
		CDP-diacylglycerol--serine O-phosphatidyltransferase	NSCAC_1285	NSCAC_RS06305	371.02	334.174	280.86	314.865	276.239	308.759	202.83	265.975	194.322	236.533	236.194	234.837	0.1092	0.207562	0.0813841	0.358651	0.282578	0.00345038	-0.00306414	0.983716	0.0538126	0.607201	0.0306357	0.78282	-0.254763	0.0632822	-0.0105687	0.910498	-0.140569	0.0977	0.0912271	0.342979	-0.0332868	0.787192	-0.0079192	0.93517	-0.0993629	0.385767	0.038773	0.99853
	psd	Phosphatidylserine decarboxylase proenzyme	NSCAC_0144	NSCAC_RS00710	94.0502	79.0621	79.6421	74.6874	91.1843	71.4235	66.0075	75.0001	62.3855	71.5168	63.6349	71.9972	0.0249478	0.729892	-0.0993006	0.166951	0.126904	0.0801126	-0.220925	0.0124064	0.0708719	0.370755	0.0507525	0.559459	-0.00265579	0.993799	0.368473	3.62838e-06	0.203722	0.00336045	0.0970268	0.174347	-0.0764281	0.344554	0.283322	0.000193792	-0.00317202	0.979379	0.0677243	0.972282
General stress response - 'repair'	ruvA	DNA repair and recombination complex, subunit A	NSCAC_1679	NSCAC_RS08250	32.0328	31.2568	28.0332	26.8906	26.7706	22.0324	22.5308	22.115	25.5943	19.4985	28.6472	20.116	-0.363761	0.00796656	-0.309166	0.031319	0.0797528	0.593015	0.0505109	0.816295	-0.143038	0.374069	-0.216639	0.18638	-0.134348	0.737318	-0.154378	0.263631	-0.197139	0.148069	-0.0471099	0.744094	-0.303014	0.0507663	0.217848	0.136953	-0.111972	0.603835	0.0898708	0.99853
	ruvB	DNA repair and recombination complex, subunit B	NSCAC_1678	NSCAC_RS08245	53.8518	46.9433	34.0703	30.7417	27.7189	27.8871	20.0547	24.9957	19.0168	22.6081	21.3046	21.9692	0.789556	8.67787e-10	0.390093	0.000251515	0.542772	7.85463e-07	0.263085	0.0221324	0.0833278	0.457039	0.0436801	0.741518	-0.143309	0.60766	-0.596317	9.55024e-08	-0.17418	0.0519327	-0.432444	1.35116e-05	-0.151952	0.130788	0.0567488	0.555993	-0.0789765	0.568421	0.0103068	0.99853
	ruvC	DNA repair and recombination complex, subunit C	NSCAC_1680	NSCAC_RS08255	69.823	104.684	89.5315	73.7651	87.4962	87.1701	67.6219	80.3571	65.3365	69.5038	67.1216	61.8928	-0.470766	5.95785e-05	0.00463436	0.96951	-0.462528	0.000104023	0.00256032	0.987746	-0.021287	0.872885	0.023361	0.864175	-0.0128715	0.97974	-0.282608	0.0057713	0.171766	0.083444	-0.33692	0.0013417	0.249046	0.0263287	0.0708149	0.49302	-0.148095	0.264019	-0.117453	0.961517
	mutH	DNA mismatch repair protein MutH	NSCAC_0189	NSCAC_RS00915	74.0715	36.6918	64.0554	47.6032	83.6452	48.1011	49.2553	28.3061	47.8029	25.167	45.4452	23.0445	0.169075	0.0769012	-0.0202354	0.850262	0.0901362	0.360136	-0.405742	0.000657428	0.371905	0.000822891	0.0136018	0.914312	0.0991745	0.724967	-0.172199	0.122741	-0.654596	4.01995e-07	0.546153	5.58158e-06	0.0142335	0.91835	-0.567986	5.95959e-06	-0.100844	0.541195	-0.0637561	0.99853
	mutL	DNA mismatch repair endonuclease MutL	NSCAC_0282	NSCAC_RS01370	34.38	30.8511	30.2518	24.0029	26.7547	22.0036	16.1952	14.5827	13.659	11.5329	14.2455	10.645	0.730157	2.75659e-09	0.681397	2.6265e-08	0.0831194	0.340521	0.137965	0.200898	0.342618	0.00108169	0.200814	0.0608455	-0.0343589	0.936552	-1.02209	3.47485e-12	-0.798539	5.16806e-10	-0.175645	0.0369896	-0.143208	0.130015	-0.372404	0.000185452	-0.282928	0.0172355	-0.0479016	0.99853
	mutY	Adenine DNA glycosylase	NSCAC_0524	NSCAC_RS02590	18.5257	14.8036	16.3214	17.3561	15.9038	15.4681	10.3325	11.129	9.20446	10.8064	10.795	10.9709	0.224802	0.0776488	0.34573	0.0124717	0.0793587	0.548621	-0.0100212	0.961361	0.230855	0.112323	0.124896	0.457367	-0.200287	0.607249	0.0750243	0.556742	-0.415284	0.00113237	0.4099	0.001172	-0.175333	0.182655	-0.258952	0.0447756	0.0190007	0.93789	0.080409	0.99853
	mutS	DNA mismatch repair protein MutS	NSCAC_1106	NSCAC_RS05415	31.1926	28.8332	28.434	28.2507	29.4864	30.3648	20.5469	22.8871	19.4907	21.5042	20.5029	21.5514	0.0508303	0.470469	0.0850997	0.231625	0.0137056	0.866492	-0.0864954	0.344525	0.131889	0.0890008	0.0397062	0.648682	-0.047975	0.85128	0.100528	0.13655	-0.133201	0.0458967	0.161441	0.022892	0.0826414	0.291277	-0.178751	0.0111657	-0.0370914	0.726569	0.0722891	0.965391
	mutM	Formamidopyrimidine-DNA glycosylase	NSCAC_1503	NSCAC_RS07365	87.6709	54.3381	56.2736	49.5413	55.79	42.0646	35.2048	34.8864	32.0879	29.9263	34.7371	26.6869	0.797192	1.13749e-08	0.354759	0.00229915	0.531907	9.70614e-06	-0.0175849	0.91538	0.27657	0.0217329	0.0957735	0.483856	-0.0894742	0.811906	-0.52063	2.37099e-05	-0.460342	8.10416e-05	0.0507975	0.641043	-0.250519	0.0319445	-0.0608976	0.593005	-0.148925	0.323255	-0.111086	0.972282
	recA	Recombinase RecA	NSCAC_1103	NSCAC_RS05400	78.6172	91.3032	70.1073	62.9522	56.8433	74.9671	43.0219	62.4773	46.5548	61.7337	45.0202	57.2723	0.253127	0.00225646	0.136971	0.0912755	0.0397449	0.642108	0.274633	0.0060551	0.00704216	0.946045	-0.144704	0.119668	0.0764101	0.753519	-0.166691	0.0279948	0.238453	0.00217567	-0.356648	4.92934e-05	0.242371	0.00603277	-0.0477522	0.546753	0.0438342	0.707658	-0.0484959	0.996153
	recO	DNA repair protein RecO	NSCAC_0391	NSCAC_RS01945	96.8672	90.4587	81.1071	83.3833	83.673	86.1795	62.9572	55.8428	57.0418	46.5195	57.8164	44.842	0.205914	0.00671904	0.0582993	0.455532	0.140003	0.0618875	-0.0694265	0.488627	0.0200426	0.822792	0.107683	0.221024	0.00761156	0.982907	-0.521201	5.60725e-08	-0.573226	6.95464e-09	0.0533829	0.480176	0.0431107	0.622414	-0.418304	2.69136e-06	-0.198033	0.0391024	-0.00135777	0.998686
	recJ	Single-stranded-DNA-specific exonuclease RecJ	NSCAC_1193	NSCAC_RS05860	26.6534	28.0735	23.1022	21.1127	19.7687	22.4396	13.1379	19.1197	11.6532	13.8279	12.8168	12.9778	0.51135	5.41761e-07	0.522999	9.77119e-07	0.0984751	0.230096	0.18471	0.0681085	0.200031	0.0364891	0.138258	0.181875	-0.110124	0.672668	-0.597192	1.74205e-08	-0.350873	7.71784e-05	-0.221907	0.00554475	0.069061	0.452235	-0.0110961	0.900828	-0.408838	0.000121449	-0.0244122	0.99853
	recG	ATP-dependent DNA helicase RecG	NSCAC_1453	NSCAC_RS07125	23.1548	23.1868	22.6908	22.0159	22.6223	22.3518	15.8474	16.8164	13.138	13.8601	14.3513	12.6267	0.128097	0.169646	0.332814	0.00114689	-0.0995908	0.292185	-0.027064	0.845495	0.122825	0.234952	0.237053	0.0307065	-0.105126	0.708707	-0.376044	0.000188214	-0.407806	4.94759e-05	0.113637	0.207646	-0.000662051	0.99793	-0.183746	0.0462263	-0.223398	0.0546497	-0.081875	0.984529
	recR	Recombination mediator RecR	NSCAC_1632	NSCAC_RS08020	107.86	127.577	103.414	68.4103	92.1363	77.4061	73.0433	94.7368	81.6785	92.1272	89.3546	87.7234	-0.272594	0.0014053	-0.116302	0.167693	-0.0563787	0.527333	0.133759	0.207159	-0.0623793	0.531962	-0.187681	0.0505493	-0.099914	0.674892	-0.0512385	0.520804	0.695592	9.11627e-10	-0.724683	1.0713e-09	0.180531	0.0565332	0.486961	1.32186e-06	0.0280997	0.835401	-0.0221474	0.99853
	uvrA	UvrABC system protein A	NSCAC_0258	NSCAC_RS01255	40.1635	35.5456	34.152	40.5201	32.7714	36.1595	22.4405	18.5254	19.956	18.9	20.6558	18.0156	0.414729	1.20383e-07	0.315234	1.2874e-05	0.12501	0.0636123	0.0243152	0.808679	0.16065	0.0227307	0.130269	0.0563081	-0.0255154	0.91655	-0.458927	1.52992e-08	-0.832282	9.11738e-14	0.377474	2.9141e-06	-0.186966	0.0120637	-0.729741	4.41783e-12	0.0844247	0.286176	-0.00411843	0.99853
	uvrA	UvrABC system protein A	NSCAC_1603	NSCAC_RS07875	16.6542	15.0603	18.4792	15.6054	18.8627	17.8879	11.2104	10.4408	8.96745	9.33221	9.52523	9.16653	0.26986	0.000606739	0.586101	1.12869e-08	-0.254046	0.000832175	-0.0594822	0.53108	0.361218	5.8736e-05	0.284365	0.00167213	-0.062196	0.810345	-0.197381	0.008009	-0.476618	1.12956e-07	0.238992	0.00123215	0.177648	0.019404	-0.551338	1.42091e-08	-0.102928	0.308873	0.040245	0.99853
	uvrB	UvrABC system protein B	NSCAC_1013	NSCAC_RS04955	21.8722	18.6914	18.0123	15.0225	14.5626	14.824	10.1596	8.8191	7.55639	8.94602	7.75357	8.79471	0.932028	1.09092e-10	0.793601	7.22474e-09	0.149635	0.0933083	0.273796	0.0151737	0.126793	0.232902	0.393012	0.00118427	-0.0112077	0.981368	-0.575346	3.6442e-07	-0.482978	5.96457e-06	-0.125153	0.155168	-0.0408021	0.721957	-0.518492	4.75838e-06	0.0763156	0.603835	0.0327858	0.99853
	uvrC	UvrABC system protein C	NSCAC_0934	NSCAC_RS04560	121.589	123.263	100.094	99.0979	86.2659	98.6016	48.5651	61.3551	41.956	45.8307	42.493	40.5956	0.969018	3.07148e-12	0.798567	2.81381e-10	0.16699	0.0630753	0.180797	0.0912486	0.4398	3.9329e-05	0.17797	0.0562773	0.00346012	0.993799	-1.08991	1.2941e-13	-0.868292	1.43531e-11	-0.127138	0.159892	-0.0285031	0.809257	-0.466238	3.31222e-06	-0.37355	0.000266184	-0.0944831	0.954739
	nth	Endonuclease III	NSCAC_0830	NSCAC_RS04050	52.0442	27.6128	40.4344	23.0827	28.328	21.6012	16.4715	13.0225	13.7967	10.2917	15.387	11.2314	1.20811	1.62652e-09	1.09688	4.3657e-08	0.251845	0.0452282	0.478175	0.00414361	0.380056	0.0221203	0.238654	0.207387	-0.140619	0.794253	-0.807804	7.31799e-06	-0.920901	1.28731e-06	-0.084889	0.562062	-0.0979847	0.568812	-0.534045	0.00140085	-0.288871	0.197117	0.197985	0.961517
	polA	3'-5' exonuclease	NSCAC_1388	NSCAC_RS06820	28.6241	29.9622	28.8508	29.7567	24.7436	27.0189	16.3435	17.4664	14.3065	17.7694	15.223	17.448	0.360042	3.60179e-06	0.551562	5.09913e-09	-0.12781	0.0564085	0.187561	0.0210501	0.208456	0.0058615	0.155545	0.0434251	-0.0637092	0.753519	-0.260997	0.000172073	-0.482768	9.15351e-09	0.18194	0.00663754	-0.162272	0.0236173	-0.39883	7.05819e-07	0.0783333	0.371484	0.0398319	0.99853
	sbcC	Nuclease SbcCD subunit C	NSCAC_1055	NSCAC_RS05160	26.6423	20.0023	24.5747	26.3734	28.8191	25.0361	17.816	11.2373	14.399	10.8435	13.7968	9.72134	0.401618	0.000476225	0.3052	0.00663986	0.0140837	0.909607	-0.273147	0.0355211	0.311164	0.00885351	0.267183	0.0281693	0.0823342	0.827388	-0.517656	3.31948e-05	-1.0187	1.34545e-10	0.587674	3.17969e-06	-0.110108	0.359769	-0.910533	3.43079e-09	0.001941	0.992968	-0.0866305	0.99488
	sbcD	Nuclease SbcCD subunit D	NSCAC_1056	NSCAC_RS05165	20.454	19.6847	17.0596	17.9625	18.0953	17.5916	14.4239	12.537	12.952	13.0137	12.0509	12.345	0.181433	0.259258	-0.0906941	0.591889	0.138808	0.397491	-0.145221	0.499711	-0.0615971	0.747845	0.116124	0.564296	0.13332	0.811906	-0.171173	0.270999	-0.20063	0.181184	0.0501067	0.757289	-0.0650558	0.741611	-0.244994	0.127339	0.109419	0.657422	-0.0206499	0.99853
	xseB	Exonuclease VII	NSCAC_0417	NSCAC_RS02075	924.922	536.7	493.375	631.112	533.771	401.932	255.545	358.853	308.68	294.431	305.53	293.15	1.07246	2.29586e-06	0.27815	0.171979	0.759115	0.000208602	-0.0966492	0.725436	0.658145	0.00471039	-0.283346	0.252971	0.0351968	0.977218	-0.457947	0.0191288	-0.831442	6.51625e-05	0.355762	0.0495843	-0.588255	0.00524684	-0.0607197	0.775608	-0.182468	0.534289	0.017733	0.99853
	groES	Chaperonin, 10 Kd subunit	NSCAC_0031	NSCAC_RS00160	1773.35	2818.91	2509.91	2198.6	1434.59	2133.29	1955.34	2854.43	2460.01	6645.94	2449.31	6677.28	-0.983439	4.85983e-06	-0.391972	0.0430251	-0.617363	0.00289458	0.796188	0.00122369	-0.84857	0.000223704	-0.33959	0.107056	0.0258961	0.977218	1.67489	4.26166e-09	1.88231	2.91228e-10	-0.21769	0.306488	-0.0182897	0.947819	0.591605	0.00370914	1.30899	3.1122e-06	0.0102699	0.99853
	groEL	Chaperonin, 60 Kd subunit	NSCAC_0032	NSCAC_RS00165	937.605	1672.59	1684.72	1852.34	1199.05	1836.42	1304.88	1341.3	1467.7	2735.48	1654.62	2497.13	-1.37064	6.35576e-10	-0.268783	0.100882	-0.95309	2.30263e-06	0.446906	0.0290185	-0.519737	0.00495411	-0.195953	0.281256	-0.148766	0.738624	1.09492	1.51694e-07	0.853913	9.27924e-06	0.319788	0.0707936	-0.0160158	0.947819	-0.220921	0.184721	1.09085	1.20631e-06	-0.0787768	0.99853
	hrcA	heat-inducible transcriptional repressor HrcA	NSCAC_0204	NSCAC_RS00985	75.7215	78.4234	82.1122	74.6642	86.4338	73.418	53.2292	50.1004	49.2915	45.6793	52.1729	45.673	-0.00576221	0.958093	0.277841	0.0110531	-0.227459	0.0358213	-0.105831	0.453323	0.307225	0.00981665	0.0764475	0.559703	-0.0561449	0.903634	-0.275634	0.00960267	-0.453836	7.08598e-05	0.112908	0.29583	-0.0368416	0.795151	-0.339182	0.00216619	-0.0778124	0.625741	0.0652936	0.99853
	grpE	Protein GrpE	NSCAC_0205	NSCAC_RS00990	137.161	130.448	101.403	92.2897	85.0446	90.9953	71.6758	126.645	108.522	155.345	110.148	169.378	-0.220437	0.0196135	-0.541147	2.9886e-06	0.315273	0.00227298	0.232278	0.062742	-0.147794	0.194136	-0.625631	2.07997e-06	0.00543658	0.992862	0.865053	7.78027e-11	1.01959	3.17877e-12	-0.32875	0.00121686	-0.0192545	0.881929	0.672682	5.96651e-08	0.366162	0.00108726	0.174214	0.510466
	dnaK	Heat shock protein 70kD, peptide-binding domain	NSCAC_0206	NSCAC_RS00995	172.376	219.024	263.003	339.644	244.937	312.286	301.709	285.676	279.259	397.175	270.029	383.466	-1.18883	1.78121e-13	-0.53993	2.62416e-06	-0.72121	3.8175e-08	0.0729358	0.599595	-0.698349	4.60426e-07	0.0854832	0.456687	0.0723106	0.810345	1.32927	4.01455e-14	0.500338	1.29673e-05	0.825369	6.33915e-09	-0.141082	0.232367	0.107056	0.289075	0.534364	2.79101e-05	0.00356049	0.99853
	dnaJ	Chaperone protein dnaJ	NSCAC_0207	NSCAC_RS01000	165.559	152.011	179.079	167.264	156.765	173.905	133.868	129.375	123.702	150.611	123.036	135.726	-0.117399	0.0745757	0.0780284	0.250348	-0.226602	0.00218007	0.158408	0.0654534	-0.167799	0.026765	0.0874197	0.249687	0.0311749	0.91105	0.34673	5.48042e-06	0.117431	0.0715945	0.319748	5.26616e-05	0.044314	0.603278	-0.205283	0.00349893	0.2784	0.000619624	-0.0904488	0.887411
	clpA	ATP-dependent Clp protease ATP-binding subunit ClpA	NSCAC_1303	NSCAC_RS06395	183.749	221.871	193.956	173.513	194.736	204.701	140.01	153.321	120.012	123.068	119.311	115.113	0.0794102	0.210554	0.230597	0.000851473	-0.182288	0.0115852	-0.0440669	0.660062	0.0833683	0.268322	0.191295	0.00716214	0.0311014	0.903634	-0.430561	1.46074e-07	-0.247495	0.00032246	-0.164378	0.0266954	0.214862	0.0076561	-0.187955	0.0072687	-0.274402	0.000436216	-0.0186885	0.99853
	clpS	ATP-dependent Clp protease adaptor protein ClpS	NSCAC_1304	NSCAC_RS06400	541.376	791.058	777.39	591.194	880.096	832.571	619.815	754.855	563.356	562.022	504.574	578.368	-0.43606	0.0175609	0.0358697	0.856865	-0.65063	0.00129882	-0.199377	0.428623	0.107758	0.618308	0.127489	0.565516	0.1787	0.720547	-0.00511749	0.980282	0.202113	0.246832	-0.271488	0.154305	0.504501	0.0151763	0.0414246	0.833039	-0.343812	0.122078	0.064257	0.99853
	clpB	ATP-dependent chaperone ClpB	NSCAC_0320	NSCAC_RS01565	59.2578	55.9059	89.7275	119.994	68.4347	113.875	75.5204	67.8225	64.3015	93.7841	61.2894	86.1981	-0.600154	1.18824e-06	0.0206699	0.857694	-0.712631	4.52029e-07	0.354826	0.0106513	-0.540489	5.8736e-05	0.206333	0.078735	0.0918068	0.759433	1.14508	5.02819e-12	-0.0816818	0.45146	1.29152	6.99755e-12	-0.0962846	0.490296	-0.511941	3.93698e-05	0.526544	7.91582e-05	-0.0647599	0.998143
	clpP	Clp protease catalytic subunit P signature	NSCAC_0926	NSCAC_RS04510	619.509	649.955	668.072	585.065	614.254	665.607	526.035	600.681	584.882	589.125	566.708	563.495	-0.406393	1.75601e-07	-0.251567	0.00027707	-0.225785	0.00153591	0.0970796	0.259359	-0.173729	0.0160889	-0.174918	0.0124048	0.0709593	0.681332	0.281726	5.73844e-05	0.283319	4.72964e-05	0.0186116	0.800661	0.187884	0.0125196	0.0528633	0.428601	0.0425716	0.646684	-0.0202047	0.99853
	clpX	ATP-dependent Clp protease ATP-binding subunit ClpX	NSCAC_0925	NSCAC_RS04505	222.661	264.211	271.645	241.547	264.676	283.501	205.81	265.44	225.123	243.339	220.061	241.844	-0.526944	1.0636e-09	-0.185443	0.00475801	-0.395976	1.39673e-06	0.00272119	0.978938	-0.0338203	0.660158	-0.154344	0.0247117	0.0544752	0.755598	0.383654	5.80666e-07	0.27253	7.81598e-05	0.0555055	0.438522	0.213531	0.0054713	0.13265	0.0462263	-0.0736509	0.380883	0.0556185	0.97344
	tig	Trigger factor	NSCAC_0927	NSCAC_RS04515	326.648	313.402	279.388	254.02	262.97	266.39	238.012	281.38	285.305	287.151	268.83	268.176	-0.258523	0.00077245	-0.49958	1.02667e-07	0.131015	0.0970644	0.0423844	0.692537	-0.253341	0.00285826	-0.288623	0.000635623	0.110042	0.544911	0.287822	0.000269796	0.442662	4.93602e-07	-0.117113	0.142741	0.044661	0.638092	0.309294	0.000153887	0.0887065	0.356536	-0.0377268	0.99853
	hptG	Hsp90 protein	NSCAC_1038	NSCAC_RS05080	83.7999	90.0586	136.726	332.718	89.7327	248.702	76.9886	84.3515	63.1391	129.679	61.1044	139.271	-0.0983375	0.406843	0.658905	4.58001e-06	-0.82805	3.49771e-07	0.575727	0.000398865	-0.176173	0.190658	0.259351	0.0481622	0.0708071	0.873333	1.1519	9.2769e-11	-1.08422	3.04285e-09	2.08018	2.5821e-14	-0.440463	0.00891303	-1.32742	5.66397e-11	0.683663	1.13646e-05	0.155937	0.946367
	surA	Chaperone SurA [surA]	NSCAC_1053	NSCAC_RS05140	30.4192	32.4814	26.4542	25.8945	26.2328	28.6463	21.8908	30.6957	25.011	28.6966	26.2305	26.4	-0.335942	0.00363911	-0.389035	0.0015758	0.102166	0.397491	-0.0388254	0.82971	-0.129068	0.328006	-0.221141	0.0928997	-0.049073	0.91655	0.212674	0.0488416	0.413206	0.000323764	-0.142921	0.20025	0.113031	0.381374	0.338501	0.00305724	-0.038326	0.832625	-0.0576112	0.99853
	skp	Chaperone protein skp	NSCAC_0408	NSCAC_RS02030	461.494	416.321	342.994	282.553	351.635	248.685	276.087	448.372	361.996	438.294	373.592	464.614	-0.264516	0.0647188	-0.515154	0.000919013	0.269025	0.080281	-0.0524886	0.819085	-0.0488628	0.783776	-0.413803	0.0114952	-0.0183871	0.979421	0.627245	6.70278e-05	0.914512	1.8495e-07	-0.407426	0.00845712	-0.160516	0.350996	1.027	7.24705e-08	0.0480331	0.841313	0.120159	0.9753
		HSP20-like chaperone	NSCAC_0460	NSCAC_RS02265	2297.97	921.197	4231.36	6684.12	2926.9	3096.27	3513.32	754.922	2685.03	1226.38	2261.94	1136.54	-0.545715	0.00218819	0.203364	0.280588	-1.03071	6.74041e-06	0.497205	0.038317	-0.664497	0.00242807	0.370656	0.0686611	0.281627	0.519593	0.770617	9.34626e-06	-2.16306	1.10939e-12	3.01741	7.08306e-15	-1.09188	2.81656e-05	-1.85719	1.24345e-11	0.786007	4.14126e-05	-0.0837278	0.99853
	trxA	Thioredoxin	NSCAC_0278	NSCAC_RS01355	3605.5	3497.13	3255.3	4512.41	2207.06	2797.17	1644.4	2620.88	1773.79	2493.97	1945.69	2908.17	0.372809	0.0202914	0.441527	0.0071758	0.035876	0.860088	0.540699	0.0106513	0.023489	0.907164	-0.122661	0.490236	-0.104594	0.836642	0.174825	0.291954	-0.568982	0.0011803	0.510433	0.00799543	-0.652875	0.00178672	0.0606152	0.731463	0.0232773	0.935317	0.233374	0.847213
	trxB	Thioredoxin-disulfide reductase	NSCAC_0298	NSCAC_RS01455	279.434	445.3	274.437	387.393	255.113	341.556	191.227	302.942	233.829	354.373	270.986	370.098	-0.49805	8.9505e-06	-0.219471	0.0279803	-0.0924361	0.394588	0.0791781	0.577431	0.020781	0.869993	-0.31943	0.00373695	-0.186142	0.361909	0.243605	0.0207674	0.148737	0.14181	-0.0148779	0.904702	-0.192932	0.110244	0.0498975	0.644225	0.291772	0.0165635	0.109746	0.961517
		putative peroxiredoxin	NSCAC_0816	NSCAC_RS04000	3891.05	6724.81	2972.28	3589.63	2395.97	3059.27	3000.69	4157.6	3107.21	4336.04	3033.15	4573.2	-0.183498	0.132111	-0.50661	0.000164169	0.25992	0.0496675	0.291801	0.0589211	-0.72256	7.64363e-06	-0.0758513	0.60805	0.0631923	0.896479	-0.0681598	0.613591	0.551376	7.15724e-05	-0.734672	7.40818e-06	-0.228085	0.11538	0.646497	1.22043e-05	0.132964	0.448099	0.115136	0.972282
	yggaF	putative peroxiredoxin YgaF	NSCAC_1294	NSCAC_RS06350	274.465	238.388	179.665	176.038	173.315	161.367	152.929	227.104	184.669	237.904	170.735	231.953	0.135608	0.432002	-0.497925	0.00575123	0.488384	0.0071941	0.014731	0.959855	-0.216892	0.268322	-0.295764	0.131494	0.145149	0.7929	0.427565	0.0101502	0.715004	6.99448e-05	-0.285667	0.10024	-0.114368	0.588424	0.679776	0.000248412	0.149596	0.523731	-0.00177235	0.998686
	grxC	Glutaredoxin	NSCAC_0015	NSCAC_RS00075	171.007	158.611	139.954	90.457	84.5651	108.865	65.2192	125.504	63.008	121.751	69.9916	118.401	0.768446	5.72024e-05	0.73315	0.000221394	0.153786	0.339272	0.718723	0.000975003	-0.0319371	0.893424	0.0463638	0.853868	-0.11849	0.881351	-0.00388276	0.98183	0.696749	7.70552e-05	-0.682142	0.000113027	0.324182	0.0779995	0.330782	0.0423704	0.0417853	0.879938	-0.018489	0.99853
	grxD	Glutaredoxin	NSCAC_1305	NSCAC_RS06405	1321.62	1429.76	1422.3	1498.63	1814.99	1412.46	1502.49	1644.59	1642.18	1514.48	1439.61	1770.04	-0.649054	1.02766e-06	-0.61679	4.28438e-06	-0.246673	0.0390459	-0.350349	0.0175453	-0.130553	0.324206	-0.135888	0.292512	0.214409	0.361909	0.740397	1.43165e-07	0.299515	0.00840951	0.202425	0.0932864	-0.0342946	0.828313	0.363666	0.00251862	-0.0298564	0.878996	0.238458	0.389354
		Glutaredoxin	NSCAC_0152	NSCAC_RS00750	275.136	200.597	243.746	205.062	296.06	192.181	194.28	186.069	219.677	209.208	213.585	208.394	-0.152557	0.11504	-0.242016	0.0169505	0.0314193	0.76816	-0.270335	0.0223054	0.19843	0.0667149	-0.17011	0.137933	0.0580396	0.889643	0.456101	3.14106e-05	0.295819	0.00272832	0.148864	0.136542	-0.0374908	0.779392	0.0637724	0.543607	0.269537	0.0281322	0.0114183	0.99853
Cell division	secA	Translocase ATPase for protein export	NSCAC_1409	NSCAC_RS06920	276.469	165.316	173.118	163.807	211.698	129.335	121.251	82.8218	104.26	76.8984	113.37	81.0496	0.754719	5.58356e-06	0.317001	0.040377	0.535819	0.0004016	-0.291272	0.094822	0.415239	0.0108021	0.193034	0.282818	-0.0981011	0.873177	-0.588978	0.000362173	-0.811381	4.72899e-06	0.12559	0.391017	-0.299496	0.0612901	-0.502876	0.00253881	-0.00900893	0.976531	0.096813	0.99853
	lpxC	UDP-3-O-acyl-N-acetylglucosamine deacetylase	NSCAC_1410	NSCAC_RS06925	100.445	91.1567	85.7532	66.9501	100.273	77.9621	67.2862	71.391	71.719	78.083	71.8768	78.0176	-0.0565112	0.498325	-0.193827	0.0218842	0.114647	0.181666	-0.254689	0.0140988	0.18658	0.0436641	-0.125718	0.183569	0.0226693	0.945059	0.282765	0.000825284	0.484944	5.917e-07	-0.261641	0.00293778	0.202049	0.029618	0.0923477	0.266006	0.190547	0.0547686	0.0594615	0.99488
	ftsZ	Cell division protein FtsZ	NSCAC_1411	NSCAC_RS06930	145.951	160.285	144.081	114.981	144.223	149.45	118.044	156.671	127.594	193.404	143.242	187.262	-0.527676	5.74791e-06	-0.289355	0.00610129	-0.0975254	0.378731	-0.041587	0.797288	-0.106741	0.361554	-0.141027	0.220134	-0.140796	0.60427	0.734262	2.44819e-08	1.02621	2.47038e-11	-0.299099	0.0064992	0.36671	0.00232158	0.294275	0.00576814	0.365221	0.00332898	0.00715441	0.99853
	ftsA	Cell division protein FtsA	NSCAC_1412	NSCAC_RS06935	137.507	160.699	122.184	129.144	126.477	144.504	110.633	113.396	118.356	120.758	124.845	115.269	-0.409273	1.85078e-05	-0.409331	2.72303e-05	0.0498346	0.603548	-0.0802701	0.506472	-0.200873	0.0374831	-0.128188	0.181875	-0.0497768	0.881351	0.0324299	0.710158	0.173647	0.0374671	-0.130967	0.151751	0.149274	0.128519	-0.124334	0.152367	0.148706	0.158402	-0.0102502	0.99853
	ftsQ	Cell division protein FtsQ	NSCAC_1413	NSCAC_RS06940	107.411	94.0842	75.2018	76.1069	79.6161	67.6099	65.0253	73.2407	67.3637	77.496	64.0779	74.765	0.204287	0.256021	-0.344793	0.0653113	0.456277	0.0152955	-0.163873	0.515502	-0.102556	0.633292	-0.0783643	0.742697	0.0928032	0.91105	0.174346	0.315142	0.288884	0.0892627	-0.12281	0.518372	-0.216104	0.293057	0.35156	0.0545872	0.153429	0.546881	0.00827192	0.99853
	ddlB	D-alanine--D-alanine ligase [ddl]	NSCAC_1414	NSCAC_RS06945	119.722	103.522	90.1059	79.3838	87.2784	87.5535	64.9406	87.7153	68.5797	79.7851	74.628	80.5976	0.124624	0.139258	-0.064384	0.471535	0.280111	0.00241716	0.0141858	0.919212	0.0305381	0.774617	-0.109108	0.275569	-0.0911027	0.708707	0.144399	0.0827109	0.268426	0.00189779	-0.201325	0.0230475	0.130393	0.178323	0.217498	0.0128279	-0.0794656	0.504463	0.0772984	0.972282
	murB	UDP-N-acetylenolpyruvoylglucosamine reductase [murB]	NSCAC_1415	NSCAC_RS06950	46.0732	39.005	30.2845	23.3926	24.7231	23.123	14.2905	18.5432	11.8492	15.0155	13.0874	13.7709	1.27529	2.38051e-11	0.901107	9.54201e-08	0.487796	6.66146e-05	0.267909	0.0596321	0.402456	0.00514557	0.230742	0.14794	-0.11361	0.806665	-0.997163	1.45384e-09	-0.373362	0.00263746	-0.552535	1.2142e-05	-0.0240093	0.876027	-0.115775	0.341965	-0.233578	0.143557	-0.0712666	0.99853
	murC	UDP-N-acetylmuramate--L-alanine ligase [murC]	NSCAC_1416	NSCAC_RS06955	68.7734	45.4932	37.0109	37.6597	37.5752	30.2839	21.3382	19.6611	17.7777	15.9488	21.2638	15.3317	1.1481	1.06172e-11	0.606883	5.22046e-06	0.776656	2.91484e-08	-0.0464648	0.765157	0.431245	0.000793385	0.222103	0.0927032	-0.235438	0.345749	-1.06915	7.1223e-11	-0.976595	3.7347e-10	-0.0887218	0.397222	-0.340262	0.00389671	-0.397512	0.000739358	-0.238822	0.1019	-0.0038377	0.99853
	murG	UDP-N-acetylglucosamine--N-acetylmuramyl-(pentapeptide) pyrophosphoryl-undecaprenol N-acetylglucosamine transferase [murG]	NSCAC_1417	NSCAC_RS06960	72.2685	55.0576	41.9306	42.6913	41.8528	39.3458	27.3536	33.4536	27.0808	32.1207	29.8994	31.0357	0.727068	3.55369e-05	0.142714	0.403841	0.705643	6.80626e-05	-0.0632117	0.797288	0.220592	0.229012	-0.0146664	0.949968	-0.121289	0.841365	-0.315939	0.0412921	-0.143064	0.343452	-0.179956	0.244028	-0.153226	0.395827	0.0044142	0.981618	0.00574803	0.983272	0.00708009	0.99853
	ftsW	Cell cycle protein	NSCAC_1418	NSCAC_RS06965	117.028	115.723	76.6459	78.3069	65.9159	80.4946	54.8856	71.9263	60.2333	71.0085	73.4585	73.3065	0.120209	0.176916	-0.110246	0.235296	0.488752	9.99296e-06	0.186203	0.111758	-0.132381	0.200925	-0.164068	0.113666	-0.258297	0.0798926	-0.148938	0.0924754	0.130597	0.131369	-0.383021	0.000168464	0.0289976	0.814761	0.0600039	0.521364	0.0415953	0.77006	0.103486	0.951994
	murD	UDP-N-acetylmuramoylalanine--D-glutamate ligase [murD]	NSCAC_1419	NSCAC_RS06970	63.4491	62.6435	46.5903	46.785	45.9622	41.7814	30.4287	33.0611	27.556	30.7688	29.4479	28.3429	0.567757	1.69724e-06	0.301941	0.00487044	0.336841	0.00133225	-0.0114899	0.940906	0.204004	0.0683077	0.109427	0.372183	-0.0710241	0.854291	-0.634595	2.03522e-07	-0.337676	0.000902664	-0.236962	0.0164048	-0.199811	0.0631161	-0.0963398	0.337407	-0.0415246	0.80199	-0.0599574	0.99853
	mraY	Phospho-N-acetylmuramoyl-pentapeptide-transferase [mraY]	NSCAC_1420	NSCAC_RS06975	207.75	168.375	144.427	109.603	130.758	130.065	100.479	124.34	101.831	115.772	106.206	117.289	0.412962	4.80294e-05	0.050247	0.59357	0.397291	0.000194923	0.113431	0.358263	-0.0153628	0.89574	-0.0478214	0.672713	-0.0345766	0.93084	-0.0124703	0.899034	0.346339	0.000276462	-0.436159	4.74605e-05	0.233662	0.0241511	0.153739	0.0942774	-0.0410623	0.773504	0.0773501	0.9753
	murF	UDP-N-acetylmuramoyl-tripeptide--D-alanyl-D-alanine ligase [murF]	NSCAC_1421	NSCAC_RS06980	79.694	87.2438	67.3155	59.8707	67.472	65.9545	52.3078	68.6501	51.9375	59.8847	55.7535	57.035	-0.0309438	0.662878	-0.0843952	0.234794	0.130549	0.0734505	-0.0376719	0.715032	-0.0236956	0.780857	-0.0230276	0.795982	-0.077098	0.696737	-0.102016	0.13298	0.261402	0.000307568	-0.357254	1.37433e-05	0.119329	0.127	0.27351	0.000286737	-0.131437	0.120241	-0.00616444	0.99853
	murE	UDP-N-acetylmuramoyl-L-alanyl-D-glutamate--2,6-diaminopimelate ligase [murE]	NSCAC_1422	NSCAC_RS06985	64.5904	52.6155	58.7674	46.6703	59.5133	49.33	46.2945	41.3876	35.6503	34.9679	36.7164	33.5974	0.272307	0.00453776	0.267154	0.00648519	0.0261885	0.803748	-0.0487094	0.722621	-0.0292419	0.795648	0.345105	0.00163897	-0.0210352	0.962146	-0.133856	0.148397	-0.159785	0.0786518	0.0153088	0.881801	0.0636088	0.57587	-0.0382787	0.697367	-0.185115	0.109677	0.0106205	0.99853
	ftsI	Peptidoglycan D,D-transpeptidase FtsI [ftsI]	NSCAC_1423	NSCAC_RS06990	41.8368	27.5457	29.4271	26.674	31.3169	28.5493	20.2817	18.6391	16.6857	17.1924	19.6218	16.4341	0.545204	8.75505e-07	0.360853	0.000532299	0.391496	0.000117848	-0.119651	0.312565	0.235445	0.02285	0.245058	0.0267813	-0.207145	0.308078	-0.237111	0.0123653	-0.373147	0.000173823	0.140232	0.124242	0.073104	0.487368	-0.385809	0.000167513	-0.060442	0.684938	-0.00419635	0.99853
	ftsL	Cell division protein FtsL	NSCAC_1424	NSCAC_RS06995	31.1233	29.2891	39.7671	24.8236	34.8874	26.3874	26.7283	17.1776	16.0279	12.942	13.3887	9.90074	0.737962	0.00359284	0.905426	0.000347174	-0.472723	0.0266851	0.186428	0.502726	-0.0150864	0.955159	0.734084	0.00756896	0.305259	0.689323	-1.1455	4.29444e-05	-0.682292	0.00534751	-0.100237	0.661517	0.137603	0.603987	-0.540962	0.024268	-0.278933	0.43863	-0.362969	0.946367
	rsmH	Ribosomal RNA small subunit methyltransferase H [rsmH]	NSCAC_1425	NSCAC_RS07000	74.9685	43.513	65.7858	46.4132	68.2895	43.623	55.741	32.918	52.6683	32.4562	51.9194	27.2646	-0.0284356	0.836847	-0.147643	0.281927	0.0733014	0.613996	-0.0962133	0.608954	-0.102458	0.506695	0.0510278	0.771192	0.0459061	0.937872	-0.169042	0.245673	-0.257816	0.0622052	0.279041	0.0475196	-0.13121	0.418094	-0.174763	0.234294	0.048157	0.8516	-0.190268	0.946367
	rsmI	Ribosomal RNA small subunit methyltransferase I [rsmI]	NSCAC_1427	NSCAC_RS07010	37.7214	24.5744	35.0261	24.8025	43.0807	23.1652	28.1621	13.9034	23.3763	11.1199	21.5761	11.7508	0.273558	0.0089143	0.134102	0.197221	-0.00286429	0.981772	-0.317238	0.00873933	0.215272	0.0456672	0.236068	0.0429252	0.14232	0.624001	-0.572233	1.44124e-05	-0.890386	6.72873e-09	0.192856	0.0630391	-0.106485	0.375776	-0.542145	3.05252e-05	-0.241756	0.124748	0.125297	0.972282
	ftsH	ATP-dependent zinc metalloprotease FtsH	NSCAC_0230	NSCAC_RS01110	748.461	809.435	1412.6	908.95	1403.28	1386.99	2059.52	1734.81	1584.35	1533.18	1512.12	1384.73	-1.55591	2.5598e-15	-0.624419	1.16197e-06	-1.02485	2.67619e-10	-0.0226473	0.897927	-0.952232	1.2112e-08	0.35046	0.00419852	0.0933512	0.753519	1.29509	1.28062e-13	1.02898	2.93477e-11	0.35757	0.00125353	0.591039	1.61717e-05	0.556652	9.05479e-06	-0.118711	0.404781	-0.0914559	0.9753
	ftsB	Cell division protein FtsB [ftsB]	NSCAC_0797	NSCAC_RS03905	140.626	160.865	112.129	123.514	110.614	132.538	62.9982	154.079	74.1026	154.077	77.8109	182.233	0.302196	0.23239	0.203193	0.454493	0.151899	0.563643	0.0337777	0.932321	0.407908	0.17013	-0.238494	0.481127	-0.0528951	0.969115	0.600277	0.00480852	0.591497	0.00710258	-0.250512	0.267854	0.163046	0.547559	0.339435	0.128349	0.0890165	0.80199	0.259292	0.950124
	zipA	cell division protein ZipA	NSCAC_0957	NSCAC_RS04670	137.416	104.87	147.405	130.607	182.366	125.047	118.434	80.3035	105.088	92.497	105.872	86.7635	-0.163664	0.0134452	0.03869	0.570048	-0.214484	0.00284432	-0.33415	0.000178371	0.226387	0.00338674	0.146453	0.0459633	0.01213	0.969115	0.235302	0.00066086	-0.227701	0.00081152	0.498296	3.06134e-08	-0.0756538	0.32723	-0.419555	4.52973e-07	0.267508	0.0010355	-0.0352923	0.99853
	smc	Chromosome partition protein Smc [smc]	NSCAC_0958	NSCAC_RS04675	31.7369	29.4175	30.1012	26.2815	33.285	23.4916	22.644	16.0489	18.109	15.7372	17.5769	15.2367	0.300072	0.0037068	0.276303	0.00811169	-0.0394532	0.726553	-0.179694	0.160125	0.167598	0.135773	0.2884	0.0114211	0.0632228	0.866251	-0.430659	8.64397e-05	-0.48222	1.64313e-05	0.0280486	0.800433	-0.188682	0.0937691	-0.324632	0.00230407	0.0310931	0.860973	0.0235131	0.99853
	minC	Septum site-determining protein MinC	NSCAC_1749	NSCAC_RS08605	164.067	158.63	136.91	128.323	118.434	134.559	93.9877	124.324	97.1535	126.15	97.6352	112.595	0.211627	0.0111707	0.0466528	0.58651	0.147197	0.0859029	0.182064	0.0812131	-0.057129	0.562981	-0.0782824	0.430413	0.0177771	0.965452	-0.00126969	0.987572	0.227246	0.00514428	-0.131583	0.119165	0.0584581	0.558012	0.0921515	0.264693	0.0766366	0.502816	-0.0969333	0.950124
	minD	Septum site-determining protein MinD	NSCAC_1750	NSCAC_RS08610	272.4	353.581	282.033	204.484	235.938	262.57	190.268	247.932	205.204	245.407	208.715	232.271	-0.153688	0.0795813	0.0100541	0.918082	-0.165435	0.0824752	0.230675	0.0426195	-0.0834567	0.416388	-0.137164	0.168895	0.00169286	0.997734	-0.105012	0.241216	0.533228	4.70757e-07	-0.613567	2.56948e-07	0.351125	0.00106055	0.134244	0.13985	0.0478596	0.724155	-0.0246722	0.99853
	minE	Septum formation topological specificity factor MinE	NSCAC_1751	NSCAC_RS08615	923.921	703.02	812.426	943.537	871.391	750.606	629.02	538.709	761.13	566.429	927.575	571.615	-0.518001	0.000316985	-0.326474	0.0193543	0.0720926	0.636306	-0.11526	0.550803	0.0652905	0.693886	-0.276504	0.0709692	-0.26362	0.356292	0.124768	0.359486	-0.455521	0.00115118	0.548832	0.000313446	-0.271969	0.0742384	-0.344566	0.0151884	0.161015	0.385767	0.031457	0.99853
EPS production and membrane permeability	speA	Polyamine synthesis	NSCAC_1386	NSCAC_RS06810	58.6122	52.8355	65.4444	68.9969	66.0059	65.8415	50.2151	34.9313	34.3266	32.3638	33.9075	31.1769	0.243681	0.000710464	0.473791	9.54201e-08	-0.275639	0.000325487	-0.0437368	0.657464	-0.00169567	0.984561	0.519224	8.09108e-08	0.045529	0.854291	-0.243156	0.00066086	-0.831149	4.43464e-13	0.573748	3.31724e-09	-0.0883085	0.255144	-0.689884	6.16983e-11	-0.0529563	0.596587	0.0142451	0.99853
	speE	Spermidine synthase; stabilizes DNA and membranes	NSCAC_1385	NSCAC_RS06805	48.1244	49.1894	38.9033	41.5993	39.6881	42.8023	31.6385	54.8282	35.5337	66.739	36.4215	71.2098	-0.163801	0.218218	-0.343381	0.0158913	0.188837	0.176356	-0.0765581	0.698858	-0.0693525	0.676928	-0.19747	0.21948	-0.00925694	0.990896	1.03911	6.88007e-10	0.946341	5.54529e-09	-0.0598124	0.66496	0.00977443	0.956069	0.589918	4.3709e-05	0.346649	0.0183263	0.152582	0.946367
	speD		NSCAC_1205	NSCAC_RS05920	43.6566	44.0122	34.4133	32.9396	38.417	30.0682	28.7443	37.4884	28.8484	38.1115	29.5157	34.0796	0.029726	0.82702	-0.202872	0.134491	0.242378	0.0670604	-0.196682	0.242312	0.0271889	0.871307	-0.0333789	0.848578	-0.00978043	0.988218	0.130599	0.285168	0.474289	0.000307813	-0.23529	0.0621483	-0.161356	0.273695	0.54459	0.000132346	0.0910552	0.622768	-0.1084	0.9753
	lolA	Outer membrane lipoprotein chaperone LolA	NSCAC_0300	NSCAC_RS01465	87.3776	61.4538	88.3541	61.2071	88.3989	53.5037	57.8396	39.4712	52.1753	38.5447	51.1987	37.0434	0.215514	0.0221015	0.311269	0.00182374	-0.148975	0.104637	-0.0229262	0.868403	0.217843	0.0339754	0.116352	0.299466	0.0532197	0.896479	-0.24145	0.0151651	-0.398072	0.000139915	0.164039	0.0822317	-0.191982	0.0672497	-0.239907	0.0194565	0.033817	0.849985	-0.0074166	0.99853
	lolB	Lipoprotein-releasing ABC transporter permease subunit	NSCAC_1521	NSCAC_RS07450	108.475	124.604	109.702	99.5626	102.381	110.564	81.0406	106.527	80.9733	105.902	76.722	98.599	-0.0413662	0.564311	-0.0204647	0.78664	-0.120384	0.104995	0.0622134	0.53108	-0.0583254	0.481765	-0.0243527	0.786331	0.0994828	0.6013	0.176358	0.0119824	0.348825	8.91237e-06	-0.136853	0.0629609	0.130496	0.101726	0.172591	0.0166616	0.0457382	0.658202	-0.0356137	0.99853
	lolC	Lipoprotein-releasing system ATP-binding protein LolD	NSCAC_1522	NSCAC_RS07455	123.856	90.3663	94.5362	82.803	87.8219	84.0336	67.7281	68.5707	62.0564	65.7376	62.4285	59.6722	0.413354	0.000571267	0.149837	0.197972	0.243616	0.0317272	0.0731734	0.640968	-0.0183432	0.898339	0.0950069	0.499696	0.0199005	0.977218	-0.106368	0.343028	-0.0695888	0.520006	0.0472213	0.689706	0.0114	0.944127	-0.0824843	0.476853	0.0014955	0.992968	-0.084	0.99488
	lolD	Outer membrane lipoprotein LolB	NSCAC_1745	NSCAC_RS08585	83.8241	66.1541	112.014	61.2813	110.675	79.778	82.0347	68.5075	76.2399	56.832	79.2242	53.5995	-0.458578	0.00933382	0.0707591	0.695999	-0.503425	0.0050456	-0.0379298	0.887329	0.0302362	0.88775	0.0784527	0.727833	-0.0259123	0.977218	0.191275	0.291861	0.160426	0.360844	0.0692552	0.726973	0.370513	0.0598989	-0.0146237	0.939069	-0.195463	0.43526	-0.0384061	0.99853
	glgA	Glycogen synthase	NSCAC_1316	NSCAC_RS06465	72.8619	93.0437	81.0276	75.8011	83.1114	87.555	64.1861	76.6759	58.8859	65.4996	58.6631	60.8146	-0.228861	0.00626624	-0.000660362	0.99712	-0.259501	0.0036026	-0.0725553	0.53108	-0.019921	0.845463	0.0918159	0.333363	0.0313002	0.932413	-0.0942996	0.244554	0.0517121	0.514557	-0.103341	0.232489	0.19002	0.0412356	0.0325439	0.709913	-0.170852	0.0856244	-0.0426711	0.99853
	ppc	Phosphoenolpyruvate carboxylase	NSCAC_1317	NSCAC_RS06470	53.4022	62.0694	42.2158	52.543	45.158	50.2077	33.742	45.358	34.0891	44.5953	38.4288	44.2183	-0.069523	0.195315	-0.148817	0.00830182	0.228821	0.000252138	-0.129207	0.0629906	0.0307513	0.636047	-0.0503616	0.431213	-0.149527	0.0922106	0.029321	0.592003	0.0303533	0.563048	-0.051474	0.389294	-0.091387	0.14348	0.0914042	0.0970609	0.0303361	0.712268	0.0504417	0.972282
		Glycosyl transferase, group 1	NSCAC_0858	NSCAC_RS04180	201.342	166.929	140.606	126.374	144.385	109.196	92.2881	94.2175	99.6452	90.0385	104.312	82.2241	0.403845	0.000103774	0.0290653	0.772765	0.415635	0.000186975	-0.0809188	0.550049	0.254148	0.01812	-0.144164	0.177108	-0.0408548	0.91435	-0.512086	3.54884e-06	-0.227881	0.0147319	-0.216293	0.031835	-0.238171	0.0272305	0.0080122	0.93846	0.0022774	0.988662	-0.067912	0.99488
	gmd	GDP-D-mannose dehydratase	NSCAC_0859	NSCAC_RS04185	227.429	263.621	194.003	145.197	153.612	166.565	107.514	154.876	122.073	164.139	131.136	160.421	0.249081	0.0133212	0.21253	0.0356701	0.113476	0.298595	0.304039	0.0178459	0.120133	0.285223	-0.211643	0.0534113	-0.0769248	0.801893	-0.205422	0.0427021	0.444979	3.94864e-05	-0.675347	3.973e-07	0.182678	0.108249	0.117051	0.247854	0.14525	0.25059	0.0249465	0.99853
	wcaI	Putative glycosyl transferase	NSCAC_0860	NSCAC_RS04190	67.4938	92.1797	69.9623	86.0837	64.5425	80.821	43.7383	52.4721	43.6427	64.2778	54.3028	62.2504	-0.226762	0.0781721	0.216578	0.107194	-0.152159	0.269559	0.0809723	0.669062	0.167058	0.262086	-0.0314523	0.854847	-0.291181	0.269485	-0.0543611	0.676189	-0.154053	0.21045	0.0925794	0.507824	-0.110754	0.470545	-0.394067	0.00353193	0.350768	0.0245945	0.00711253	0.99853
		Putative polysaccharide export protein	NSCAC_0861	NSCAC_RS04195	108.45	124.785	92.1416	95.5068	86.6528	100.596	69.7439	85.4509	79.8243	89.1156	74.0187	83.813	0.00399966	0.968741	-0.24179	0.0230979	0.113705	0.298595	0.0607282	0.686899	-0.0757546	0.541752	-0.226763	0.0541119	0.132085	0.647216	-0.0731967	0.468507	0.158503	0.107063	-0.209421	0.046767	0.0681116	0.589347	-0.0358211	0.745685	0.126213	0.350868	-0.0222789	0.99853
		Polysaccharide export protein	NSCAC_0862	NSCAC_RS04200	88.5908	91.8848	70.7778	64.8771	76.2841	70.2767	55.4857	60.7274	62.0489	62.9928	61.8747	54.3205	-0.0240618	0.83052	-0.259448	0.0209741	0.203586	0.0655245	-0.130122	0.363164	0.0652725	0.613469	-0.194599	0.123374	0.0318002	0.945059	-0.261019	0.0147494	0.220647	0.034311	-0.322327	0.00337311	0.0923659	0.461925	0.00221491	0.984721	0.126066	0.387527	-0.159339	0.865527
	wcaJ	Putative UDP-sugar lipid carrier transferase	NSCAC_0863	NSCAC_RS04205	75.2298	74.7305	67.6641	63.9193	63.5969	69.1734	42.0545	47.5782	45.6804	51.0407	53.5831	49.0961	-0.0515355	0.529559	0.111851	0.176703	0.0458251	0.610743	0.0547093	0.638801	0.208772	0.0243903	-0.15163	0.103848	-0.209212	0.139777	-0.0920947	0.24634	-0.0579911	0.455252	-0.0423789	0.630326	0.100927	0.275227	-0.319746	0.000302783	0.160828	0.107975	0.00827524	0.99853
	exoB	UDP-glucose 4-epimerase	NSCAC_0338	NSCAC_RS01655	86.0887	84.0164	75.0833	89.0949	83.1774	79.1177	74.7116	79.236	65.7607	79.8091	67.9805	87.705	-0.205785	0.0209645	-0.268251	0.00441981	0.0859435	0.369644	-0.181963	0.111579	-0.240938	0.0164116	0.154649	0.125504	-0.0234778	0.946824	0.568224	1.4294e-07	0.107994	0.19929	0.26566	0.00465146	-0.203096	0.0412356	0.238051	0.00912187	0.0730388	0.564761	0.194569	0.345467
	exoD	Exopolysaccharide synthesis, ExoD	NSCAC_0255	NSCAC_RS01240	53.6016	33.178	47.5247	36.5305	47.26	37.6485	30.045	26.2962	24.9253	20.9307	26.2296	20.7838	0.501453	0.000469194	0.478803	0.00116438	0.0672655	0.617838	-0.0193832	0.922274	0.266135	0.0695304	0.232051	0.157121	-0.0446151	0.944494	-0.192367	0.174933	-0.552983	0.000212902	0.30808	0.0208192	0.0460739	0.791087	-0.325801	0.0192305	-0.273256	0.140891	0.0525359	0.99853
	coaD	Lipopolysaccharide core biosynthesis protein signature	NSCAC_1320	NSCAC_RS06485	115.429	84.372	80.0569	56.5734	69.7029	55.0883	53.6053	53.9812	52.9526	53.3671	50.8463	52.643	0.619669	1.94749e-06	0.149412	0.193855	0.381535	0.000773988	0.17287	0.220099	-0.0180398	0.899788	-0.00541802	0.973728	0.088722	0.824751	-0.205146	0.059353	0.181897	0.0969397	-0.414191	0.000443299	-0.0388441	0.801211	0.166513	0.151545	0.0542287	0.767729	0.0271483	0.99853
		Glycosyl transferase, group 1	NSCAC_1328	NSCAC_RS06525	56.6748	50.4804	44.3101	43.1288	45.7134	43.2109	28.2529	30.5379	28.4688	33.1309	33.3722	34.2554	0.214817	0.0863693	0.178085	0.17877	0.238237	0.0625051	-0.0796673	0.656741	0.304493	0.0352998	-0.0467406	0.787751	-0.201505	0.566004	-0.050885	0.686278	-0.117195	0.330676	-0.0434767	0.744892	-0.0119223	0.946857	-0.286041	0.0275178	0.180769	0.288267	0.109786	0.9753
		Polysaccharide deacetylase	NSCAC_1332	NSCAC_RS06540	63.006	49.9356	40.9996	43.1247	38.6166	35.6025	26.498	27.4648	24.4739	24.906	25.7823	23.2866	0.749466	8.77498e-06	0.295151	0.0591916	0.503646	0.000962158	0.0642245	0.771544	0.148009	0.391162	0.0829178	0.677986	-0.0493311	0.944494	-0.590443	0.000204715	-0.530256	0.000554145	-0.0282142	0.851597	-0.319939	0.0440654	-0.133595	0.387628	-0.0767217	0.753868	-0.0319721	0.99853
		Polysaccharide biosynthesis protein	NSCAC_1333	NSCAC_RS06545	94.1111	103.936	72.1652	85.6441	75.9967	85.417	60.0357	73.0926	88.7682	102.421	87.2193	94.9764	-0.432868	2.50772e-08	-0.755657	8.5862e-13	0.270937	0.000121859	-0.105615	0.17679	-0.0552216	0.429808	-0.59482	6.46588e-10	0.0518515	0.764455	0.384197	1.87642e-07	0.527497	3.79018e-10	-0.0939781	0.139003	-0.022529	0.786547	0.00158031	0.982436	0.548445	1.68258e-09	-0.0493215	0.975411
		Capsular polysaccharide biosynthesis protein	NSCAC_1334	NSCAC_RS06550	83.2672	93.404	66.2277	64.3063	54.9604	78.3189	36.8694	56.6544	40.3429	64.1593	45.7279	59.5193	0.326017	0.00105529	0.25062	0.0117628	0.227088	0.0222308	0.230238	0.0556978	0.191463	0.0799802	-0.171081	0.125461	-0.151691	0.544911	-0.141345	0.125051	0.2573	0.00569682	-0.351396	0.000670628	0.267085	0.0120399	-0.244175	0.0114052	0.234391	0.0384753	-0.0472492	0.99853
		Glycosyl transferase, group 1	NSCAC_1335	NSCAC_RS06555	114.388	95.9882	70.9669	65.9931	56.8172	71.465	38.8889	53.0768	41.192	56.6414	49.8266	45.7944	0.651103	5.93368e-09	0.331134	0.000371361	0.568699	2.14276e-07	0.29082	0.00632855	0.1564	0.104186	-0.116086	0.25082	-0.248731	0.0785261	-0.560985	7.19835e-08	0.0421236	0.593783	-0.358203	0.000113027	0.101024	0.284335	-0.212202	0.0124924	0.153301	0.134715	-0.244906	0.0975337
		Glycosyl transferase, group 1	NSCAC_1336	NSCAC_RS06560	101.464	104.426	71.24	66.5046	61.9016	68.627	45.5363	60.0744	49.3176	65.213	54.5547	59.5504	0.354836	7.60789e-05	0.0723922	0.395564	0.403863	3.18138e-05	0.166899	0.112587	0.055854	0.573095	-0.150361	0.113798	-0.121419	0.593773	-0.301293	0.00042188	0.235592	0.00383173	-0.465875	2.9141e-06	0.0305552	0.785162	0.0234381	0.792462	0.181599	0.0659798	-0.0710097	0.9753
		Asparagine synthetase	NSCAC_1337	NSCAC_RS06565	128.186	128.326	95.0926	90.4646	80.9682	113.312	65.7553	89.145	71.4556	104.305	78.6212	89.7614	0.164247	0.00352588	-0.0429788	0.439112	0.32021	4.32405e-06	0.200876	0.00428646	-0.0915316	0.13313	-0.152323	0.0114952	-0.112984	0.277808	0.000881911	0.987572	0.46853	6.43099e-10	-0.318345	4.03654e-06	0.307254	2.20187e-05	-0.117333	0.0369076	0.278609	4.9971e-05	-0.149303	0.130124
	wecB	UDP-Glycosyltransferase/glycogen phosphorylase	NSCAC_1338	NSCAC_RS06570	95.1486	87.6821	79.8917	72.8894	71.241	74.3236	55.9876	60.7694	50.3001	68.6996	52.941	57.9899	0.305835	0.000418964	0.214063	0.0115498	0.143763	0.0876864	0.136355	0.193267	-0.0444263	0.648492	0.122134	0.196583	-0.0519913	0.866545	-0.0885244	0.262831	0.174252	0.0258595	-0.0837479	0.321479	0.000533714	0.99793	-0.0669422	0.420571	0.24066	0.0136531	-0.179028	0.345467
		Glycogen Phosphorylase B	NSCAC_1339	NSCAC_RS06575	160.175	99.1129	144.478	141.097	167.885	126.863	121.182	71.9648	79.739	55.8993	78.0116	48.5057	0.497238	0.000142559	0.380508	0.0027174	0.0585816	0.666221	-0.269739	0.0796428	0.0820004	0.567368	0.568247	9.69225e-05	0.0581475	0.91105	-0.514346	0.000110059	-1.07292	4.15421e-10	0.700095	2.68845e-06	-0.186204	0.176385	-0.588541	2.18333e-05	-0.298177	0.0444377	-0.141519	0.954739
		Exosortase	NSCAC_1340	NSCAC_RS06580	180.738	104.023	207.099	229.748	314.221	192.884	325.747	141.351	157.664	124.595	140.802	119.689	-0.17976	0.304801	-0.138298	0.450419	-0.230161	0.235858	-0.704979	0.00440451	-0.456737	0.0435799	1.02342	1.538e-05	0.188699	0.696737	0.722606	9.64731e-05	-0.612624	0.00110619	1.33602	6.65552e-08	-0.31696	0.140463	-0.178796	0.327573	-0.116868	0.645637	-0.000793346	0.999926
	yhhF	Sugar transferase, PEP-CTERM/EpsH1 system associated	NSCAC_1341	NSCAC_RS06585	122.492	99.7723	145.136	124.73	171.651	127.886	127.313	84.4223	77.2174	69.2207	77.3978	62.7871	0.119358	0.0566173	0.457246	4.89371e-08	-0.358299	5.3778e-06	-0.271662	0.00116813	0.0336709	0.662733	0.695237	6.12378e-11	0.0204117	0.94281	-0.157181	0.0129577	-0.588588	1.30416e-10	0.50649	1.04181e-08	0.0207465	0.814761	-0.37915	1.05895e-06	-0.230185	0.00277927	-0.0750818	0.950124
		Polysaccharide chain length determinant protein	NSCAC_1346	NSCAC_RS06610	96.9221	88.0517	90.9542	90.3234	90.8963	92.6775	68.9753	78.7763	79.4903	84.1461	75.3471	78.0171	-0.179854	0.00620361	-0.265666	0.00019183	-0.0157244	0.837323	-0.0339241	0.725436	0.00216909	0.981049	-0.233911	0.00168915	0.101536	0.538727	0.341274	4.26593e-06	0.164844	0.010264	0.224273	0.0016548	0.0141402	0.87369	-0.00572661	0.936177	0.15643	0.0442259	-0.0478423	0.99488
		Polysaccharide biosynthesis/export protein	NSCAC_1347	NSCAC_RS06615	144.069	141.692	122.4	128.468	108.25	128.301	99.9919	126.032	99.4561	145.246	95.5566	142.653	0.0495929	0.535528	-0.147422	0.0657366	0.113384	0.157173	0.15244	0.123244	-0.282533	0.00207689	-0.0173297	0.864175	0.083631	0.708707	0.499197	7.62012e-08	0.44666	4.64739e-07	0.0292057	0.726442	0.00331105	0.978412	0.17005	0.0271254	0.273299	0.00277927	0.0233311	0.99853
		Sugar transferase	NSCAC_1349	NSCAC_RS06625	59.2549	61.697	66.2178	56.7117	62.7804	60.1214	39.788	40.0656	36.6266	33.4842	38.0201	32.247	0.0986791	0.264018	0.395582	7.92308e-05	-0.267821	0.00409538	0.0424561	0.743958	0.266743	0.0079394	0.0863835	0.420881	-0.0290821	0.942868	-0.424682	2.11961e-05	-0.497836	1.57561e-06	0.0640675	0.494904	0.0671821	0.520066	-0.365023	0.000159419	-0.199995	0.068828	0.00908687	0.99853
	lptE	LPS-assembly lipoprotein	NSCAC_1517	NSCAC_RS07430	51.4073	48.3246	46.9545	42.8191	43.9668	41.2918	30.0266	30.9837	28.8731	32.6874	30.0879	30.1515	0.242962	0.0170513	0.26029	0.0141879	0.0123862	0.911395	0.0834154	0.53108	0.146354	0.196286	0.030521	0.82695	-0.0297151	0.945059	-0.20135	0.0405221	-0.115385	0.221571	-0.0156294	0.877219	-0.0430186	0.72488	-0.22452	0.0285495	0.152153	0.257476	-0.0703356	0.996153
		Lipopolysaccharide-assembly, LptC-related	NSCAC_1579	NSCAC_RS07755	69.5603	50.0718	47.1854	35.0928	40.9842	28.9573	31.0844	27.7584	31.6377	24.0868	28.0234	21.8092	0.781844	9.3484e-07	0.141925	0.306075	0.440374	0.000908851	0.188021	0.266447	0.00576705	0.975709	-0.0518627	0.777606	0.199545	0.60766	-0.713522	7.76072e-06	-0.290212	0.0354575	-0.341698	0.00909811	-0.281073	0.063513	0.132033	0.366723	-0.141172	0.501857	-0.0816124	0.99853
	lptA	Lipopolysaccharide transport periplasmic protein LptA	NSCAC_1580	NSCAC_RS07760	39.7528	42.0943	35.8863	30.6462	31.6921	26.277	20.9594	18.5302	18.3913	15.2454	19.6963	13.8525	0.47863	3.23984e-05	0.507935	2.74762e-05	0.0428804	0.690748	0.148214	0.246298	0.202969	0.0795124	0.156753	0.214169	-0.0721856	0.859134	-1.09667	1.70097e-11	-0.752618	2.80248e-08	-0.273651	0.0058255	-0.239691	0.0311176	-0.289136	0.00835576	-0.223792	0.109518	-0.0704057	0.99853
	lptB	Lipopolysaccharide transport protein B	NSCAC_1581	NSCAC_RS07765	34.9468	35.6405	30.2831	26.6111	32.4307	23.323	19.6124	16.5488	16.2887	13.6667	16.8456	12.2823	0.510297	0.000302092	0.445017	0.00186864	0.0867008	0.505219	-0.125083	0.442892	0.339218	0.0175296	0.230882	0.148709	-0.0214205	0.977218	-1.05395	5.87417e-09	-0.704033	5.32294e-06	-0.253228	0.0342648	-0.187886	0.174898	-0.288469	0.0349148	-0.227679	0.223228	-0.0966928	0.996153
	rpoN	RNA polymerase, sigma 54 (sigma N) factor	NSCAC_1582	NSCAC_RS07770	36.8214	26.2321	34.1022	32.3583	36.7877	26.2488	21.2896	16.1035	18.6657	17.656	19.5081	16.3824	0.377669	0.00435695	0.411154	0.00287518	0.0105523	0.940417	-0.145398	0.367537	0.403924	0.00531733	0.152629	0.331949	-0.0440381	0.942868	-0.166335	0.204639	-0.612108	1.74332e-05	0.487706	0.000309195	-0.318101	0.020715	-0.495561	0.000571983	0.201554	0.261523	-0.0419325	0.99853
		S-adenosyl-L-methionine-dependent methyltransferases	NSCAC_0503	NSCAC_RS02485	57.5791	52.4899	50.7838	32.3584	49.3026	39.884	29.18	41.0937	27.5334	40.4219	30.3897	35.2735	0.380275	8.65995e-08	0.427447	2.68518e-08	0.0699799	0.224457	0.0121802	0.891374	0.366832	1.98955e-06	0.0484347	0.490288	-0.117152	0.345749	-0.0590755	0.274125	0.584027	7.65942e-12	-0.512046	4.63362e-10	0.283904	5.20736e-05	0.266436	2.30869e-05	0.0336871	0.684005	-0.131057	0.283158
		Wzt_C-like	NSCAC_0505	NSCAC_RS02495	45.8119	31.9558	34.8531	24.2238	31.7378	23.8415	18.1817	17.2835	14.9299	15.394	15.0153	14.2107	1.07324	5.63429e-11	0.765455	9.27588e-08	0.291017	0.00429899	0.10271	0.44395	0.41477	0.000930089	0.247975	0.0565756	0.0167694	0.977218	-0.665194	4.19579e-07	-0.396993	0.000494796	-0.215543	0.0352828	-0.0390588	0.782013	-0.249806	0.024568	-0.108128	0.504281	-0.0526571	0.99853
		Sulfotransferase family	NSCAC_0507	NSCAC_RS02505	15.3646	15.1337	16.1352	13.4015	16.1844	15.1938	10.8425	8.223	7.48601	6.40393	8.03177	7.72272	0.411888	0.0715515	0.67893	0.00514646	-0.187243	0.390269	-0.0157489	0.963577	0.199994	0.412444	0.494684	0.0676737	-0.0797984	0.944494	-0.494311	0.0275823	-0.837726	0.000617887	-0.00723137	0.977403	0.181312	0.445428	-0.715243	0.00234536	-0.303795	0.371096	0.350646	0.899927
		Sulfotransferase family	NSCAC_0508	NSCAC_RS02510	35.1348	26.8333	25.2771	22.1138	23.9102	18.0179	14.6667	14.2209	11.031	12.8558	12.1336	13.3318	1.00236	3.74115e-07	0.742572	9.32894e-05	0.375196	0.0109863	0.0517116	0.822046	0.306032	0.0843608	0.384829	0.0553859	-0.115413	0.869084	-0.512921	0.00163945	-0.509726	0.00181593	-0.109257	0.470126	-0.292945	0.0809499	-0.149615	0.372589	-0.0671654	0.809456	0.106062	0.99853
		Glycosyl transferase family 2	NSCAC_0509	NSCAC_RS02515	47.3613	42.39	39.3598	34.6627	39.2153	36.1461	25.831	25.8772	25.322	24.1047	26.0006	23.46	0.321047	1.52284e-05	0.179511	0.00838741	0.157303	0.0237652	-0.0289178	0.774142	0.212884	0.00502459	-0.00445511	0.961976	-0.0157664	0.951831	-0.332686	8.51722e-06	-0.263096	0.000157472	-0.100031	0.144901	0.0379352	0.64896	-0.252428	0.000390665	-0.0486038	0.610066	0.0304414	0.99853
		Glycosyl transferase family 2	NSCAC_0510	NSCAC_RS02520	56.2228	57.4845	47.7778	44.1884	50.9211	48.325	38.2356	48.3634	38.2561	47.4345	39.3749	47.3408	-0.0205132	0.768194	-0.130344	0.060847	0.129992	0.0564192	-0.124293	0.139355	0.0186624	0.820698	-0.0247133	0.783997	-0.0201616	0.945059	0.220891	0.000895207	0.36837	1.20829e-06	-0.201063	0.00296823	0.12146	0.0943742	0.211607	0.00201283	0.0353028	0.725727	0.0535849	0.985413
	fcl	GDP-L-fucose synthase	NSCAC_0511	NSCAC_RS02525	51.555	48.9723	36.9253	32.6363	38.2864	37.7475	31.425	50.8556	39.6414	58.6212	44.6423	63.3858	-0.331278	0.00175626	-0.561296	9.09398e-06	0.372836	0.0011379	-0.0857722	0.571957	-0.108991	0.378806	-0.366532	0.00342821	-0.142819	0.60766	0.875076	2.00505e-10	1.1048	3.91204e-12	-0.405099	0.000368638	0.196417	0.0988796	0.646191	4.33484e-07	0.262195	0.0258033	0.175372	0.591596
		Glycosyl transferase family 2	NSCAC_0512	NSCAC_RS02530	15.7196	11.3717	12.6833	10.6792	14.3885	11.9525	9.8463	10.7876	8.48544	11.2237	9.76343	10.601	0.160546	0.274449	0.130655	0.414989	0.202242	0.168148	-0.203461	0.277492	0.154397	0.357372	0.179719	0.331768	-0.17235	0.708707	0.387834	0.00927961	0.329398	0.0218059	0.0909121	0.562062	0.144952	0.394249	0.0693458	0.655494	0.115099	0.596686	-0.0324756	0.99853
		Glycosyl transferase group 1	NSCAC_0513	NSCAC_RS02535	22.2496	12.5611	20.5303	13.0614	20.8418	13.9288	12.9006	8.75864	11.9081	6.60748	11.7799	6.54992	0.371082	0.066943	0.311383	0.133898	0.0208003	0.926016	-0.064809	0.824994	0.295859	0.182749	0.0803327	0.77317	0.0388992	0.975415	-0.435893	0.0590269	-0.709005	0.00236564	0.231623	0.275257	0.0867951	0.744897	-0.465574	0.0374592	-0.330226	0.306337	0.0414884	0.99853
